# Supplementary material for: Challenges for Predictive Modeling With Neural Network Techniques Using Error‐Prone Dietary Intake Data
Source: Stat Med. 2025 Feb 8;44(5):e70013. doi: 10.1002/sim.70013 (PMC11806516; doi:10.1002/sim.70013)
Supplement: Supplementary file 1 — Data S1 [file SIM-44-0-s001.zip]

Archive with 31 entries (31 files):
- assess_training.R
- main_analysis.R
- NHANES_covariates_210810.csv
- Nhanes_data_code.py
- NHANES-Analysis/assess_training.R
- NHANES-Analysis/main_analysis.R
- NHANES-Analysis/NHANES_covariates_210810.csv
- NHANES-Analysis/Nhanes_data_code.py
- NHANES-Analysis/split_data.R
- Nutrition-Data-Simulation/__pycache__/data_gen.cpython-38.pyc
- Nutrition-Data-Simulation/data_gen.py
- Nutrition-Data-Simulation/experiment_one.py
- Nutrition-Data-Simulation/README.md
- Nutrition-Data-Simulation/simple_error_scenarios.py
- README.txt
- Simulations/data_gen.py
- Simulations/nn_simulation_training.py
- SourceCode/NHANES-Analysis/assess_training.R
- SourceCode/NHANES-Analysis/main_analysis.R
- SourceCode/NHANES-Analysis/NHANES_covariates_210810.csv
- SourceCode/NHANES-Analysis/Nhanes_data_code.py
- SourceCode/NHANES-Analysis/split_data.R
- SourceCode/Nutrition-Data-Simulation/__pycache__/data_gen.cpython-38.pyc
- SourceCode/Nutrition-Data-Simulation/data_gen.py
- SourceCode/Nutrition-Data-Simulation/experiment_one.py
- SourceCode/Nutrition-Data-Simulation/README.md
- SourceCode/Nutrition-Data-Simulation/simple_error_scenarios.py
- SourceCode/README.txt
- SourceCode/Simulations/data_gen.py
- SourceCode/Simulations/nn_simulation_training.py
- split_data.R
