# Supplementary material for: Challenges for Predictive Modeling With Neural Network Techniques Using Error‐Prone Dietary Intake Data
Source: Stat Med. 2025 Feb 8;44(5):e70013. doi: 10.1002/sim.70013 (PMC11806516; doi:10.1002/sim.70013)
Supplement: Supplementary file 1 — Data S1 [file SIM-44-0-s001.zip › assess_training.R]

true_results <- read.csv("../nhanes_testing.csv")

NN_average <- read.csv("results/nhanes_test_NN_No_miss_Average_response.csv")
NN_concat <- read.csv("results/nhanes_test_NN_No_miss_response.csv")
LR_average <- read.csv("results/nhanes_test_LR_No_miss_Average_response.csv")
LR_concat <- read.csv("results/nhanes_test_LR_No_miss_response.csv")
LR <- read.csv("results/lr_preds.csv")
LR_19 <- read.csv("results/lr_preds_19.csv")

colnames(NN_average) <- c("X", "ID", "X11", "X12", "X21", "X22", "Z1", "Z2", "Z3", "Z4", "Z5", "Z6", "Z7", "Z8", "Ypred.NNA")
colnames(NN_concat) <- c("X", "ID", "X11", "X12", "X21", "X22", "Z1", "Z2", "Z3", "Z4", "Z5", "Z6", "Z7", "Z8", "Ypred.NNC")
colnames(LR_average) <- c("X", "ID", "X11", "X12", "X21", "X22", "Z1", "Z2", "Z3", "Z4", "Z5", "Z6", "Z7", "Z8", "Ypred.LRA")
colnames(LR_concat) <- c("X", "ID", "X11", "X12", "X21", "X22", "Z1", "Z2", "Z3", "Z4", "Z5", "Z6", "Z7", "Z8", "Ypred.LRC")

library(dplyr)
library(magrittr)

final_results <- true_results %>% 
                    select(ID, Y) %>% 
                    merge(NN_average %>% select(ID, Ypred.NNA)) %>%  
                    merge(NN_concat %>% select(ID, Ypred.NNC)) %>% 
                    merge(LR_average %>% select(ID, Ypred.LRA)) %>%  
                    merge(LR_concat %>% select(ID, Ypred.LRC)) %>% 
                    merge(LR %>% select(ID, Y.LR)) %>% 
                    merge(LR %>% select(ID, Y.LR19 = Y.LR))

final_results %>% 
  mutate(NNA = (Ypred.NNA - Y)^2,
         NNC = (Ypred.NNC - Y)^2,
         LRA = (Ypred.LRA - Y)^2,
         LRC = (Ypred.LRC - Y)^2,
         LR = (Y.LR - Y)^2,
         LR19 = (Y.LR19 - Y)^2)  %>% select(NNA, NNC, LRA, LRC, LR, LR19) %>% 
  colMeans()
