# Supplementary material for: Challenges for Predictive Modeling With Neural Network Techniques Using Error‐Prone Dietary Intake Data
Source: Stat Med. 2025 Feb 8;44(5):e70013. doi: 10.1002/sim.70013 (PMC11806516; doi:10.1002/sim.70013)
Supplement: Supplementary file 1 — Data S1 [file SIM-44-0-s001.zip › main_analysis.R]

t1 <- Sys.time()
# Packages
library(MASS)
library(car)
library(caret)

# Load in the data. 
mydf <- read.csv("../nhanes_training.csv")

## Extract all first measurements
X1 <- c(mydf$X11, mydf$X21[which(!is.na(mydf$X21))])
X2 <- c(mydf$X12, mydf$X22[which(!is.na(mydf$X22))])

multivariate_predictor_lm <- lm(cbind(X1,X2) ~ 1)
multivariate_bc <- powerTransform(multivariate_predictor_lm, family = 'bcnPower')

## Use the estimated power transformations
mydf$M11 <- 0.5 * (mydf$X11 + sqrt(mydf$X11^2 + multivariate_bc$gamma[1]^2))
mydf$M11 <- (mydf$M11^multivariate_bc$lambda[1]-1)/multivariate_bc$lambda[1]

mydf$M12 <- 0.5 * (mydf$X12 + sqrt(mydf$X12^2 + multivariate_bc$gamma[2]^2))
mydf$M12 <- (mydf$M12^multivariate_bc$lambda[2]-1)/multivariate_bc$lambda[2]

mydf$M21 <- 0.5 * (mydf$X21 + sqrt(mydf$X21^2 + multivariate_bc$gamma[1]^2))
mydf$M21 <- (mydf$M21^multivariate_bc$lambda[1]-1)/multivariate_bc$lambda[1]

mydf$M22 <- 0.5 * (mydf$X22 + sqrt(mydf$X22^2 + multivariate_bc$gamma[2]^2))
mydf$M22 <- (mydf$M22^multivariate_bc$lambda[2]-1)/multivariate_bc$lambda[2]

## Summarize the data via mean imputation
### Simply take the mean of M11 and M21 [M12 and M22] as single predictors
### Include another predictor which is simply the count of days
mydf$M1 <- rowMeans(cbind(mydf$M11, mydf$M21), na.rm=TRUE)
mydf$M2 <- rowMeans(cbind(mydf$M12, mydf$M22), na.rm=TRUE)
mydf$measures <- ifelse(is.na(mydf$M21), 1, 2)

### Subset the data frame to be only the values we care about
transformed_df <- mydf[,c("Y","M1","M2","measures",paste0("Z", 1:8))]

# Begin Model Fitting with Caret for CV 

## Generate Formula from (up to) 3 way interactions
full_df <- lm(Y ~ (.)^3, data = transformed_df)
non_na <- names(coef(full_df))[which(!is.na(coef(full_df)))]
non_na <- non_na[2:222] # Drop (intercept)

paste0(non_na, collapse = " + ")

## my formula (copied from paste command.. drops interactions which will be NA)
myf <- Y ~ M1 + M2 + measures + Z1 + Z2 + Z3 + Z4 + Z5 + Z6 + Z7 + Z8 + M1:M2 + M1:measures + M1:Z1 + M1:Z2 + M1:Z3 + M1:Z4 + M1:Z5 + M1:Z6 + M1:Z7 + M1:Z8 + M2:measures + M2:Z1 + M2:Z2 + M2:Z3 + M2:Z4 + M2:Z5 + M2:Z6 + M2:Z7 + M2:Z8 + measures:Z1 + measures:Z2 + measures:Z3 + measures:Z4 + measures:Z5 + measures:Z6 + measures:Z7 + measures:Z8 + Z1:Z2 + Z1:Z3 + Z1:Z4 + Z1:Z5 + Z1:Z6 + Z1:Z7 + Z1:Z8 + Z2:Z3 + Z2:Z4 + Z2:Z5 + Z2:Z6 + Z2:Z7 + Z2:Z8 + Z3:Z5 + Z3:Z6 + Z3:Z7 + Z3:Z8 + Z4:Z5 + Z4:Z6 + Z4:Z7 + Z4:Z8 + Z5:Z6 + Z5:Z7 + Z5:Z8 + Z6:Z7 + Z6:Z8 + Z7:Z8 + M1:M2:measures + M1:M2:Z1 + M1:M2:Z2 + M1:M2:Z3 + M1:M2:Z4 + M1:M2:Z5 + M1:M2:Z6 + M1:M2:Z7 + M1:M2:Z8 + M1:measures:Z1 + M1:measures:Z2 + M1:measures:Z3 + M1:measures:Z4 + M1:measures:Z5 + M1:measures:Z6 + M1:measures:Z7 + M1:measures:Z8 + M1:Z1:Z2 + M1:Z1:Z3 + M1:Z1:Z4 + M1:Z1:Z5 + M1:Z1:Z6 + M1:Z1:Z7 + M1:Z1:Z8 + M1:Z2:Z3 + M1:Z2:Z4 + M1:Z2:Z5 + M1:Z2:Z6 + M1:Z2:Z7 + M1:Z2:Z8 + M1:Z3:Z5 + M1:Z3:Z6 + M1:Z3:Z7 + M1:Z3:Z8 + M1:Z4:Z5 + M1:Z4:Z6 + M1:Z4:Z7 + M1:Z4:Z8 + M1:Z5:Z6 + M1:Z5:Z7 + M1:Z5:Z8 + M1:Z6:Z7 + M1:Z6:Z8 + M1:Z7:Z8 + M2:measures:Z1 + M2:measures:Z2 + M2:measures:Z3 + M2:measures:Z4 + M2:measures:Z5 + M2:measures:Z6 + M2:measures:Z7 + M2:measures:Z8 + M2:Z1:Z2 + M2:Z1:Z3 + M2:Z1:Z4 + M2:Z1:Z5 + M2:Z1:Z6 + M2:Z1:Z7 + M2:Z1:Z8 + M2:Z2:Z3 + M2:Z2:Z4 + M2:Z2:Z5 + M2:Z2:Z6 + M2:Z2:Z7 + M2:Z2:Z8 + M2:Z3:Z5 + M2:Z3:Z6 + M2:Z3:Z7 + M2:Z3:Z8 + M2:Z4:Z5 + M2:Z4:Z6 + M2:Z4:Z7 + M2:Z4:Z8 + M2:Z5:Z6 + M2:Z5:Z7 + M2:Z5:Z8 + M2:Z6:Z7 + M2:Z6:Z8 + M2:Z7:Z8 + measures:Z1:Z2 + measures:Z1:Z3 + measures:Z1:Z4 + measures:Z1:Z5 + measures:Z1:Z6 + measures:Z1:Z7 + measures:Z1:Z8 + measures:Z2:Z3 + measures:Z2:Z4 + measures:Z2:Z5 + measures:Z2:Z6 + measures:Z2:Z7 + measures:Z2:Z8 + measures:Z3:Z5 + measures:Z3:Z6 + measures:Z3:Z7 + measures:Z3:Z8 + measures:Z4:Z5 + measures:Z4:Z6 + measures:Z4:Z7 + measures:Z4:Z8 + measures:Z5:Z6 + measures:Z5:Z7 + measures:Z5:Z8 + measures:Z6:Z7 + measures:Z6:Z8 + measures:Z7:Z8 + Z1:Z2:Z3 + Z1:Z2:Z4 + Z1:Z2:Z5 + Z1:Z2:Z6 + Z1:Z2:Z7 + Z1:Z2:Z8 + Z1:Z3:Z5 + Z1:Z3:Z6 + Z1:Z3:Z7 + Z1:Z3:Z8 + Z1:Z4:Z5 + Z1:Z4:Z6 + Z1:Z4:Z7 + Z1:Z4:Z8 + Z1:Z5:Z6 + Z1:Z5:Z7 + Z1:Z5:Z8 + Z1:Z6:Z7 + Z1:Z6:Z8 + Z1:Z7:Z8 + Z2:Z3:Z5 + Z2:Z3:Z6 + Z2:Z3:Z7 + Z2:Z3:Z8 + Z2:Z4:Z5 + Z2:Z4:Z6 + Z2:Z4:Z7 + Z2:Z4:Z8 + Z2:Z5:Z6 + Z2:Z5:Z7 + Z2:Z5:Z8 + Z2:Z6:Z7 + Z2:Z6:Z8 + Z2:Z7:Z8 + Z3:Z5:Z6 + Z3:Z5:Z7 + Z3:Z5:Z8 + Z3:Z6:Z7 + Z3:Z6:Z8 + Z3:Z7:Z8 + Z4:Z5:Z6 + Z4:Z5:Z7 + Z4:Z5:Z8 + Z4:Z6:Z7 + Z4:Z6:Z8 + Z4:Z7:Z8 + Z5:Z6:Z7 + Z5:Z6:Z8 + Z5:Z7:Z8 + Z6:Z7:Z8

# Set up repeated k-fold cross-validation
train.control <- trainControl(method = "cv", number = 10)

set.seed(31415)
# Train the model
step.model <- train(myf, 
                    data = transformed_df, 
                    tuneGrid = data.frame(nvmax = 1:222), 
                    method = "leapBackward", 
                    trControl = train.control)

## Selected Parms
summary_fit <- summary(step.model$finalModel)

## Generate the formula
selected_vars <- colnames(summary_fit$which)[summary_fit$which[which.min(summary_fit$rss),]]
selected_vars_19 <- colnames(summary_fit$which)[summary_fit$which[19,]]

final_formula <- paste0(selected_vars, collapse = " + ")
final_formula_19 <- paste0(selected_vars_19, collapse = " + ")

## Fit Selected Model Directly
final_model <- lm(Y ~ M2 + measures + Z1 + Z3 + Z4 + Z6 + M1:measures + M1:Z6 + M1:Z7 + M2:Z1 + M2:Z2 + M2:Z3 + M2:Z4 + measures:Z5 + Z1:Z2 + Z2:Z5 + Z2:Z7 + Z3:Z6 + Z3:Z7 + Z4:Z6 + Z4:Z7 + Z5:Z6 + M1:M2:Z7 + M1:measures:Z5 + M1:measures:Z7 + M1:measures:Z8 + M1:Z2:Z8 + M1:Z3:Z6 + M1:Z4:Z6 + M1:Z5:Z6 + M1:Z6:Z8 + M2:measures:Z7 + M2:measures:Z8 + M2:Z1:Z3 + M2:Z1:Z4 + M2:Z2:Z3 + M2:Z2:Z4 + M2:Z2:Z8 + Z1:Z2:Z3 + Z1:Z2:Z4 + Z2:Z3:Z5 + Z2:Z4:Z5 + Z2:Z7:Z8 + Z6:Z7:Z8,
                  data = transformed_df)

## Actually Generate Testing Data Predictions
form_preds_for <- read.csv("../nhanes_test_no_response.csv")
preds_ID <- form_preds_for$ID

## Run the same data transformation
form_preds_for$M11 <- 0.5 * (form_preds_for$X11 + sqrt(form_preds_for$X11^2 + multivariate_bc$gamma[1]^2))
form_preds_for$M11 <- (form_preds_for$M11^multivariate_bc$lambda[1]-1)/multivariate_bc$lambda[1]

form_preds_for$M12 <- 0.5 * (form_preds_for$X12 + sqrt(form_preds_for$X12^2 + multivariate_bc$gamma[2]^2))
form_preds_for$M12 <- (form_preds_for$M12^multivariate_bc$lambda[2]-1)/multivariate_bc$lambda[2]

form_preds_for$M21 <- 0.5 * (form_preds_for$X21 + sqrt(form_preds_for$X21^2 + multivariate_bc$gamma[1]^2))
form_preds_for$M21 <- (form_preds_for$M21^multivariate_bc$lambda[1]-1)/multivariate_bc$lambda[1]

form_preds_for$M22 <- 0.5 * (form_preds_for$X22 + sqrt(form_preds_for$X22^2 + multivariate_bc$gamma[2]^2))
form_preds_for$M22 <- (form_preds_for$M22^multivariate_bc$lambda[2]-1)/multivariate_bc$lambda[2]

form_preds_for$M1 <- rowMeans(cbind(form_preds_for$M11, form_preds_for$M21), na.rm=TRUE)
form_preds_for$M2 <- rowMeans(cbind(form_preds_for$M12, form_preds_for$M22), na.rm=TRUE)
form_preds_for$measures <- ifelse(is.na(form_preds_for$M21), 1, 2)

form_preds_for <- form_preds_for[,c("M1","M2","measures",paste0("Z", 1:8))]

actual_preds <- predict(final_model, newdata = form_preds_for)

final_model_19 <- lm(Y ~ M2 + Z1 + Z3 + Z4 + M1:Z6 + M2:Z1 + M2:Z2 + M2:Z3 + M2:Z4 + Z1:Z2 + Z2:Z5 + M2:Z1:Z3 + M2:Z1:Z4 + M2:Z2:Z3 + M2:Z2:Z4 + Z1:Z2:Z3 + Z1:Z2:Z4 + Z2:Z3:Z5 + Z2:Z4:Z5, data = transformed_df)
actual_preds_19 <- predict(final_model_19, newdata = form_preds_for)

form_preds_for <- cbind("ID" =  preds_ID, form_preds_for, "Y.LR" = actual_preds)
form_preds_for_19 <- cbind("ID" =  preds_ID, form_preds_for, "Y.LR" = actual_preds_19)

write.csv(form_preds_for, file="results/lr_preds.csv")
write.csv(form_preds_for, file="results/lr_preds_19.csv")

t2 <- Sys.time()
t2 - t1
