# Supplementary material for: Challenges for Predictive Modeling With Neural Network Techniques Using Error‐Prone Dietary Intake Data
Source: Stat Med. 2025 Feb 8;44(5):e70013. doi: 10.1002/sim.70013 (PMC11806516; doi:10.1002/sim.70013)
Supplement: Supplementary file 1 — Data S1 [file SIM-44-0-s001.zip › NHANES_covariates_210810.csv]

Respondent sequence number	Dietary day one sample weight	Dietary recall status	How often add salt to food at table	Sodium (mg)	Potassium (mg)	day	Gender	Age at Screening Adjudicated - Recode	Race/Ethnicity - Recode	Education Level - Adults 20+	Pregnancy Status at Exam - Recode	Full Sample 2 Year Interview Weight	Full Sample 2 Year MEC Exam Weight	Systolic: Blood pres (1st rdg) mm Hg	Diastolic: Blood pres (1st rdg) mm Hg	Systolic: Blood pres (2nd rdg) mm Hg	Diastolic: Blood pres (2nd rdg) mm Hg	Systolic: Blood pres (3rd rdg) mm Hg	Diastolic: Blood pres (3rd rdg) mm Hg	Systolic: Blood pres (4th rdg) mm Hg	Diastolic: Blood pres (4th rdg) mm Hg	Ever told you had high blood pressure	Body Mass Index (kg/m**2)	Smoked at least 100 cigarettes in life	Do you now smoke cigarettes	Doctor told you have diabetes	Ever told you had weak/failing kidneys	Avg # alcoholic drinks/day -past 12 mos	BPSY_AVG	N_BPXSY	BPDI_AVG	N_BPXDI	HTN_STAT	HTN_BIN	CVDSTAT	EDUBIN	RACE_REC	SMK_REC	DIABSTAT	KIDSTAT	HEAV_ALC1	HEAV_ALC
31144	29975.286444	1		2959	1210	1	1	21	2	3		46374.162387	49416.755687	116	74	118	72	114	72			2	25.03	2		2	2	2	116	3	72.666666667	3	3	0	2	1	4	3	2	2	3	2
31144	29975.286444	1		2449	1726	2	1	21	2	3		46374.162387	49416.755687	116	74	118	72	114	72			2	25.03	2		2	2	2	116	3	72.666666667	3	3	0	2	1	4	3	2	2	3	2
31150	29900.466841	1		2031	4607	1	1	79	3	3		15391.933002	15572.425031	144	74	132	82	134	70			2	28.93	1	3	2	2	3	136.66666667	3	75.333333333	3	3	0	2	1	2	2	2	2	1	1
31150	29900.466841	1		2977	3607	2	1	79	3	3		15391.933002	15572.425031	144	74	132	82	134	70			2	28.93	1	3	2	2	3	136.66666667	3	75.333333333	3	3	0	2	1	2	2	2	2	1	1
31151	16281.531781	1	1	2006	1667	1	2	59	4	3	2	32632.519543	32058.654021	136	76	144	68	138	74			1	29.51	1	3	1	1		139.33333333	3	72.666666667	3	1	1	1	1	3	2	1	1	4	2
31151	16281.531781	1	1	1045	1295	2	2	59	4	3	2	32632.519543	32058.654021	136	76	144	68	138	74			1	29.51	1	3	1	1		139.33333333	3	72.666666667	3	1	1	1	1	3	2	1	1	4	2
31155	67006.974702	1	1	5720	4270	1	1	38	5	5		75218.785641	77639.452106	126	62	126	68	124	60			2	25.61	2		2	2		125.33333333	3	63.333333333	3	3	0	2	2	4	3	2	2	3	2
31155	67006.974702	1	1	4552	2954	2	1	38	5	5		75218.785641	77639.452106	126	62	126	68	124	60			2	25.61	2		2	2		125.33333333	3	63.333333333	3	3	0	2	2	4	3	2	2	3	2
31158	83716.576086	1	1	4310	2489	1	1	71	3	4		40704.463599	43600.326104	154	74			142	72	142	74	1	21.65	1	1	2	2	2	146	3	73.333333333	3	1	1	2	2	2	1	2	2	3	2
31158	83716.576086	1	1	5736	5311	2	1	71	3	4		40704.463599	43600.326104	154	74			142	72	142	74	1	21.65	1	1	2	2	2	146	3	73.333333333	3	1	1	2	2	2	1	2	2	3	2
31160	89790.588036	1	1	2627	1656	1	2	39	3	2	2	101878.33077	104038.30483	134	82	130	78	126	78			2	35.19	2		2	2	1	130	3	79.333333333	3	3	0	2	1	2	3	2	2	4	2
31160	89790.588036	1	1	3659	3157	2	2	39	3	2	2	101878.33077	104038.30483	134	82	130	78	126	78			2	35.19	2		2	2	1	130	3	79.333333333	3	3	0	2	1	2	3	2	2	4	2
31175	4341.5844863	1	1	1655	1303	1	1	75	4	1		7720.319907	7580.584657	192	54	184	62	188	74			1	31.21	1	3	2	2		188	3	63.333333333	3	1	1	2	1	3	2	2	2	3	2
31183	54649.278942	1		2945	3282	1	2	33	3	5	2	91953.092984	97983.064386	114	64			100	64			2	25.7	2		2	2	1	107	2	64	2	3	0	2	2	2	3	2	2	4	2
31183	54649.278942	1		2976	2652	2	2	33	3	5	2	91953.092984	97983.064386	114	64			100	64			2	25.7	2		2	2	1	107	2	64	2	3	0	2	2	2	3	2	2	4	2
31186	8908.5178117	1		3453	2844	1	2	46	1	1	2	19238.363275	20767.687344			122	82	120	84	116	82	2	33.6	1	1	1	2	1	119.33333333	3	82.666666667	3	3	0	2	1	1	1	1	2	4	2
31186	8908.5178117	1		4350	3259	2	2	46	1	1	2	19238.363275	20767.687344			122	82	120	84	116	82	2	33.6	1	1	1	2	1	119.33333333	3	82.666666667	3	3	0	2	1	1	1	1	2	4	2
31187	39166.061683	1	2	3260	2547	1	2	22	3	4	2	66674.297133	70222.53208	108	62	112	64	112	64			2	25.26	2		2	2		110.66666667	3	63.333333333	3	3	0	1	2	2	3	2	2	4	2
31187	39166.061683	1	2	4026	2835	2	2	22	3	4	2	66674.297133	70222.53208	108	62	112	64	112	64			2	25.26	2		2	2		110.66666667	3	63.333333333	3	3	0	1	2	2	3	2	2	4	2
31190	47034.415689	1		2176	4331	1	1	72	3	4		40704.463599	41181.780595	146	70	140	74	144	74			2	27.49	2		2	2	1	143.33333333	3	72.666666667	3	2	1	1	2	2	3	2	2	3	2
31190	47034.415689	1		1936	3626	2	1	72	3	4		40704.463599	41181.780595	146	70	140	74	144	74			2	27.49	2		2	2	1	143.33333333	3	72.666666667	3	2	1	1	2	2	3	2	2	3	2
31193	28225.705937	1		2433	1142	1	1	51	3	1		39075.469976	38606.189732	152	76	144	72			152	78	2	26.84	1	2	2	2		149.33333333	3	75.333333333	3	2	1	2	1	2	1	2	2	3	2
31194	9864.2749998	1	2	3508	2416	1	2	47	1	1	2	20581.040222	20669.511868	126	80	120	80	122	80			1	36.9	2		1	2	3	122.66666667	3	80	3	1	1	2	1	1	3	1	2	2	1
31194	9864.2749998	1	2	3604	4340	2	2	47	1	1	2	20581.040222	20669.511868	126	80	120	80	122	80			1	36.9	2		1	2	3	122.66666667	3	80	3	1	1	2	1	1	3	1	2	2	1
31199	44014.078199	1		6229	4405	1	2	25	3	4	2	75121.309626	78914.75133	106	54			108	60			2	24.2	2		2	2	4	107	2	57	2	3	0	2	2	2	3	2	2	2	1
31199	44014.078199	1		4028	5143	2	2	25	3	4	2	75121.309626	78914.75133	106	54			108	60			2	24.2	2		2	2	4	107	2	57	2	3	0	2	2	2	3	2	2	2	1
31205	10573.608819	1	2	5600	3398	1	2	43	1	4	2	23957.751716	24649.375653	138	82	134	82	138	80			2	31.52	2		2	2		136.66666667	3	81.333333333	3	3	0	2	2	1	3	2	2	4	2
31205	10573.608819	1	2	2687	1628	2	2	43	1	4	2	23957.751716	24649.375653	138	82	134	82	138	80			2	31.52	2		2	2		136.66666667	3	81.333333333	3	3	0	2	2	1	3	2	2	4	2
31207	21793.995379	1	3	1829	629	1	2	20	4	4	2	33020.555943	32480.779087	124	58	114	70	112	60			2	19.12	2		2	2		116.66666667	3	62.666666667	3	3	0	2	2	3	3	2	2	4	2
31207	21793.995379	1	3	1546	656	2	2	20	4	4	2	33020.555943	32480.779087	124	58	114	70	112	60			2	19.12	2		2	2		116.66666667	3	62.666666667	3	3	0	2	2	3	3	2	2	4	2
31208	154892.60605	1		1861	1792	1	2	47	3	5	2	90455.730529	93324.423741	112	90	112	90	126	92			2	18.34	2		2	2	1	116.66666667	3	90.666666667	3	2	1	2	2	2	3	2	2	4	2
31208	154892.60605	1		1873	1480	2	2	47	3	5	2	90455.730529	93324.423741	112	90	112	90	126	92			2	18.34	2		2	2	1	116.66666667	3	90.666666667	3	2	1	2	2	2	3	2	2	4	2
31210	88443.702937	1	1	3636	2847	1	1	33	3	3		49854.459653	51458.859639			140	104			142	106	2	27.33	1	1	2	2	2	141	2	105	2	2	1	2	1	2	1	2	2	3	2
31214	64166.666975	1		282	322	1	2	46	3	4	2	85351.401638	87765.050951	116	80	116	78	114	84			2	35.44	1	3	2	2	1	115.33333333	3	80.666666667	3	3	0	2	2	2	2	2	2	4	2
31214	64166.666975	1		3801	2667	2	2	46	3	4	2	85351.401638	87765.050951	116	80	116	78	114	84			2	35.44	1	3	2	2	1	115.33333333	3	80.666666667	3	3	0	2	2	2	2	2	2	4	2
31220	114232.90792	1	2	4953	3071	1	1	50	3	3		93367.846509	95934.545421	114	84	112	80	104	82			2	25.36	2		2	2	1	110	3	82	3	3	0	2	1	2	3	2	2	3	2
31220	114232.90792	1	2	5921	2885	2	1	50	3	3		93367.846509	95934.545421	114	84	112	80	104	82			2	25.36	2		2	2	1	110	3	82	3	3	0	2	1	2	3	2	2	3	2
31221	71639.31318	1	1	3245	2217	1	2	54	3	3	2	95070.184312	93147.433277	120	80	122	84	124	90			2	36.03	2		2	2		122	3	84.666666667	3	3	0	2	1	2	3	2	2	4	2
31221	71639.31318	1	1	2446	1800	2	2	54	3	3	2	95070.184312	93147.433277	120	80	122	84	124	90			2	36.03	2		2	2		122	3	84.666666667	3	3	0	2	1	2	3	2	2	4	2
31223	2136.194005	1		5795	2430	1	1	61	1	2		4329.095591	4476.161435			124	66	122	70	128	66	1	30.22	2		2	2	1	124.66666667	3	67.333333333	3	1	1	2	1	1	3	2	2	3	2
31223	2136.194005	1		2149	2248	2	1	61	1	2		4329.095591	4476.161435			124	66	122	70	128	66	1	30.22	2		2	2	1	124.66666667	3	67.333333333	3	1	1	2	1	1	3	2	2	3	2
31228	15056.625949	1	1	2654	2378	1	1	34	1	2		27433.610882	29217.952377	122	62	120	62	122	52			2	22.92	1	3	2	2	2	121.33333333	3	58.666666667	3	3	0	2	1	1	2	2	2	3	2
31228	15056.625949	1	1	441	822	2	1	34	1	2		27433.610882	29217.952377	122	62	120	62	122	52			2	22.92	1	3	2	2	2	121.33333333	3	58.666666667	3	3	0	2	1	1	2	2	2	3	2
31232	52806.07124	1	3	5066	2504	1	2	56	4	3	2	29888.842935	30436.239549	158	74	154	72			146	78	2	29.1	2		2	2		152.66666667	3	74.666666667	3	2	1	2	1	3	3	2	2	4	2
31232	52806.07124	1	3	2866	1663	2	2	56	4	3	2	29888.842935	30436.239549	158	74	154	72			146	78	2	29.1	2		2	2		152.66666667	3	74.666666667	3	2	1	2	1	3	3	2	2	4	2
31233	32251.902584	1	2	3462	1980	1	1	83	3	2		25709.526772	28238.70046	98	54	100	52	102	56			2	36.62	1	3	1	2	1	100	3	54	3	3	0	1	1	2	2	1	2	3	2
31233	32251.902584	1	2	6073	4246	2	1	83	3	2		25709.526772	28238.70046	98	54	100	52	102	56			2	36.62	1	3	1	2	1	100	3	54	3	3	0	1	1	2	2	1	2	3	2
31241	17109.038707	1		2355	1856	1	1	40	2	2		27970.742974	27902.030079	128	30	132	18			136	22	2	32.31	1	3	2	2		132	3	23.333333333	3	3	0	2	1	4	2	2	2	3	2
31241	17109.038707	1		2532	2652	2	1	40	2	2		27970.742974	27902.030079	128	30	132	18			136	22	2	32.31	1	3	2	2		132	3	23.333333333	3	3	0	2	1	4	2	2	2	3	2
31242	42727.966904	1	2	3729	3026	1	1	58	3	5		67592.181398	69682.291225	110	78	122	78	118	80			2	28.31	2		2	2	1	116.66666667	3	78.666666667	3	3	0	2	2	2	3	2	2	3	2
31242	42727.966904	1	2	2990	3536	2	1	58	3	5		67592.181398	69682.291225	110	78	122	78	118	80			2	28.31	2		2	2	1	116.66666667	3	78.666666667	3	3	0	2	2	2	3	2	2	3	2
31244	153936.49832	1	2	1485	1763	1	1	23	3	5		84964.347933	90841.26215	120	56	116	58	110	68			2	22.45	1	3	2	2	2	115.33333333	3	60.666666667	3	3	0	2	2	2	2	2	2	3	2
31244	153936.49832	1	2	5286	4774	2	1	23	3	5		84964.347933	90841.26215	120	56	116	58	110	68			2	22.45	1	3	2	2	2	115.33333333	3	60.666666667	3	3	0	2	2	2	2	2	2	3	2
31248	8521.707903	1	1	2651	1708	1	1	21	1	1		18810.573575	19761.967197	140	74	138	64	132	76			2	25.16	2		2	2	8	136.66666667	3	71.333333333	3	3	0	2	1	1	3	2	2	1	1
31252	38288.795767	1	1	4321	3011	1	1	35	4	4		23015.242442	24787.806876	116	60	112	64	114	68			2	32.62	2		2	2	1	114	3	64	3	3	0	2	2	3	3	2	2	3	2
31252	38288.795767	1	1	4837	3416	2	1	35	4	4		23015.242442	24787.806876	116	60	112	64	114	68			2	32.62	2		2	2	1	114	3	64	3	3	0	2	2	3	3	2	2	3	2
31254	59831.726146	1	1	7874	4836	1	1	30	1	1		34163.386397	34952.662094	124	62	118	68			112	76	2	24.18	2		2	2		118	3	68.666666667	3	3	0	2	1	1	3	2	2	3	2
31254	59831.726146	1	1	4587	2685	2	1	30	1	1		34163.386397	34952.662094	124	62	118	68			112	76	2	24.18	2		2	2		118	3	68.666666667	3	3	0	2	1	1	3	2	2	3	2
31257	13830.4617	1	3	5292	2970	1	1	70	3	4		16029.179638	17169.553351	118	56	114	58	110	62			2	23.55	2		1	2		114	3	58.666666667	3	3	0	2	2	2	3	1	2	3	2
31257	13830.4617	1	3	6626	2836	2	1	70	3	4		16029.179638	17169.553351	118	56	114	58	110	62			2	23.55	2		1	2		114	3	58.666666667	3	3	0	2	2	2	3	1	2	3	2
31258	89849.94658	1	1	7301	5729	1	1	20	2	2		48628.351586	49826.771692	122	62	110	64	116	62			2	23.38	2		2	2		116	3	62.666666667	3	3	0	2	1	4	3	2	2	3	2
31258	89849.94658	1	1	5128	2887	2	1	20	2	2		48628.351586	49826.771692	122	62	110	64	116	62			2	23.38	2		2	2		116	3	62.666666667	3	3	0	2	1	4	3	2	2	3	2
31261	25372.120781	1		2194	2601	1	2	49	4	4	2	28544.043343	29138.389681	104	72	102	74	108	76			2	29.35	2		2	2	1	104.66666667	3	74	3	3	0	2	2	3	3	2	2	4	2
31261	25372.120781	1		2554	1842	2	2	49	4	4	2	28544.043343	29138.389681	104	72	102	74	108	76			2	29.35	2		2	2	1	104.66666667	3	74	3	3	0	2	2	3	3	2	2	4	2
31262	11314.693027	1	1	1935	1619	1	1	52	1	1		24368.21112	26377.003689	128	76							2	27.78	1	3	2	2	12	128	1	76	1	3	0	2	1	1	2	2	2	1	1
31262	11314.693027	1	1	1630	1283	2	1	52	1	1		24368.21112	26377.003689	128	76							2	27.78	1	3	2	2	12	128	1	76	1	3	0	2	1	1	2	2	2	1	1
31268	67733.694908	1	3	1889	2547	1	2	40	3	3	2	41274.649594	40810.263359	116	68	122	64	116	64			2	30.56	1	1	2	2		118	3	65.333333333	3	3	0	2	1	2	1	2	2	4	2
31268	67733.694908	1	3	2918	4170	2	2	40	3	3	2	41274.649594	40810.263359	116	68	122	64	116	64			2	30.56	1	1	2	2		118	3	65.333333333	3	3	0	2	1	2	1	2	2	4	2
31273	37419.915968	1	3	3742	2762	1	1	62	3	2		57262.757937	61025.732583	156	98	140	96	144	84			1	29.16	2		2	2	6	146.66666667	3	92.666666667	3	1	1	2	1	2	3	2	2	1	1
31273	37419.915968	1	3	4710	1478	2	1	62	3	2		57262.757937	61025.732583	156	98	140	96	144	84			1	29.16	2		2	2	6	146.66666667	3	92.666666667	3	1	1	2	1	2	3	2	2	1	1
31274	152203.96725	1	3	2716	2545	1	1	56	3	3		88953.828217	91704.490597	170	88			166	84	174	86	2		1	1	2	2	2	170	3	86	3	2	1	2	1	2	1	2	2	3	2
31277	56974.286955	1	2	3606	3200	1	2	61	3	5		77071.583087	77927.550756	138	100	142	100	148	102			1	28.8	2		2	2	2	142.66666667	3	100.66666667	3	1	1	2	2	2	3	2	2	2	1
31277	56974.286955	1	2	3780	3443	2	2	61	3	5		77071.583087	77927.550756	138	100	142	100	148	102			1	28.8	2		2	2	2	142.66666667	3	100.66666667	3	1	1	2	2	2	3	2	2	2	1
31279	63498.378806	1	1	2762	3301	1	2	76	3	2		51126.282345	51723.504974	124	62	118	74	120	72			2	22.69	2		2	2		120.66666667	3	69.333333333	3	3	0	2	1	2	3	2	2	4	2
31279	63498.378806	1	1	2553	3916	2	2	76	3	2		51126.282345	51723.504974	124	62	118	74	120	72			2	22.69	2		2	2		120.66666667	3	69.333333333	3	3	0	2	1	2	3	2	2	4	2
31280	33342.581571	1	2	1325	1616	1	2	60	3	3		53648.098507	54376.270334	118	74	118	70	116	70			2	31.32	1	3	2	2	1	117.33333333	3	71.333333333	3	3	0	2	1	2	2	2	2	4	2
31280	33342.581571	1	2	1943	2069	2	2	60	3	3		53648.098507	54376.270334	118	74	118	70	116	70			2	31.32	1	3	2	2	1	117.33333333	3	71.333333333	3	3	0	2	1	2	2	2	2	4	2
31286	11670.575261	1		9179	4393	1	1	27	1	4		20866.704748	22647.192894	130	80	134	78	128	74			2	19.22	2		2	2	1	130.66666667	3	77.333333333	3	3	0	2	2	1	3	2	2	3	2
31286	11670.575261	1		4248	4497	2	1	27	1	4		20866.704748	22647.192894	130	80	134	78	128	74			2	19.22	2		2	2	1	130.66666667	3	77.333333333	3	3	0	2	2	1	3	2	2	3	2
31294	80357.030133	1		1164	2152	1	2	73	3	4		48241.275961	50775.822867	158	78	158	84	158	88			2	25.94	2		2	2		158	3	83.333333333	3	2	1	2	2	2	3	2	2	4	2
31297	45275.587773	1	1	1751	1468	1	2	85	3	3		33862.695641	36879.872107							154	94	1	26.87	1	3	2	2		154	1	94	1	1	1	1	1	2	2	2	2	4	2
31297	45275.587773	1	1	1736	1182	2	2	85	3	3		33862.695641	36879.872107							154	94	1	26.87	1	3	2	2		154	1	94	1	1	1	1	1	2	2	2	2	4	2
31298	15246.778738	1		3699	4094	1	2	33	1	4	2	28914.289386	29586.95106	112	62	114	60	114	58			2	26.87	2		2	2		113.33333333	3	60	3	3	0	2	2	1	3	2	2	4	2
31298	15246.778738	1		4230	5139	2	2	33	1	4	2	28914.289386	29586.95106	112	62	114	60	114	58			2	26.87	2		2	2		113.33333333	3	60	3	3	0	2	2	1	3	2	2	4	2
31303	29420.671566	1	3	1464	1346	1	2	33	2	1	2	47495.451768	48502.42688	114	70	104	72	106	74			2	30.78	2		2	2		108	3	72	3	3	0	2	1	4	3	2	2	4	2
31303	29420.671566	1	3	1132	588	2	2	33	2	1	2	47495.451768	48502.42688	114	70	104	72	106	74			2	30.78	2		2	2		108	3	72	3	3	0	2	1	4	3	2	2	4	2
31304	21904.373035	1	3	1958	2862	1	1	53	1	1		19361.65138	20579.810016	164	114	164	104	160	112			1	31.15	1	1	2	2	1	162.66666667	3	110	3	1	1	2	1	1	1	2	2	3	2
31304	21904.373035	1	3	1898	3058	2	1	53	1	1		19361.65138	20579.810016	164	114	164	104	160	112			1	31.15	1	1	2	2	1	162.66666667	3	110	3	1	1	2	1	1	1	2	2	3	2
31307	64920.709738	1		1271	954	1	2	77	3	3		53574.878605	52882.084806	218	60	196	66	186	68			2	27.55	2		1	2		200	3	64.666666667	3	2	1	1	1	2	3	1	2	4	2
31307	64920.709738	1		2129	1957	2	2	77	3	3		53574.878605	52882.084806	218	60	196	66	186	68			2	27.55	2		1	2		200	3	64.666666667	3	2	1	1	1	2	3	1	2	4	2
31309	5182.5270841	1	1	1959	751	1	1	60	1	1		10976.228126	10859.419985	148	70	138	66	146	68			2	31.98	1	3	2	2	12	144	3	68	3	2	1	2	1	1	2	2	2	1	1
31309	5182.5270841	1	1	1377	571	2	1	60	1	1		10976.228126	10859.419985	148	70	138	66	146	68			2	31.98	1	3	2	2	12	144	3	68	3	2	1	2	1	1	2	2	2	1	1
31311	45064.746598	1	2	2772	3621	1	1	71	3	3		39086.240891	39311.344365	142	62	128	58	138	64			2	23.77	1	3	1	2		136	3	61.333333333	3	3	0	2	1	2	2	1	2	3	2
31311	45064.746598	1	2	1393	2197	2	1	71	3	3		39086.240891	39311.344365	142	62	128	58	138	64			2	23.77	1	3	1	2		136	3	61.333333333	3	3	0	2	1	2	2	1	2	3	2
31314	29497.81123	1		5676	7195	1	1	28	1	4		19913.008976	20718.357505	112	74	116	74	116	76			2	27.19	2		2	2		114.66666667	3	74.666666667	3	3	0	2	2	1	3	2	2	3	2
31314	29497.81123	1		2725	5024	2	1	28	1	4		19913.008976	20718.357505	112	74	116	74	116	76			2	27.19	2		2	2		114.66666667	3	74.666666667	3	3	0	2	2	1	3	2	2	3	2
31317	59406.657721	1	3	4901	2361	1	1	24	4	4		31256.38339	31636.458627	122	66			112	74			2	32.63	2		2	2	2	117	2	70	2	3	0	2	2	3	3	2	2	3	2
31317	59406.657721	1	3	9593	3185	2	1	24	4	4		31256.38339	31636.458627	122	66			112	74			2	32.63	2		2	2	2	117	2	70	2	3	0	2	2	3	3	2	2	3	2
31324	28717.693949	1		4760	3622	1	2	47	4	4	2	29888.842935	30436.239549			152	98					1	29.94	2		2	2		152	1	98	1	1	1	2	2	3	3	2	2	4	2
31324	28717.693949	1		2657	1448	2	2	47	4	4	2	29888.842935	30436.239549			152	98					1	29.94	2		2	2		152	1	98	1	1	1	2	2	3	3	2	2	4	2
31325	52738.406133	1	1	5443	2496	1	1	27	3	2		80078.871759	86943.653936	122	64	120	58	118	66			2	42.65	2		2	2	3	120	3	62.666666667	3	3	0	2	1	2	3	2	2	1	1
31325	52738.406133	1	1	2416	2243	2	1	27	3	2		80078.871759	86943.653936	122	64	120	58	118	66			2	42.65	2		2	2	3	120	3	62.666666667	3	3	0	2	1	2	3	2	2	1	1
31332	14731.944262	1	1	4942	2443	1	1	68	4	2		7775.480849	8491.163498			120	76	128	74	116	74	2	20.93	1	3	2	2	1	121.33333333	3	74.666666667	3	3	0	2	1	3	2	2	2	3	2
31332	14731.944262	1	1	2194	2556	2	1	68	4	2		7775.480849	8491.163498			120	76	128	74	116	74	2	20.93	1	3	2	2	1	121.33333333	3	74.666666667	3	3	0	2	1	3	2	2	2	3	2
31333	11372.978996	1	1	1038	1602	1	2	29	1	4	2	21509.385526	22069.69608	122	72	118	72					2	40.85	2		2	2	3	120	2	72	2	3	0	2	2	1	3	2	2	2	1
31333	11372.978996	1	1	3563	1537	2	2	29	1	4	2	21509.385526	22069.69608	122	72	118	72					2	40.85	2		2	2	3	120	2	72	2	3	0	2	2	1	3	2	2	2	1
31336	40152.052324	1	3	3275	1737	1	2	23	3	3	2	61684.89164	66194.001641	110	66	110	62	114	62			2	31.05	1	3	2	2	3	111.33333333	3	63.333333333	3	3	0	2	1	2	2	2	2	2	1
31336	40152.052324	1	3	2058	1835	2	2	23	3	3	2	61684.89164	66194.001641	110	66	110	62	114	62			2	31.05	1	3	2	2	3	111.33333333	3	63.333333333	3	3	0	2	1	2	2	2	2	2	1
31337	50368.353917	1	3	4656	4515	1	1	54	3	4		80151.797989	82142.506664	132	70	130	68	134	66			1	36.3	1	3	2	2	2	132	3	68	3	1	1	2	2	2	2	2	2	3	2
31337	50368.353917	1	3	5957	4157	2	1	54	3	4		80151.797989	82142.506664	132	70	130	68	134	66			1	36.3	1	3	2	2	2	132	3	68	3	1	1	2	2	2	2	2	2	3	2
31339	38789.28858	1		2200	1258	1	2	85	5	2		29662.467054	31596.365112	114	52	112	56	108	54			2	24.69	2		2	2		111.33333333	3	54	3	3	0	2	1	4	3	2	2	4	2
31339	38789.28858	1		2266	2184	2	2	85	5	2		29662.467054	31596.365112	114	52	112	56	108	54			2	24.69	2		2	2		111.33333333	3	54	3	3	0	2	1	4	3	2	2	4	2
31345	125171.67939	1	3	1088	1971	1	2	67	3	2		74588.858743	75417.252931	142	80	148	80	142	86			2	26.15	1	1	2	2	1	144	3	82	3	2	1	2	1	2	1	2	2	4	2
31345	125171.67939	1	3	830	1884	2	2	67	3	2		74588.858743	75417.252931	142	80	148	80	142	86			2	26.15	1	1	2	2	1	144	3	82	3	2	1	2	1	2	1	2	2	4	2
31372	43947.542589	1	3	5138	3334	1	2	48	4	4	2	32443.062293	33037.237935	110	56	104	58	104	52			2	25.43	1	1	2	2	2	106	3	55.333333333	3	3	0	2	2	3	1	2	2	2	1
31372	43947.542589	1	3	2604	1937	2	2	48	4	4	2	32443.062293	33037.237935	110	56	104	58	104	52			2	25.43	1	1	2	2	2	106	3	55.333333333	3	3	0	2	2	3	1	2	2	2	1
31381	46157.503893	1	2	1252	569	1	2	34	5	2	2	72642.691949	76094.488614	92	64	90	66	94	66			2	21.8	2		2	2	1	92	3	65.333333333	3	3	0	2	1	4	3	2	2	4	2
31383	184511.18945	1	2	3989	1215	1	2	27	3	3	2	66674.297133	70222.53208	100	52	102	52	98	58			1	28.15	1	1	3	2	1	100	3	54	3	1	1	2	1	2	1	2	2	4	2
31383	184511.18945	1	2	2094	954	2	2	27	3	3	2	66674.297133	70222.53208	100	52	102	52	98	58			1	28.15	1	1	3	2	1	100	3	54	3	1	1	2	1	2	1	2	2	4	2
31387	48834.710318	1	3	2207	1799	1	2	40	4	3	2	27910.427365	28147.235851	102	40	96	48	98	44			2	19.94	1	1	2	2	1	98.666666667	3	44	3	3	0	2	1	3	1	2	2	4	2
31387	48834.710318	1	3	1422	1084	2	2	40	4	3	2	27910.427365	28147.235851	102	40	96	48	98	44			2	19.94	1	1	2	2	1	98.666666667	3	44	3	3	0	2	1	3	1	2	2	4	2
31396	7498.7671586	1		2397	1984	1	2	55	1	4	2	15152.432545	15712.848312	118	58	118	56	106	56			2	31.44	2		2	2	2	114	3	56.666666667	3	3	0	2	2	1	3	2	2	2	1
31396	7498.7671586	1		4526	3886	2	2	55	1	4	2	15152.432545	15712.848312	118	58	118	56	106	56			2	31.44	2		2	2	2	114	3	56.666666667	3	3	0	2	2	1	3	2	2	2	1
31399	70662.644198	1	3	2130	2179	1	1	59	3	4		89650.905566	91877.541024	110	64	114	60	108	58			2	25.28	1	1	2	2		110.66666667	3	60.666666667	3	3	0	2	2	2	1	2	2	3	2
31399	70662.644198	1	3	2402	2061	2	1	59	3	4		89650.905566	91877.541024	110	64	114	60	108	58			2	25.28	1	1	2	2		110.66666667	3	60.666666667	3	3	0	2	2	2	1	2	2	3	2
31403	153471.8092	1		440	1794	1	2	21	4	4	2	26429.321972	26775.589055	130	70	122	72	128	74			2	29.15	2		2	2	1	126.66666667	3	72	3	3	0	2	2	3	3	2	2	4	2
31403	153471.8092	1		55	1879	2	2	21	4	4	2	26429.321972	26775.589055	130	70	122	72	128	74			2	29.15	2		2	2	1	126.66666667	3	72	3	3	0	2	2	3	3	2	2	4	2
31410	170837.27624	1	2	5313	2527	1	1	42	3	5		99218.01162	102931.25518	122	54	122	50	120	52			2	24.88	2		2	2	1	121.33333333	3	52	3	3	0	2	2	2	3	2	2	3	2
31410	170837.27624	1	2	3698	3279	2	1	42	3	5		99218.01162	102931.25518	122	54	122	50	120	52			2	24.88	2		2	2	1	121.33333333	3	52	3	3	0	2	2	2	3	2	2	3	2
31413	45592.75124	1		3307	3151	1	1	34	2	3		73828.775672	75163.44684	104	48	102	46	100	50			2	26.81	1	3	2	2		102	3	48	3	3	0	2	1	4	2	2	2	3	2
31413	45592.75124	1		2711	1532	2	1	34	2	3		73828.775672	75163.44684	104	48	102	46	100	50			2	26.81	1	3	2	2		102	3	48	3	3	0	2	1	4	2	2	2	3	2
31415	15028.809665	1	1	1850	2426	1	2	23	1	1	2	27304.290374	29163.973826					116	76			2	17	2		2	2		116	1	76	1	3	0	2	1	1	3	2	2	4	2
31415	15028.809665	1	1	425	408	2	2	23	1	1	2	27304.290374	29163.973826					116	76			2	17	2		2	2		116	1	76	1	3	0	2	1	1	3	2	2	4	2
31425	54563.953244	1		3030	1742	1	2	63	3	4		70166.297385	70945.573995	146	74	134	76	142	72			2	28.96	2		2	2	1	140.66666667	3	74	3	2	1	2	2	2	3	2	2	4	2
31425	54563.953244	1		1844	2342	2	2	63	3	4		70166.297385	70945.573995	146	74	134	76	142	72			2	28.96	2		2	2	1	140.66666667	3	74	3	2	1	2	2	2	3	2	2	4	2
31429	12221.472249	1	3	6645	2474	1	1	40	4	2		23310.38719	24064.317519	120	86	128	84	124	84			2	27.01	2		2	2	4	124	3	84.666666667	3	3	0	2	1	3	3	2	2	1	1
31429	12221.472249	1	3	4830	2909	2	1	40	4	2		23310.38719	24064.317519	120	86	128	84	124	84			2	27.01	2		2	2	4	124	3	84.666666667	3	3	0	2	1	3	3	2	2	1	1
31432	83329.613443	1		2119	1298	1	2	45	3	5	2	106827.48817	108347.48776	112	74	118	70	116	66			1	26.84	2		2	2	2	115.33333333	3	70	3	1	1	2	2	2	3	2	2	2	1
31432	83329.613443	1		1702	1372	2	2	45	3	5	2	106827.48817	108347.48776	112	74	118	70	116	66			1	26.84	2		2	2	2	115.33333333	3	70	3	1	1	2	2	2	3	2	2	2	1
31434	57172.123287	1	1	5448	2303	1	1	57	3	1		34454.943815	35402.116425	156	60	156	60	164	62			2	26.91	1	1	2	2		158.66666667	3	60.666666667	3	2	1	2	1	2	1	2	2	3	2
31434	57172.123287	1	1	2953	819	2	1	57	3	1		34454.943815	35402.116425	156	60	156	60	164	62			2	26.91	1	1	2	2		158.66666667	3	60.666666667	3	2	1	2	1	2	1	2	2	3	2
31435	40489.57547	1	3	338	809	1	1	38	4	3		24338.122345	26212.570992	116	60	108	58	104	58			2	28.11	2		2	2		109.33333333	3	58.666666667	3	3	0	2	1	3	3	2	2	3	2
31435	40489.57547	1	3	1767	2306	2	1	38	4	3		24338.122345	26212.570992	116	60	108	58	104	58			2	28.11	2		2	2		109.33333333	3	58.666666667	3	3	0	2	1	3	3	2	2	3	2
31437	28674.600321	1		3656	3231	1	2	59	5	4	2	39024.120008	39220.172666	134	74	128	68	128	70			2	26.24	1	1	2	2	4	130	3	70.666666667	3	3	0	1	2	4	1	2	2	2	1
31437	28674.600321	1		4216	2937	2	2	59	5	4	2	39024.120008	39220.172666	134	74	128	68	128	70			2	26.24	1	1	2	2	4	130	3	70.666666667	3	3	0	1	2	4	1	2	2	2	1
31440	53244.402432	1	3	1180	1305	1	1	30	1	4		21329.361132	21822.132726	114	74	116	70	120	72			2	29.62	1	3	2	2	2	116.66666667	3	72	3	3	0	2	2	1	2	2	2	3	2
31441	4856.7046738	1	1	1984	1608	1	1	62	4	4		8756.927856	9562.946344	134	92	138	98	138	96			2	33.74	2		1	2	1	136.66666667	3	95.333333333	3	2	1	2	2	3	3	1	2	3	2
31442	15625.371691	1	2	3780	3501	1	1	67	1	4		15623.1843	14680.501483	134	74	136	72	132	70			2	29.37	1	3	2	2		134	3	72	3	3	0	2	2	1	2	2	2	3	2
31442	15625.371691	1	2	2389	1634	2	1	67	1	4		15623.1843	14680.501483	134	74	136	72	132	70			2	29.37	1	3	2	2		134	3	72	3	3	0	2	2	1	2	2	2	3	2
31452	49223.914401	1	1	2144	2817	1	2	54	4	5	2	28039.976798	28371.564388	122	78	116	80	120	82			2	28.46	1	1	2	2	1	119.33333333	3	80	3	3	0	2	2	3	1	2	2	4	2
31452	49223.914401	1	1	2041	3564	2	2	54	4	5	2	28039.976798	28371.564388	122	78	116	80	120	82			2	28.46	1	1	2	2	1	119.33333333	3	80	3	3	0	2	2	3	1	2	2	4	2
31457	34972.354985	1	3	4489	3224	1	2	61	1	3		17069.940447	14113.549041			128	56	126	68			2	22.44	2		2	2		127	2	62	2	3	0	2	1	1	3	2	2	4	2
31457	34972.354985	1	3	3173	2674	2	2	61	1	3		17069.940447	14113.549041			128	56	126	68			2	22.44	2		2	2		127	2	62	2	3	0	2	1	1	3	2	2	4	2
31460	17358.669868	1	1	4952	2339	1	1	37	4	4		30467.842184	31860.551696	126	94	132	90			128	92	2	34.68	2		2	2	3	128.66666667	3	92	3	2	1	2	2	3	3	2	2	1	1
31460	17358.669868	1	1	1726	1667	2	1	37	4	4		30467.842184	31860.551696	126	94	132	90			128	92	2	34.68	2		2	2	3	128.66666667	3	92	3	2	1	2	2	3	3	2	2	1	1
31469	78386.362247	1		4433	5084	1	2	74	3	5		42824.029063	49530.601592	124	68	110	62	116	66			2	24.54	1	3	2	2	1	116.66666667	3	65.333333333	3	3	0	1	2	2	2	2	2	4	2
31469	78386.362247	1		2920	4422	2	2	74	3	5		42824.029063	49530.601592	124	68	110	62	116	66			2	24.54	1	3	2	2	1	116.66666667	3	65.333333333	3	3	0	1	2	2	2	2	2	4	2
31470	11459.203163	1	3	706	1540	1	2	26	1	3	2	21843.432299	22237.017339	120	70	120	78	116	70			2	32.49	2		2	2		118.66666667	3	72.666666667	3	3	0	2	1	1	3	2	2	4	2
31470	11459.203163	1	3	1390	1328	2	2	26	1	3	2	21843.432299	22237.017339	120	70	120	78	116	70			2	32.49	2		2	2		118.66666667	3	72.666666667	3	3	0	2	1	1	3	2	2	4	2
31472	57066.003313	1	3	7879	3028	1	1	76	3	4		46474.071139	49780.404355			116	72			104	64	2	32.3	1	3	2	2		110	2	68	2	3	0	1	2	2	2	2	2	3	2
31472	57066.003313	1	3	2199	2840	2	1	76	3	4		46474.071139	49780.404355			116	72			104	64	2	32.3	1	3	2	2		110	2	68	2	3	0	1	2	2	2	2	2	3	2
31483	167498.31911	1	2	3946	3267	1	1	50	3	4		98473.732756	100919.4984	124	86	120	80	120	82			2	32.55	2		2	2		121.33333333	3	82.666666667	3	3	0	2	2	2	3	2	2	3	2
31483	167498.31911	1	2	2006	2925	2	1	50	3	4		98473.732756	100919.4984	124	86	120	80	120	82			2	32.55	2		2	2		121.33333333	3	82.666666667	3	3	0	2	2	2	3	2	2	3	2
31486	106833.72869	1		3831	4915	1	1	50	3	2		87029.445475	89720.601397	112	76	110	74	112	74			2	19.73	1	1	2	2	1	111.33333333	3	74.666666667	3	3	0	2	1	2	1	2	2	3	2
31486	106833.72869	1		5365	2622	2	1	50	3	2		87029.445475	89720.601397	112	76	110	74	112	74			2	19.73	1	1	2	2	1	111.33333333	3	74.666666667	3	3	0	2	1	2	1	2	2	3	2
31487	21012.573472	1	1	901	1854	1	2	37	4	4	2	37165.574725	38567.020887	110	58	106	50					2	20.05	2		2	2		108	2	54	2	3	0	2	2	3	3	2	2	4	2
31487	21012.573472	1	1	538	1227	2	2	37	4	4	2	37165.574725	38567.020887	110	58	106	50					2	20.05	2		2	2		108	2	54	2	3	0	2	2	3	3	2	2	4	2
31488	69673.482131	1	1	6444	4089	1	1	38	3	4		79295.573857	80729.0734	120	70			118	68	120	72	2	30.23	1	3	2	2	2	119.33333333	3	70	3	3	0	2	2	2	2	2	2	3	2
31488	69673.482131	1	1	4683	3383	2	1	38	3	4		79295.573857	80729.0734	120	70			118	68	120	72	2	30.23	1	3	2	2	2	119.33333333	3	70	3	3	0	2	2	2	2	2	2	3	2
31491	13000.996167	1	1	5148	2235	1	2	46	4	4	2	26057.453759	25599.215335	130	80	124	74	122	76			2	38.73	2		2	2	2	125.33333333	3	76.666666667	3	3	0	2	2	3	3	2	2	2	1
31491	13000.996167	1	1	4164	2363	2	2	46	4	4	2	26057.453759	25599.215335	130	80	124	74	122	76			2	38.73	2		2	2	2	125.33333333	3	76.666666667	3	3	0	2	2	3	3	2	2	2	1
31496	55436.699436	1		3569	2166	1	2	51	1	4	2	14957.637172	15389.441459	110	70	100	64	104	70			2	25.04	2		2	2	1	104.66666667	3	68	3	3	0	2	2	1	3	2	2	4	2
31496	55436.699436	1		4015	2874	2	2	51	1	4	2	14957.637172	15389.441459	110	70	100	64	104	70			2	25.04	2		2	2	1	104.66666667	3	68	3	3	0	2	2	1	3	2	2	4	2
31497	60624.53199	1	1	3093	1497	1	2	50	3	3	2	96707.199567	98868.647388			178	102	174	100	178	104	1	23.33	1	2	2	2		176.66666667	3	102	3	1	1	2	1	2	1	2	2	4	2
31497	60624.53199	1	1	4398	1019	2	2	50	3	3	2	96707.199567	98868.647388			178	102	174	100	178	104	1	23.33	1	2	2	2		176.66666667	3	102	3	1	1	2	1	2	1	2	2	4	2
31498	6566.7681717	1	2	3576	2441	1	2	63	1	1		6781.421795	6169.674027			126	66	120	62	120	64	2	22.4	2		2	2	1	122	3	64	3	3	0	2	1	1	3	2	2	4	2
31502	86643.350832	1	2	3238	1838	1	2	38	3	3	2	95837.707862	100391.67291	116	62	118	68	120	64			2	28.24	2		2	2	2	118	3	64.666666667	3	3	0	2	1	2	3	2	2	2	1
31502	86643.350832	1	2	2393	1126	2	2	38	3	3	2	95837.707862	100391.67291	116	62	118	68	120	64			2	28.24	2		2	2	2	118	3	64.666666667	3	3	0	2	1	2	3	2	2	2	1
31503	63542.557881	1	2	3011	1462	1	1	47	3	4		101272.90326	103627.46801	124	86	122	84	122	84			2	30.41	2		2	2	2	122.66666667	3	84.666666667	3	3	0	2	2	2	3	2	2	3	2
31503	63542.557881	1	2	4595	2867	2	1	47	3	4		101272.90326	103627.46801	124	86	122	84	122	84			2	30.41	2		2	2	2	122.66666667	3	84.666666667	3	3	0	2	2	2	3	2	2	3	2
31504	42894.224795	1	2	5138	3349	1	1	46	3	5		67429.861512	69953.430519	134	82	130	82	132	80			1	31.19	1	3	2	2	2	132	3	81.333333333	3	1	1	2	2	2	2	2	2	3	2
31504	42894.224795	1	2	2673	2475	2	1	46	3	5		67429.861512	69953.430519	134	82	130	82	132	80			1	31.19	1	3	2	2	2	132	3	81.333333333	3	1	1	2	2	2	2	2	2	3	2
31508	27888.609075	1	3	5091	2494	1	1	73	3	2		14622.028262	14524.631884	126	60	134	50	130	60			2	18.2	1	1	2	2		130	3	56.666666667	3	3	0	2	1	2	1	2	2	3	2
31508	27888.609075	1	3	4079	2318	2	1	73	3	2		14622.028262	14524.631884	126	60	134	50	130	60			2	18.2	1	1	2	2		130	3	56.666666667	3	3	0	2	1	2	1	2	2	3	2
31509	25172.509129	1	2	7970	10759	1	1	35	3	4		43838.929611	45132.884284	108	46	110	42	110	48			1	24.39	1	2	2	2	6	109.33333333	3	45.333333333	3	1	1	2	2	2	1	2	2	1	1
31509	25172.509129	1	2	2681	3019	2	1	35	3	4		43838.929611	45132.884284	108	46	110	42	110	48			1	24.39	1	2	2	2	6	109.33333333	3	45.333333333	3	1	1	2	2	2	1	2	2	1	1
31510	14954.22922	1		3444	1944	1	1	32	1	2		34163.386397	34679.07967	150	84	136	86			140	84	1	31.97	2		1	2	9	142	3	84.666666667	3	1	1	2	1	1	3	1	2	1	1
31510	14954.22922	1		5329	4868	2	1	32	1	2		34163.386397	34679.07967	150	84	136	86			140	84	1	31.97	2		1	2	9	142	3	84.666666667	3	1	1	2	1	1	3	1	2	1	1
31512	10844.601501	1	3	4043	4595	1	1	51	1	1		20993.112626	22723.679077	142	84	140	90	140	90			2	31.32	1	3	2	2	12	140.66666667	3	88	3	2	1	2	1	1	2	2	2	1	1
31512	10844.601501	1	3	2480	3749	2	1	51	1	1		20993.112626	22723.679077	142	84	140	90	140	90			2	31.32	1	3	2	2	12	140.66666667	3	88	3	2	1	2	1	1	2	2	2	1	1
31513	19996.366798	1	2	2415	2163	1	1	65	4	3		7764.793921	7954.103317	148	96	162	96	150	90			2	23.18	1	3	2	2		153.33333333	3	94	3	2	1	2	1	3	2	2	2	3	2
31517	40341.289256	1	3	1635	1497	1	2	51	3	3	2	54151.488139	55177.485039	132	90	136	88	128	88			2	35.17	2		3	2	2	132	3	88.666666667	3	3	0	2	1	2	3	2	2	2	1
31517	40341.289256	1	3	2782	2896	2	2	51	3	3	2	54151.488139	55177.485039	132	90	136	88	128	88			2	35.17	2		3	2	2	132	3	88.666666667	3	3	0	2	1	2	3	2	2	2	1
31518	75315.696984	1	1	2486	1863	1	2	40	5	4	2	95234.438674	97927.570046			124	80	126	80	124	78	1	27.34	2		2	1	2	124.66666667	3	79.333333333	3	1	1	2	2	4	3	2	1	2	1
31518	75315.696984	1	1	2336	1939	2	2	40	5	4	2	95234.438674	97927.570046			124	80	126	80	124	78	1	27.34	2		2	1	2	124.66666667	3	79.333333333	3	1	1	2	2	4	3	2	1	2	1
31519	86537.358224	1	3	2578	1805	1	2	57	3	3	2	110711.9763	112518.287	132	76	128	82	122	74			2	46.24	1	3	1	2	2	127.33333333	3	77.333333333	3	3	0	2	1	2	2	1	2	2	1
31519	86537.358224	1	3	3451	2033	2	2	57	3	3	2	110711.9763	112518.287	132	76	128	82	122	74			2	46.24	1	3	1	2	2	127.33333333	3	77.333333333	3	3	0	2	1	2	2	1	2	2	1
31520	22568.653549	1		3640	2886	1	1	53	4	2		25858.3804	25918.772316	216	114	214	116	208	110			1	25.73	2		3	2		212.66666667	3	113.33333333	3	1	1	2	1	3	3	2	2	3	2
31520	22568.653549	1		1608	1937	2	1	53	4	2		25858.3804	25918.772316	216	114	214	116	208	110			1	25.73	2		3	2		212.66666667	3	113.33333333	3	1	1	2	1	3	3	2	2	3	2
31522	55626.51703	1		4583	3688	1	1	28	3	3		93282.895638	99735.196973	114	90	114	88	116	82			2	27.1	1	1	2	2	1	114.66666667	3	86.666666667	3	3	0	2	1	2	1	2	2	3	2
31522	55626.51703	1		7521	4364	2	1	28	3	3		93282.895638	99735.196973	114	90	114	88	116	82			2	27.1	1	1	2	2	1	114.66666667	3	86.666666667	3	3	0	2	1	2	1	2	2	3	2
31524	56646.382203	1	1	2981	1238	1	2	52	3	3	2	90663.162983	92380.938937	116	72	126	74	132	72			2	35.24	2		2	2		124.66666667	3	72.666666667	3	3	0	2	1	2	3	2	2	4	2
31524	56646.382203	1	1	3050	1883	2	2	52	3	3	2	90663.162983	92380.938937	116	72	126	74	132	72			2	35.24	2		2	2		124.66666667	3	72.666666667	3	3	0	2	1	2	3	2	2	4	2
31527	40112.049861	1	2	448	551	1	1	59	3	4		63454.012603	65416.160481	124	66	126	66	124	64			2	21.34	1	1	2	2	2	124.66666667	3	65.333333333	3	3	0	2	2	2	1	2	2	3	2
31528	39981.232406	1	2	4417	3280	1	1	20	1	3		22231.909568	23356.346146	116	50	116	48	122	44			2	25.06	2		2	2	4	118	3	47.333333333	3	3	0	2	1	1	3	2	2	1	1
31528	39981.232406	1	2	3301	2915	2	1	20	1	3		22231.909568	23356.346146	116	50	116	48	122	44			2	25.06	2		2	2	4	118	3	47.333333333	3	3	0	2	1	1	3	2	2	1	1
31529	68648.170817	1	3	2264	2271	1	2	42	3	3	2	110383.29007	111953.88355	98	52	96	54	98	62			2	30.33	1	1	2	2	4	97.333333333	3	56	3	3	0	2	1	2	1	2	2	2	1
31529	68648.170817	1	3	2846	1246	2	2	42	3	3	2	110383.29007	111953.88355	98	52	96	54	98	62			2	30.33	1	1	2	2	4	97.333333333	3	56	3	3	0	2	1	2	1	2	2	2	1
31530	14972.034443	1	3	3374	2150	1	2	28	4	4	2	22025.074624	22313.638907	118	60	118	56	116	58			2	33.86	2		2	2		117.33333333	3	58	3	3	0	2	2	3	3	2	2	4	2
31533	25423.366916	1	1	1052	1020	1	2	20	1	4	2	17540.539309	17856.592838	92	70	94	72	94	70			2	20.59	2		2	2		93.333333333	3	70.666666667	3	3	0	2	2	1	3	2	2	4	2
31533	25423.366916	1	1	2977	3437	2	2	20	1	4	2	17540.539309	17856.592838	92	70	94	72	94	70			2	20.59	2		2	2		93.333333333	3	70.666666667	3	3	0	2	2	1	3	2	2	4	2
31534	11327.876245	1	1	2265	2858	1	1	23	4	2		19979.402852	20791.47708	126	60			126	66			2	24.83	1	1	2	2	1	126	2	63	2	3	0	2	1	3	1	2	2	3	2
31534	11327.876245	1	1	4651	3285	2	1	23	4	2		19979.402852	20791.47708	126	60			126	66			2	24.83	1	1	2	2	1	126	2	63	2	3	0	2	1	3	1	2	2	3	2
31545	12093.482655	1	1	4730	3362	1	2	33	1	1	3	26122.039036	28044.965897	114	70			114	70	114	70	1	21.38	2		2	2		114	3	70	3	1	1	2	1	1	3	2	2	4	2
31545	12093.482655	1	1	3003	3437	2	2	33	1	1	3	26122.039036	28044.965897	114	70			114	70	114	70	1	21.38	2		2	2		114	3	70	3	1	1	2	1	1	3	2	2	4	2
31546	40237.344901	1	3	2138	1327	1	2	80	3	2		28410.481209	32775.899925	192	80	184	78	180	82			2	32.22	1	1	2	2		185.33333333	3	80	3	2	1	2	1	2	1	2	2	4	2
31546	40237.344901	1	3	1155	1033	2	2	80	3	2		28410.481209	32775.899925	192	80	184	78	180	82			2	32.22	1	1	2	2		185.33333333	3	80	3	2	1	2	1	2	1	2	2	4	2
31547	12373.051234	1	1	3498	2509	1	1	27	1	1		22122.714702	24010.374099	128	72	136	74	126	76			2		2		2	1	4	130	3	74	3	3	0	2	1	1	3	2	1	1	1
31547	12373.051234	1	1	1744	4140	2	1	27	1	1		22122.714702	24010.374099	128	72	136	74	126	76			2		2		2	1	4	130	3	74	3	3	0	2	1	1	3	2	1	1	1
31550	29386.294351	1	1	4306	1508	1	1	23	3	4		46092.756789	48445.753178	132	96	132	92	136	94			2	47.15	1	1	2	2	2	133.33333333	3	94	3	2	1	2	2	2	1	2	2	3	2
31550	29386.294351	1	1	5773	1625	2	1	23	3	4		46092.756789	48445.753178	132	96	132	92	136	94			2	47.15	1	1	2	2	2	133.33333333	3	94	3	2	1	2	2	2	1	2	2	3	2
31553	8964.6120123	1	2	3459	2006	1	1	48	1	3		20256.878487	20898.455093	178	118	184	120			180	118	2	31.22	1	3	2	2	3	180.66666667	3	118.66666667	3	2	1	2	1	1	2	2	2	1	1
31553	8964.6120123	1	2	4851	4270	2	1	48	1	3		20256.878487	20898.455093	178	118	184	120			180	118	2	31.22	1	3	2	2	3	180.66666667	3	118.66666667	3	2	1	2	1	1	2	2	2	1	1
31555	124779.49478	1	1	6356	5068	1	1	43	3	3		101272.90326	104791.73058	136	84	136	86	140	88			1	33.73	1	3	2	2	4	137.33333333	3	86	3	1	1	2	1	2	2	2	2	1	1
31555	124779.49478	1	1	3841	2085	2	1	43	3	3		101272.90326	104791.73058	136	84	136	86	140	88			1	33.73	1	3	2	2	4	137.33333333	3	86	3	1	1	2	1	2	2	2	2	1	1
31563	91531.038832	1	2	2974	2190	1	2	61	3	3		66182.628601	76869.168109	154	82	148	74	152	66			1	40.51	1	3	2	2		151.33333333	3	74	3	1	1	2	1	2	2	2	2	4	2
31563	91531.038832	1	2	2580	1987	2	2	61	3	3		66182.628601	76869.168109	154	82	148	74	152	66			1	40.51	1	3	2	2		151.33333333	3	74	3	1	1	2	1	2	2	2	2	4	2
31567	42727.966904	1	2	2817	2433	1	1	55	3	5		67592.181398	69682.291225	118	74	122	76	112	72			1	26.23	2		2	2	1	117.33333333	3	74	3	1	1	2	2	2	3	2	2	3	2
31567	42727.966904	1	2	3157	2965	2	1	55	3	5		67592.181398	69682.291225	118	74	122	76	112	72			1	26.23	2		2	2	1	117.33333333	3	74	3	1	1	2	2	2	3	2	2	3	2
31570	146727.77548	1	1	2600	2567	1	1	52	3	4		89650.905566	90856.758362	112	66	120	68	118	72			2	27.02	2		2	2	1	116.66666667	3	68.666666667	3	3	0	2	2	2	3	2	2	3	2
31570	146727.77548	1	1	3908	2957	2	1	52	3	4		89650.905566	90856.758362	112	66	120	68	118	72			2	27.02	2		2	2	1	116.66666667	3	68.666666667	3	3	0	2	2	2	3	2	2	3	2
31577	66958.212616	1	3	2230	2015	1	2	52	3	4	2	90113.004872	91583.235017	108	64	106	64	118	66			2	20.39	1	1	2	2	2	110.66666667	3	64.666666667	3	3	0	2	2	2	1	2	2	2	1
31577	66958.212616	1	3	2892	2824	2	2	52	3	4	2	90113.004872	91583.235017	108	64	106	64	118	66			2	20.39	1	1	2	2	2	110.66666667	3	64.666666667	3	3	0	2	2	2	1	2	2	2	1
31582	15850.499696	1	3	4289	3721	1	1	37	4	4		21933.603666	23622.86355	150	84	146	82	146	84			2	26.18	2		2	2		147.33333333	3	83.333333333	3	2	1	2	2	3	3	2	2	3	2
31582	15850.499696	1	3	3804	1549	2	1	37	4	4		21933.603666	23622.86355	150	84	146	82	146	84			2	26.18	2		2	2		147.33333333	3	83.333333333	3	2	1	2	2	3	3	2	2	3	2
31585	7812.6725831	1		1521	2124	1	2	40	1	4	2	17702.004413	18213.034419			138	88	138	82	136	82	1	37.13	2		2	2		137.33333333	3	84	3	1	1	2	2	1	3	2	2	4	2
31587	13607.613311	1		11908	4277	1	1	70	1	1		6434.403938	9341.569816	120	76	120	72	118	72			2	26	1	3	2	2		119.33333333	3	73.333333333	3	3	0	2	1	1	2	2	2	3	2
31590	8568.4323304	1		4411	6006	1	1	49	1	2		19361.65138	19974.87432	110	72	102	76	98	72			2	26.19	2		2	2	1	103.33333333	3	73.333333333	3	3	0	2	1	1	3	2	2	3	2
31590	8568.4323304	1		3686	3912	2	1	49	1	2		19361.65138	19974.87432	110	72	102	76	98	72			2	26.19	2		2	2	1	103.33333333	3	73.333333333	3	3	0	2	1	1	3	2	2	3	2
31599	68827.942904	1	2	3663	2997	1	1	42	3	5		112523.48734	112247.06227	132	78	126	86	124	84			2	33.71	2		2	2		127.33333333	3	82.666666667	3	3	0	2	2	2	3	2	2	3	2
31599	68827.942904	1	2	5031	4652	2	1	42	3	5		112523.48734	112247.06227	132	78	126	86	124	84			2	33.71	2		2	2		127.33333333	3	82.666666667	3	3	0	2	2	2	3	2	2	3	2
31601	66092.00351	1	2	2916	2737	1	2	82	3	4		30304.458676	34421.294332							108	60	2	24.5	2		2	2	1	108	1	60	1	3	0	2	2	2	3	2	2	4	2
31601	66092.00351	1	2	3153	3297	2	2	82	3	4		30304.458676	34421.294332							108	60	2	24.5	2		2	2	1	108	1	60	1	3	0	2	2	2	3	2	2	4	2
31608	23148.470149	1		3434	4629	1	1	40	4	5		25524.814092	26584.657607	120	82	118	74	120	82			2	47.37	2		2	2		119.33333333	3	79.333333333	3	3	0	2	2	3	3	2	2	3	2
31608	23148.470149	1		2583	1444	2	1	40	4	5		25524.814092	26584.657607	120	82	118	74	120	82			2	47.37	2		2	2		119.33333333	3	79.333333333	3	3	0	2	2	3	3	2	2	3	2
31609	76014.841176	1	3	3149	4098	1	1	44	1	2		20256.878487	21102.01293			116	64	110	66	114	58	2	26.15	1	3	1	2	8	113.33333333	3	62.666666667	3	3	0	2	1	1	2	1	2	1	1
31609	76014.841176	1	3	2508	2402	2	1	44	1	2		20256.878487	21102.01293			116	64	110	66	114	58	2	26.15	1	3	1	2	8	113.33333333	3	62.666666667	3	3	0	2	1	1	2	1	2	1	1
31619	221879.59365	1	2	3820	3363	1	2	31	3	4	2	115857.96405	123044.52342	130	74	118	76			120	78	2	30.72	2		1	2	4	122.66666667	3	76	3	3	0	2	2	2	3	1	2	2	1
31619	221879.59365	1	2	5329	4107	2	2	31	3	4	2	115857.96405	123044.52342	130	74	118	76			120	78	2	30.72	2		1	2	4	122.66666667	3	76	3	3	0	2	2	2	3	1	2	2	1
31620	119244.7969	1	1	3927	3399	1	2	53	2	4	2	152162.42158	155045.41111	148	96	148	88	140	86			2	22.79	2		2	2	1	145.33333333	3	90	3	2	1	2	2	4	3	2	2	4	2
31620	119244.7969	1	1	3432	2915	2	2	53	2	4	2	152162.42158	155045.41111	148	96	148	88	140	86			2	22.79	2		2	2	1	145.33333333	3	90	3	2	1	2	2	4	3	2	2	4	2
31625	2136.194005	1	2	4743	3001	1	1	63	1	1		4329.095591	4476.161435	170	64	162	72	160	68			2	27.18	1	1	2	2	1	164	3	68	3	2	1	2	1	1	1	2	2	3	2
31634	8331.0591061	1	1	3996	2947	1	1	67	1	1		8658.191181	7827.277839	128	62			124	62	128	64	2	32.71	1	3	2	2	1	126.66666667	3	62.666666667	3	3	0	2	1	1	2	2	2	3	2
31634	8331.0591061	1	1	798	1549	2	1	67	1	1		8658.191181	7827.277839	128	62			124	62	128	64	2	32.71	1	3	2	2	1	126.66666667	3	62.666666667	3	3	0	2	1	1	2	2	2	3	2
31638	37339.731301	1		3696	4529	1	2	22	3	5	2	63565.245844	66948.025061	116	56	116	56	124	62			2	22.07	1	2	2	2	4	118.66666667	3	58	3	3	0	2	2	2	1	2	2	2	1
31638	37339.731301	1		3140	2213	2	2	22	3	5	2	63565.245844	66948.025061	116	56	116	56	124	62			2	22.07	1	2	2	2	4	118.66666667	3	58	3	3	0	2	2	2	1	2	2	2	1
31649	82352.29862	1	1	6766	6035	1	1	47	3	5		104643.81825	107076.75577	114	74	112	72	120	66			2	25.52	2		2	2	3	115.33333333	3	70.666666667	3	3	0	2	2	2	3	2	2	1	1
31649	82352.29862	1	1	3299	5908	2	1	47	3	5		104643.81825	107076.75577	114	74	112	72	120	66			2	25.52	2		2	2	3	115.33333333	3	70.666666667	3	3	0	2	2	2	3	2	2	1	1
31657	14998.190722	1	2	2797	1901	1	1	73	4	1		9547.703341	9374.893052							148	42	2	22.69	1	3	2	2		148	1	42	1	2	1	2	1	3	2	2	2	3	2
31657	14998.190722	1	2	1545	750	2	1	73	4	1		9547.703341	9374.893052							148	42	2	22.69	1	3	2	2		148	1	42	1	2	1	2	1	3	2	2	2	3	2
31658	25449.734661	1		3736	2171	1	2	46	4	4	2	26487.611553	26972.71661			112	66	116	66	114	64	2	30.08	2		1	2		114	3	65.333333333	3	3	0	2	2	3	3	1	2	4	2
31658	25449.734661	1		4278	2200	2	2	46	4	4	2	26487.611553	26972.71661			112	66	116	66	114	64	2	30.08	2		1	2		114	3	65.333333333	3	3	0	2	2	3	3	1	2	4	2
31661	10851.730766	1	1	2564	2180	1	1	48	4	5		20697.837435	21367.26979	158	78	146	74			148	74	1	24.82	2		3	2	2	150.66666667	3	75.333333333	3	1	1	1	2	3	3	2	2	3	2
31661	10851.730766	1	1	4165	2899	2	1	48	4	5		20697.837435	21367.26979	158	78	146	74			148	74	1	24.82	2		3	2	2	150.66666667	3	75.333333333	3	1	1	1	2	3	3	2	2	3	2
31662	45478.230808	1	1	1457	1828	1	2	44	1	3	2	17838.365429	18353.33197	132	96	122	84	118	80			2	25.12	2		2	2	2	124	3	86.666666667	3	3	0	2	1	1	3	2	2	2	1
31662	45478.230808	1	1	637	1833	2	2	44	1	3	2	17838.365429	18353.33197	132	96	122	84	118	80			2	25.12	2		2	2	2	124	3	86.666666667	3	3	0	2	1	1	3	2	2	2	1
31663	16359.525097	1		963	1428	1	1	76	3	3		20073.815448	20309.209123	130	74	124	76	120	72			2	30.27	1	3	2	2		124.66666667	3	74	3	3	0	2	1	2	2	2	2	3	2
31663	16359.525097	1		2944	3179	2	1	76	3	3		20073.815448	20309.209123	130	74	124	76	120	72			2	30.27	1	3	2	2		124.66666667	3	74	3	3	0	2	1	2	2	2	2	3	2
31666	13862.34077	1	1	5870	2984	1	1	39	4	3		24331.10452	25443.29883			138	60	128	60	134	62	2	25.15	2		2	2	2	133.33333333	3	60.666666667	3	3	0	2	1	3	3	2	2	3	2
31666	13862.34077	1	1	5077	5135	2	1	39	4	3		24331.10452	25443.29883			138	60	128	60	134	62	2	25.15	2		2	2	2	133.33333333	3	60.666666667	3	3	0	2	1	3	3	2	2	3	2
31668	25780.961646	1		841	2629	1	2	85	3	4		30046.339987	32005.265334	120	36	116	34	112	40			2	21.13	2		2	2		116	3	36.666666667	3	3	0	2	2	2	3	2	2	4	2
31668	25780.961646	1		1962	2608	2	2	85	3	4		30046.339987	32005.265334	120	36	116	34	112	40			2	21.13	2		2	2		116	3	36.666666667	3	3	0	2	2	2	3	2	2	4	2
31669	19766.41633	1		4053	1369	1	2	25	1	3	2	13637.59583	13883.324323	104	60	100	66	102	64			2	24.85	1	2	2	2	3	102	3	63.333333333	3	3	0	2	1	1	1	2	2	2	1
31669	19766.41633	1		2350	2513	2	2	25	1	3	2	13637.59583	13883.324323	104	60	100	66	102	64			2	24.85	1	2	2	2	3	102	3	63.333333333	3	3	0	2	1	1	1	2	2	2	1
31674	61631.574024	1	3	3505	2448	1	2	28	3	4	3	67802.806708	71411.098038					82	50			2	32.98	1	3	2	2	4	82	1	50	1	3	0	2	2	2	2	1	2	2	1
31674	61631.574024	1	3	3332	1324	2	2	28	3	4	3	67802.806708	71411.098038					82	50			2	32.98	1	3	2	2	4	82	1	50	1	3	0	2	2	2	2	1	2	2	1
31679	52499.931548	1	3	6290	3547	1	1	36	3	4		92457.957992	94129.406146	110	74	110	72	112	70			2	31.83	2		2	2	3	110.66666667	3	72	3	3	0	2	2	2	3	2	2	1	1
31680	2036.3197279	1	3	3638	4502	1	2	24	1	2	2	1339.046608	1430.248495	102	60	98	68	100	66			2	27.79	2		2	2	1	100	3	64.666666667	3	3	0	2	1	1	3	2	2	4	2
31680	2036.3197279	1	3	4091	6101	2	2	24	1	2	2	1339.046608	1430.248495	102	60	98	68	100	66			2	27.79	2		2	2	1	100	3	64.666666667	3	3	0	2	1	1	3	2	2	4	2
31690	133753.55919	1	1	3429	2481	1	2	38	3	4	2	73276.073895	77821.319097	106	58	110	52	110	46			2	25.16	2		2	2		108.66666667	3	52	3	3	0	2	2	2	3	2	2	4	2
31691	54178.101528	1	1	8626	11016	1	1	52	4	5		29142.79961	29210.862245	136	92	136	90	140	94			2	20.92	2		2	2	1	137.33333333	3	92	3	2	1	2	2	3	3	2	2	3	2
31691	54178.101528	1	1	5660	5509	2	1	52	4	5		29142.79961	29210.862245	136	92	136	90	140	94			2	20.92	2		2	2	1	137.33333333	3	92	3	2	1	2	2	3	3	2	2	3	2
31699	15850.499696	1	1	3818	2391	1	1	31	4	4		21933.603666	23622.86355	116	78	116	78	118	78			2	27.13	2		2	2	3	116.66666667	3	78	3	3	0	2	2	3	3	2	2	1	1
31699	15850.499696	1	1	5280	1788	2	1	31	4	4		21933.603666	23622.86355	116	78	116	78	118	78			2	27.13	2		2	2	3	116.66666667	3	78	3	3	0	2	2	3	3	2	2	1	1
31700	42266.074405	1		2477	3846	1	2	36	1	3	2	16928.850075	17322.682636	104	62	104	62	104	66			2	32.41	2		2	2		104	3	63.333333333	3	3	0	2	1	1	3	2	2	4	2
31700	42266.074405	1		2133	1983	2	2	36	1	3	2	16928.850075	17322.682636	104	62	104	62	104	66			2	32.41	2		2	2		104	3	63.333333333	3	3	0	2	1	1	3	2	2	4	2
31702	146852.63042	1	1	6668	2740	1	1	22	5	4		79915.043384	85442.70135	122	60	118	60	122	58			2	23.75	2		2	1	2	120.66666667	3	59.333333333	3	3	0	2	2	4	3	2	1	3	2
31702	146852.63042	1	1	2857	1555	2	1	22	5	4		79915.043384	85442.70135	122	60	118	60	122	58			2	23.75	2		2	1	2	120.66666667	3	59.333333333	3	3	0	2	2	4	3	2	1	3	2
31703	49525.632838	1	3	1899	3232	1	1	44	4	5		25865.838737	26702.420307	108	68	120	74	106	76			2	25.01	1	3	2	2		111.33333333	3	72.666666667	3	3	0	2	2	3	2	2	2	3	2
31706	169164.3379	1	1	1918	1091	1	2	45	3	5	2	100493.41725	101923.29224	106	70	106	62	102	68			2	24.63	2		2	2	1	104.66666667	3	66.666666667	3	3	0	2	2	2	3	2	2	4	2
31706	169164.3379	1	1	3316	3556	2	2	45	3	5	2	100493.41725	101923.29224	106	70	106	62	102	68			2	24.63	2		2	2	1	104.66666667	3	66.666666667	3	3	0	2	2	2	3	2	2	4	2
31709	124757.17068	1	2	2944	3726	1	1	39	3	3		71326.502562	73621.908841	116	72	112	70	102	76			2	29.44	1	3	2	2	5	110	3	72.666666667	3	3	0	2	1	2	2	2	2	1	1
31709	124757.17068	1	2	5330	3728	2	1	39	3	3		71326.502562	73621.908841	116	72	112	70	102	76			2	29.44	1	3	2	2	5	110	3	72.666666667	3	3	0	2	1	2	2	2	2	1	1
31710	140748.30334	1		5850	3124	1	1	42	3	4		85173.88289	87154.150225	138	92	138	92	142	96			1	47.88	1	3	2	2	1	139.33333333	3	93.333333333	3	1	1	2	2	2	2	2	2	3	2
31710	140748.30334	1		4342	5337	2	1	42	3	4		85173.88289	87154.150225	138	92	138	92	142	96			1	47.88	1	3	2	2	1	139.33333333	3	93.333333333	3	1	1	2	2	2	2	2	2	3	2
31711	37627.531647	1	1	4888	2916	1	2	23	4	3	2	26429.321972	26775.589055	112	58	112	58	116	60			2	41.27	2		2	1		113.33333333	3	58.666666667	3	3	0	2	1	3	3	2	1	4	2
31711	37627.531647	1	1	1074	1580	2	2	23	4	3	2	26429.321972	26775.589055	112	58	112	58	116	60			2	41.27	2		2	1		113.33333333	3	58.666666667	3	3	0	2	1	3	3	2	1	4	2
31712	11269.124249	1		2014	1690	1	2	31	4	2	2	20660.412501	20683.642148	106	68	102	74	102	70			2	35.28	2		2	2		103.33333333	3	70.666666667	3	3	0	2	1	3	3	2	2	4	2
31712	11269.124249	1		1921	1116	2	2	31	4	2	2	20660.412501	20683.642148	106	68	102	74	102	70			2	35.28	2		2	2		103.33333333	3	70.666666667	3	3	0	2	1	3	3	2	2	4	2
31714	13675.181442	1	2	3345	4648	1	1	21	1	2		26129.659121	26537.207039			104	68	108	62			2	23.51	1	2	2	2	12	106	2	65	2	3	0	2	1	1	1	2	2	1	1
31714	13675.181442	1	2	4730	4294	2	1	21	1	2		26129.659121	26537.207039			104	68	108	62			2	23.51	1	2	2	2	12	106	2	65	2	3	0	2	1	1	1	2	2	1	1
31717	26492.092753	1		1841	1510	1	2	45	2	1	2	35238.50241	36235.010791	114	86	116	82	124	88			2	33.06	2		2	2		118	3	85.333333333	3	3	0	2	1	4	3	2	2	4	2
31717	26492.092753	1		1590	1619	2	2	45	2	1	2	35238.50241	36235.010791	114	86	116	82	124	88			2	33.06	2		2	2		118	3	85.333333333	3	3	0	2	1	4	3	2	2	4	2
31724	61983.959537	1		4837	2184	1	2	37	5	5	2	96217.442119	102185.71858	100	60			104	60	98	66	2	19.18	2		2	2	2	100.66666667	3	62	3	3	0	2	2	4	3	2	2	2	1
31724	61983.959537	1		3099	2804	2	2	37	5	5	2	96217.442119	102185.71858	100	60			104	60	98	66	2	19.18	2		2	2	2	100.66666667	3	62	3	3	0	2	2	4	3	2	2	2	1
31725	6601.4626992	1		4720	3446	1	2	48	1	3	2	14957.637172	15389.441459	140	76	126	76	134	74			2	32.76	2		3	2	2	133.33333333	3	75.333333333	3	3	0	2	1	1	3	2	2	2	1
31725	6601.4626992	1		3410	3925	2	2	48	1	3	2	14957.637172	15389.441459	140	76	126	76	134	74			2	32.76	2		3	2	2	133.33333333	3	75.333333333	3	3	0	2	1	1	3	2	2	2	1
31739	81249.357277	1		3062	1207	1	1	27	3	4		89569.336559	94141.775704	96	62	94	62	90	70			2	25.41	1	1	2	2	4	93.333333333	3	64.666666667	3	3	0	2	2	2	1	2	2	1	1
31739	81249.357277	1		1400	368	2	1	27	3	4		89569.336559	94141.775704	96	62	94	62	90	70			2	25.41	1	1	2	2	4	93.333333333	3	64.666666667	3	3	0	2	2	2	1	2	2	1	1
31747	228020.40838	1	3	3987	2762	1	1	37	3	5		84293.550861	86781.568588	140	84	134	86	140	90			2	32.83	2		2	2	2	138	3	86.666666667	3	3	0	2	2	2	3	2	2	3	2
31747	228020.40838	1	3	4246	2091	2	1	37	3	5		84293.550861	86781.568588	140	84	134	86	140	90			2	32.83	2		2	2	2	138	3	86.666666667	3	3	0	2	2	2	3	2	2	3	2
31748	27411.78807	1	2	3108	5457	1	1	50	3	4		35168.535781	35641.571463	118	80	118	80	128	82			1	23.04	2		2	2	4	121.33333333	3	80.666666667	3	1	1	2	2	2	3	2	2	1	1
31748	27411.78807	1	2	2386	3475	2	1	50	3	4		35168.535781	35641.571463	118	80	118	80	128	82			1	23.04	2		2	2	4	121.33333333	3	80.666666667	3	1	1	2	2	2	3	2	2	1	1
31751	47838.713762	1	1	2412	2272	1	2	25	3	3	2	54732.949967	55429.625684	114	62	114	60	110	64			2	16.58	1	1	2	2	2	112.66666667	3	62	3	3	0	2	1	2	1	2	2	2	1
31751	47838.713762	1	1	9484	2072	2	2	25	3	3	2	54732.949967	55429.625684	114	62	114	60	110	64			2	16.58	1	1	2	2	2	112.66666667	3	62	3	3	0	2	1	2	1	2	2	2	1
31752	27568.432883	1	3	2232	3183	1	1	51	1	2		24368.21112	25901.362722	126	86			128	88			1	26.1	1	1	2	2	2	127	2	87	2	1	1	2	1	1	1	2	2	3	2
31752	27568.432883	1	3	2587	2898	2	1	51	1	2		24368.21112	25901.362722	126	86			128	88			1	26.1	1	1	2	2	2	127	2	87	2	1	1	2	1	1	1	2	2	3	2
31755	17410.623535	1		2382	1904	1	1	47	2	1		22617.280418	23813.676691	112	70	112	70	108	68			2	28.34	1	3	9	2	1	110.66666667	3	69.333333333	3	3	0	2	1	4	2	2	2	3	2
31755	17410.623535	1		4734	3311	2	1	47	2	1		22617.280418	23813.676691	112	70	112	70	108	68			2	28.34	1	3	9	2	1	110.66666667	3	69.333333333	3	3	0	2	1	4	2	2	2	3	2
31757	46943.3839	1		4437	1807	1	1	27	3	3		80078.871759	84166.830674	108	64	102	58	100	56			2	36.75	1	1	2	2		103.33333333	3	59.333333333	3	3	0	2	1	2	1	2	2	3	2
31757	46943.3839	1		2889	588	2	1	27	3	3		80078.871759	84166.830674	108	64	102	58	100	56			2	36.75	1	1	2	2		103.33333333	3	59.333333333	3	3	0	2	1	2	1	2	2	3	2
31764	6653.5414794	1	3	2103	1911	1	2	51	1	3	2	14957.637172	15510.848392	100	58	108	64	108	70			2	26.15	1	1	2	2	2	105.33333333	3	64	3	3	0	2	1	1	1	2	2	2	1
31764	6653.5414794	1	3	1569	1380	2	2	51	1	3	2	14957.637172	15510.848392	100	58	108	64	108	70			2	26.15	1	1	2	2	2	105.33333333	3	64	3	3	0	2	1	1	1	2	2	2	1
31767	56503.319604	1	2	1880	1656	1	2	45	3	3	2	89845.473702	92147.627352	152	80	152	80	150	88			2	39.44	1	1	2	2	3	151.33333333	3	82.666666667	3	2	1	2	1	2	1	2	2	2	1
31767	56503.319604	1	2	2700	2109	2	2	45	3	3	2	89845.473702	92147.627352	152	80	152	80	150	88			2	39.44	1	1	2	2	3	151.33333333	3	82.666666667	3	2	1	2	1	2	1	2	2	2	1
31771	11036.814447	1	3	4440	2265	1	1	32	1	2		25213.934533	25594.536628	122	70	122	62	116	70			2	29.7	1	3	2	2	2	120	3	67.333333333	3	3	0	2	1	1	2	2	2	3	2
31771	11036.814447	1	3	2187	3698	2	1	32	1	2		25213.934533	25594.536628	122	70	122	62	116	70			2	29.7	1	3	2	2	2	120	3	67.333333333	3	3	0	2	1	1	2	2	2	3	2
31779	9286.7395113	1	3	2873	4005	1	1	55	1	1		20000.651232	21649.404165	100	64	100	62	96	62			2	23.65	1	1	2	2		98.666666667	3	62.666666667	3	3	0	2	1	1	1	2	2	3	2
31779	9286.7395113	1	3	4402	1908	2	1	55	1	1		20000.651232	21649.404165	100	64	100	62	96	62			2	23.65	1	1	2	2		98.666666667	3	62.666666667	3	3	0	2	1	1	1	2	2	3	2
31785	22007.013497	1	1	3778	4447	1	2	83	3	4		28673.096452	35788.471927	182	52	170	46					2	20.1	1	3	2	2		176	2	49	2	2	1	2	2	2	2	2	2	4	2
31785	22007.013497	1	1	2290	3472	2	2	83	3	4		28673.096452	35788.471927	182	52	170	46					2	20.1	1	3	2	2		176	2	49	2	2	1	2	2	2	2	2	2	4	2
31786	63193.019961	1		2127	3318	1	1	27	3	4		68483.37122	73220.309804	122	50	128	40	122	36			2	23.19	2		2	2	12	124	3	42	3	3	0	2	2	2	3	2	2	1	1
31786	63193.019961	1		6016	3895	2	1	27	3	4		68483.37122	73220.309804	122	50	128	40	122	36			2	23.19	2		2	2	12	124	3	42	3	3	0	2	2	2	3	2	2	1	1
31787	82011.030043	1	3	6666	5116	1	1	58	3	4		32826.06666	33841.12614			166	104			178	116	2	26.16	1	1	2	2		172	2	110	2	2	1	1	2	2	1	2	2	3	2
31787	82011.030043	1	3	4802	2903	2	1	58	3	4		32826.06666	33841.12614			166	104			178	116	2	26.16	1	1	2	2		172	2	110	2	2	1	1	2	2	1	2	2	3	2
31789	36760.514393	1	2	3506	4409	1	1	53	1	3		14267.194575	14835.184044	136	84	134	88	134	88			2	27.93	1	3	2	2	7	134.66666667	3	86.666666667	3	3	0	2	1	1	2	2	2	1	1
31793	50340.514394	1		1167	749	1	2	27	1	1	2	16497.111904	17518.852213	118	70	122	74	114	72			2	27.14	2		2	2	1	118	3	72	3	3	0	2	1	1	3	2	2	4	2
31793	50340.514394	1		562	980	2	2	27	1	1	2	16497.111904	17518.852213	118	70	122	74	114	72			2	27.14	2		2	2	1	118	3	72	3	3	0	2	1	1	3	2	2	4	2
31799	150108.62428	1		5201	2285	1	2	47	3	5	2	90393.998481	92950.247214	132	84	130	80	120	82			2	23.05	2		2	2	2	127.33333333	3	82	3	3	0	2	2	2	3	2	2	2	1
31799	150108.62428	1		5657	3544	2	2	47	3	5	2	90393.998481	92950.247214	132	84	130	80	120	82			2	23.05	2		2	2	2	127.33333333	3	82	3	3	0	2	2	2	3	2	2	2	1
31800	39202.457811	1		1999	1770	1	2	60	3	3		52901.786891	53619.828945	104	58	96	56					2	23.35	2		2	2	2	100	2	57	2	3	0	2	1	2	3	2	2	2	1
31800	39202.457811	1		615	2250	2	2	60	3	3		52901.786891	53619.828945	104	58	96	56					2	23.35	2		2	2	2	100	2	57	2	3	0	2	1	2	3	2	2	2	1
31804	152313.03845	1		3166	2191	1	2	52	3	4	2	93843.803931	94315.26433	112	58	110	52	106	54			2	26.23	2		2	2		109.33333333	3	54.666666667	3	3	0	2	2	2	3	2	2	4	2
31807	92454.725527	1	3	3022	2791	1	2	57	2	5	2	76398.423147	77644.894341	118	78							1	45.79	2		2	2	1	118	1	78	1	1	1	2	2	4	3	2	2	4	2
31807	92454.725527	1	3	3585	2429	2	2	57	2	5	2	76398.423147	77644.894341	118	78							1	45.79	2		2	2	1	118	1	78	1	1	1	2	2	4	3	2	2	4	2
31813	44773.989642	1		2536	1964	1	2	47	1	4	2	17838.365429	18498.120963	126	74	126	76	120	72			2	29.76	1	1	2	2	2	124	3	74	3	3	0	2	2	1	1	2	2	2	1
31813	44773.989642	1		5206	2920	2	2	47	1	4	2	17838.365429	18498.120963	126	74	126	76	120	72			2	29.76	1	1	2	2	2	124	3	74	3	3	0	2	2	1	1	2	2	2	1
31814	44345.085602	1		6466	2317	1	1	58	3	4		36339.136611	37241.681985	110	68	98	64	100	64			1	29.53	1	3	2	2		102.66666667	3	65.333333333	3	1	1	2	2	2	2	2	2	3	2
31814	44345.085602	1		3920	4101	2	1	58	3	4		36339.136611	37241.681985	110	68	98	64	100	64			1	29.53	1	3	2	2		102.66666667	3	65.333333333	3	1	1	2	2	2	2	2	2	3	2
31820	37964.170853	1		5311	3257	1	1	58	1	2		15213.900902	15320.935275	118	70	124	68	114	70			2	25.09	2		2	2		118.66666667	3	69.333333333	3	3	0	1	1	1	3	2	2	3	2
31820	37964.170853	1		3455	3659	2	1	58	1	2		15213.900902	15320.935275	118	70	124	68	114	70			2	25.09	2		2	2		118.66666667	3	69.333333333	3	3	0	1	1	1	3	2	2	3	2
31830	1889.9072509	1	2	3339	2608	1	2	62	1	3		5328.671462	4405.783737			132	74	118	70	114	72	2	26.17	2		2	2	1	121.33333333	3	72	3	3	0	2	1	1	3	2	2	4	2
31830	1889.9072509	1	2	3364	2287	2	2	62	1	3		5328.671462	4405.783737			132	74	118	70	114	72	2	26.17	2		2	2	1	121.33333333	3	72	3	3	0	2	1	1	3	2	2	4	2
31831	75763.976174	1	1	5526	3355	1	1	46	3	3		101272.90326	103627.46801	122	76	130	74	126	76			2	33.04	2		2	2	1	126	3	75.333333333	3	3	0	2	1	2	3	2	2	3	2
31831	75763.976174	1	1	3893	2049	2	1	46	3	3		101272.90326	103627.46801	122	76	130	74	126	76			2	33.04	2		2	2	1	126	3	75.333333333	3	3	0	2	1	2	3	2	2	3	2
31833	25437.613958	1	3	479	945	1	1	41	1	1		22079.289555	23899.39496	128	70	122	74	126	72			2	26.65	2		2	2		125.33333333	3	72	3	3	0	2	1	1	3	2	2	3	2
31833	25437.613958	1	3	613	1334	2	1	41	1	1		22079.289555	23899.39496	128	70	122	74	126	72			2	26.65	2		2	2		125.33333333	3	72	3	3	0	2	1	1	3	2	2	3	2
31847	64472.811436	1	2	2110	1926	1	2	35	3	4	2	113196.17285	115596.10221	94	58	96	52	94	54			2	23.3	1	1	2	2	1	94.666666667	3	54.666666667	3	3	0	2	2	2	1	2	2	4	2
31847	64472.811436	1	2	2231	3195	2	2	35	3	4	2	113196.17285	115596.10221	94	58	96	52	94	54			2	23.3	1	1	2	2	1	94.666666667	3	54.666666667	3	3	0	2	2	2	1	2	2	4	2
31852	31175.83734	1	3	4481	3267	1	2	20	1	3	2	21509.385526	21896.951557	116	64	110	60	110	58			2	26.59	2		2	2	2	112	3	60.666666667	3	3	0	2	1	1	3	2	2	2	1
31852	31175.83734	1	3	4480	4560	2	2	20	1	3	2	21509.385526	21896.951557	116	64	110	60	110	58			2	26.59	2		2	2	2	112	3	60.666666667	3	3	0	2	1	1	3	2	2	2	1
31857	50365.631864	1		2094	2561	1	2	74	3	4		43428.168776	43935.467252	118	78	122	72	114	74			2	22.48	1	3	2	2	2	118	3	74.666666667	3	3	0	2	2	2	2	2	2	2	1
31857	50365.631864	1		3131	3888	2	2	74	3	4		43428.168776	43935.467252	118	78	122	72	114	74			2	22.48	1	3	2	2	2	118	3	74.666666667	3	3	0	2	2	2	2	2	2	2	1
31859	90260.859296	1	2	4978	2073	1	2	46	3	4	2	118695.14081	117359.68696	114	68	110	68	112	70			2	26.81	2		2	2	1	112	3	68.666666667	3	3	0	2	2	2	3	2	2	4	2
31859	90260.859296	1	2	3554	2075	2	2	46	3	4	2	118695.14081	117359.68696	114	68	110	68	112	70			2	26.81	2		2	2	1	112	3	68.666666667	3	3	0	2	2	2	3	2	2	4	2
31863	53090.96335	1	3	2455	1096	1	2	29	4	4	2	27764.008003	28273.0948	108	46	114	44	114	50			2	21.29	2		2	2	3	112	3	46.666666667	3	3	0	2	2	3	3	2	2	2	1
31863	53090.96335	1	3	2282	1613	2	2	29	4	4	2	27764.008003	28273.0948	108	46	114	44	114	50			2	21.29	2		2	2	3	112	3	46.666666667	3	3	0	2	2	3	3	2	2	2	1
31868	17641.892181	1		2666	2368	1	1	22	4	4		31991.372604	32380.385255			130	86					2	42.51	1	3	2	2	3	130	1	86	1	3	0	2	2	3	2	2	2	1	1
31868	17641.892181	1		6428	2246	2	1	22	4	4		31991.372604	32380.385255			130	86					2	42.51	1	3	2	2	3	130	1	86	1	3	0	2	2	3	2	2	2	1	1
31870	96674.436379	1	1	2346	814	1	2	21	3	4	2	53227.806638	56247.715633	102	66	104	62	102	66			2	19.42	2		2	2		102.66666667	3	64.666666667	3	3	0	2	2	2	3	2	2	4	2
31870	96674.436379	1	1	1468	1844	2	2	21	3	4	2	53227.806638	56247.715633	102	66	104	62	102	66			2	19.42	2		2	2		102.66666667	3	64.666666667	3	3	0	2	2	2	3	2	2	4	2
31871	6582.7379241	1	1	1573	2667	1	2	23	1	2	2	2144.760285	2290.838984			116	66	122	68	124	72	2	36.41	2		2	2		120.66666667	3	68.666666667	3	3	0	2	1	1	3	2	2	4	2
31871	6582.7379241	1	1	1350	3591	2	2	23	1	2	2	2144.760285	2290.838984			116	66	122	68	124	72	2	36.41	2		2	2		120.66666667	3	68.666666667	3	3	0	2	1	1	3	2	2	4	2
31873	18212.397961	1	1	3448	1678	1	1	32	4	3		25041.359755	27142.929258	124	78			120	78	122	80	2	31.67	2		2	2	1	122	3	78.666666667	3	3	0	2	1	3	3	2	2	3	2
31873	18212.397961	1	1	685	220	2	1	32	4	3		25041.359755	27142.929258	124	78			120	78	122	80	2	31.67	2		2	2	1	122	3	78.666666667	3	3	0	2	1	3	3	2	2	3	2
31874	48173.96174	1	2	4815	1963	1	2	29	1	2	2	18592.503433	19744.020761	102	68	96	60	98	58			2	23.57	2		2	2	3	98.666666667	3	62	3	3	0	2	1	1	3	2	2	2	1
31874	48173.96174	1	2	5326	4068	2	2	29	1	2	2	18592.503433	19744.020761	102	68	96	60	98	58			2	23.57	2		2	2	3	98.666666667	3	62	3	3	0	2	1	1	3	2	2	2	1
31878	9256.3887821	1	2	2252	1437	1	1	55	1	4		21427.898316	21578.650032	132	84	132	72	128	68			2	29.51	1	2	2	2	2	130.66666667	3	74.666666667	3	3	0	2	2	1	1	2	2	3	2
31878	9256.3887821	1	2	6080	4569	2	1	55	1	4		21427.898316	21578.650032	132	84	132	72	128	68			2	29.51	1	2	2	2	2	130.66666667	3	74.666666667	3	3	0	2	2	1	1	2	2	3	2
31893	40964.433557	1		2153	3383	1	2	81	3	4		30563.708469	33368.160301	144	80	144	82	144	84			2	24.97	2		2	2	1	144	3	82	3	2	1	2	2	2	3	2	2	4	2
31893	40964.433557	1		2757	2928	2	2	81	3	4		30563.708469	33368.160301	144	80	144	82	144	84			2	24.97	2		2	2	1	144	3	82	3	2	1	2	2	2	3	2	2	4	2
31895	58646.614591	1	3	4059	4369	1	1	74	3	5		47886.846313	51159.219481	128	72	116	74	116	66			2	27.38	1	3	2	2	2	120	3	70.666666667	3	3	0	2	2	2	2	2	2	3	2
31898	24511.102892	1	2	1531	3688	1	1	73	3	5		14622.028262	15488.021604	100	56							2	24.44	1	2	2	2		100	1	56	1	3	0	2	2	2	1	2	2	3	2
31898	24511.102892	1	2	3925	3262	2	1	73	3	5		14622.028262	15488.021604	100	56							2	24.44	1	2	2	2		100	1	56	1	3	0	2	2	2	1	2	2	3	2
31899	23600.932688	1	3	2871	3001	1	1	40	3	1		38584.027626	38489.242149	124	90	128	92	122	96			2	24.29	2		1	2		124.66666667	3	92.666666667	3	2	1	2	1	2	3	1	2	3	2
31903	50701.181175	1	2	1905	2149	1	2	73	3	5		62215.223248	62941.979379	116	18							2	24.74	2		1	2		116	1	18	1	3	0	2	2	2	3	1	2	4	2
31903	50701.181175	1	2	1675	3065	2	2	73	3	5		62215.223248	62941.979379	116	18							2	24.74	2		1	2		116	1	18	1	3	0	2	2	2	3	1	2	4	2
31913	166448.79852	1	3	3190	2753	1	2	48	3	4	2	100493.41725	103068.40826	110	68	112	72	104	70			2	22.48	1	1	2	2	3	108.66666667	3	70	3	3	0	2	2	2	1	2	2	2	1
31913	166448.79852	1	3	4740	2467	2	2	48	3	4	2	100493.41725	103068.40826	110	68	112	72	104	70			2	22.48	1	1	2	2	3	108.66666667	3	70	3	3	0	2	2	2	1	2	2	2	1
31914	59388.683473	1		5080	2589	1	1	51	3	3		80151.797989	81229.882689	96	68	96	74	104	82			2	22.06	1	3	2	2	2	98.666666667	3	74.666666667	3	3	0	2	1	2	2	2	2	3	2
31914	59388.683473	1		7102	3023	2	1	51	3	3		80151.797989	81229.882689	96	68	96	74	104	82			2	22.06	1	3	2	2	2	98.666666667	3	74.666666667	3	3	0	2	1	2	2	2	2	3	2
31922	143791.19837	1	2	6245	3917	1	1	31	3	5		84293.550861	83661.48011	142	80	142	74	150	78			1	33.09	2		2	2	1	144.66666667	3	77.333333333	3	1	1	2	2	2	3	2	2	3	2
31922	143791.19837	1	2	7525	3835	2	1	31	3	5		84293.550861	83661.48011	142	80	142	74	150	78			1	33.09	2		2	2	1	144.66666667	3	77.333333333	3	1	1	2	2	2	3	2	2	3	2
31939	34478.256096	1	2	2595	1624	1	1	41	4	4		25858.3804	25918.772316	126	84	130	80	128	82			1	30.85	1	2	2	2		128	3	82	3	1	1	2	2	3	1	2	2	3	2
31939	34478.256096	1	2	1133	953	2	1	41	4	4		25858.3804	25918.772316	126	84	130	80	128	82			1	30.85	1	2	2	2		128	3	82	3	1	1	2	2	3	1	2	2	3	2
31943	38893.202191	1	2	2679	2279	1	2	65	3	5		62731.713173	63428.420261	116	72	120	74	118	74			2	32.09	2		2	2	1	118	3	73.333333333	3	3	0	2	2	2	3	2	2	4	2
31943	38893.202191	1	2	3500	2467	2	2	65	3	5		62731.713173	63428.420261	116	72	120	74	118	74			2	32.09	2		2	2	1	118	3	73.333333333	3	3	0	2	2	2	3	2	2	4	2
31944	41820.568994	1	2	2751	2934	1	2	66	3	4		53648.098507	54376.270334	142	62							2	27.88	1	2	2	2	1	142	1	62	1	2	1	2	2	2	1	2	2	4	2
31944	41820.568994	1	2	2435	1769	2	2	66	3	4		53648.098507	54376.270334	142	62							2	27.88	1	2	2	2	1	142	1	62	1	2	1	2	2	2	1	2	2	4	2
31945	18594.551199	1	3	5534	7104	1	1	67	3	1		30691.377309	30324.656793	108	52	98	58	104	58			2	29.33	1	1	1	2	3	103.33333333	3	56	3	3	0	2	1	2	1	1	2	1	1
31945	18594.551199	1	3	3317	3024	2	1	67	3	1		30691.377309	30324.656793	108	52	98	58	104	58			2	29.33	1	1	1	2	3	103.33333333	3	56	3	3	0	2	1	2	1	1	2	1	1
31947	14121.075898	1	1	1578	1642	1	2	61	4	2		15152.310388	16217.22582	206	104	208	114	218	118			1	35.55	2		2	2	2	210.66666667	3	112	3	1	1	2	1	3	3	2	2	2	1
31947	14121.075898	1	1	3739	1826	2	2	61	4	2		15152.310388	16217.22582	206	104	208	114	218	118			1	35.55	2		2	2	2	210.66666667	3	112	3	1	1	2	1	3	3	2	2	2	1
31948	14321.474708	1	3	2553	911	1	2	37	4	2	2	26256.483515	26286.005136	120	72	120	74	122	70			2	18.65	2		2	2	3	120.66666667	3	72	3	3	0	2	1	3	3	2	2	2	1
31948	14321.474708	1	3	2792	1622	2	2	37	4	2	2	26256.483515	26286.005136	120	72	120	74	122	70			2	18.65	2		2	2	3	120.66666667	3	72	3	3	0	2	1	3	3	2	2	2	1
31953	57239.108489	1	1	1903	1069	1	2	33	3	5	2	96310.750426	102626.4822	102	68	100	66	104	68			2	24.71	2		2	2	2	102	3	67.333333333	3	3	0	2	2	2	3	2	2	2	1
31953	57239.108489	1	1	3717	2747	2	2	33	3	5	2	96310.750426	102626.4822	102	68	100	66	104	68			2	24.71	2		2	2	2	102	3	67.333333333	3	3	0	2	2	2	3	2	2	2	1
31958	13698.552111	1	3	5461	2937	1	2	49	4	4	2	26487.611553	26972.71661	138	82	138	88	132	84			2	29.65	1	1	2	2	1	136	3	84.666666667	3	3	0	2	2	3	1	2	2	4	2
31959	43667.50093	1	1	2428	1761	1	2	52	4	5	2	32443.062293	32826.718703	138	78	132	86	130	84			2	38.27	2		2	2		133.33333333	3	82.666666667	3	3	0	2	2	3	3	2	2	4	2
31959	43667.50093	1	1	3834	2753	2	2	52	4	5	2	32443.062293	32826.718703	138	78	132	86	130	84			2	38.27	2		2	2		133.33333333	3	82.666666667	3	3	0	2	2	3	3	2	2	4	2
31960	6732.8595996	1	1	1965	1807	1	1	56	1	1		15213.900902	15695.756135	118	68	118	72	112	68			2	26.85	1	3	3	2		116	3	69.333333333	3	3	0	2	1	1	2	2	2	3	2
31960	6732.8595996	1	1	3292	3508	2	1	56	1	1		15213.900902	15695.756135	118	68	118	72	112	68			2	26.85	1	3	3	2		116	3	69.333333333	3	3	0	2	1	1	2	2	2	3	2
31961	44608.532245	1	2	9082	4652	1	1	29	4	3		27560.434569	28879.144934	134	70	128	56	132	64			1	20.85	2		2	2	3	131.33333333	3	63.333333333	3	1	1	2	1	3	3	2	2	1	1
31961	44608.532245	1	2	1261	486	2	1	29	4	3		27560.434569	28879.144934	134	70	128	56	132	64			1	20.85	2		2	2	3	131.33333333	3	63.333333333	3	1	1	2	1	3	3	2	2	1	1
31964	50286.681242	1		3239	2511	1	1	77	3	5		41236.402347	40961.729358	144	80	154	78	148	84			2	31.32	1	3	1	2	1	148.66666667	3	80.666666667	3	2	1	1	2	2	2	1	2	3	2
31964	50286.681242	1		4587	3941	2	1	77	3	5		41236.402347	40961.729358	144	80	154	78	148	84			2	31.32	1	3	1	2	1	148.66666667	3	80.666666667	3	2	1	1	2	2	2	1	2	3	2
31967	11812.360438	1	2	2746	1400	1	2	63	4	2		13659.255394	13565.801789	122	84	124	72	124	68			2	33.98	1	3	2	2		123.33333333	3	74.666666667	3	3	0	2	1	3	2	2	2	4	2
31967	11812.360438	1	2	4539	1656	2	2	63	4	2		13659.255394	13565.801789	122	84	124	72	124	68			2	33.98	1	3	2	2		123.33333333	3	74.666666667	3	3	0	2	1	3	2	2	2	4	2
31973	18805.910968	1	1	4935	2655	1	1	23	1	3		33430.117719	36493.581825			124	48	126	32	126	42	2	26.92	2		2	2		125.33333333	3	40.666666667	3	3	0	2	1	1	3	2	2	3	2
31973	18805.910968	1	1	1579	2825	2	1	23	1	3		33430.117719	36493.581825			124	48	126	32	126	42	2	26.92	2		2	2		125.33333333	3	40.666666667	3	3	0	2	1	1	3	2	2	3	2
31975	73420.331188	1	2	2937	3743	1	2	51	3	4	2	44469.419292	45463.330086	122	76	126	72	130	72			2	37.17	1	3	2	2		126	3	73.333333333	3	3	0	2	2	2	2	2	2	4	2
31975	73420.331188	1	2	2518	3687	2	2	51	3	4	2	44469.419292	45463.330086	122	76	126	72	130	72			2	37.17	1	3	2	2		126	3	73.333333333	3	3	0	2	2	2	2	2	2	4	2
31978	68648.170817	1	3	3615	2005	1	2	46	3	4	2	110383.29007	111953.88355	132	76	134	74	136	82			2	34.17	1	3	2	2		134	3	77.333333333	3	3	0	2	2	2	2	2	2	4	2
31978	68648.170817	1	3	3494	2470	2	2	46	3	4	2	110383.29007	111953.88355	132	76	134	74	136	82			2	34.17	1	3	2	2		134	3	77.333333333	3	3	0	2	2	2	2	2	2	4	2
31979	64904.787747	1	1	5470	4717	1	1	51	3	5		86111.846602	88774.628201	120	74	118	66	116	58			2	24.06	2		2	2	3	118	3	66	3	3	0	2	2	2	3	2	2	1	1
31979	64904.787747	1	1	6518	4470	2	1	51	3	5		86111.846602	88774.628201	120	74	118	66	116	58			2	24.06	2		2	2	3	118	3	66	3	3	0	2	2	2	3	2	2	1	1
31983	7025.1844521	1		3079	4919	1	1	22	1	2		15658.235783	16291.507087	118	80	116	82	118	84			2	19.24	2		2	2	4	117.33333333	3	82	3	3	0	2	1	1	3	2	2	1	1
31989	71289.659638	1	3	3548	2242	1	1	37	1	1		27433.610882	29217.952377	122	82	122	82	120	86			2	27.79	1	2	2	2	3	121.33333333	3	83.333333333	3	3	0	2	1	1	1	2	2	1	1
31989	71289.659638	1	3	4229	5223	2	1	37	1	1		27433.610882	29217.952377	122	82	122	82	120	86			2	27.79	1	2	2	2	3	121.33333333	3	83.333333333	3	3	0	2	1	1	1	2	2	1	1
31991	10821.652486	1	1	531	773	1	2	33	1	4	2	24525.023011	25095.572845	86	52	86	54	90	52			2	21.93	2		2	2		87.333333333	3	52.666666667	3	3	0	2	2	1	3	2	2	4	2
31991	10821.652486	1	1	1641	2410	2	2	33	1	4	2	24525.023011	25095.572845	86	52	86	54	90	52			2	21.93	2		2	2		87.333333333	3	52.666666667	3	3	0	2	2	1	3	2	2	4	2
31993	10482.289114	1	1	3127	1812	1	2	61	4	4		11370.192447	12038.293038	156	78	148	70	146	68			2	22.06	1	1	2	2		150	3	72	3	2	1	2	2	3	1	2	2	4	2
31993	10482.289114	1	1	2979	1321	2	2	61	4	4		11370.192447	12038.293038	156	78	148	70	146	68			2	22.06	1	1	2	2		150	3	72	3	2	1	2	2	3	1	2	2	4	2
31996	9201.8782021	1	1	2231	4391	1	2	28	1	2	2	17540.539309	17856.592838			112	68	112	74	114	68	2	27.99	2		2	2		112.66666667	3	70	3	3	0	2	1	1	3	2	2	4	2
31996	9201.8782021	1	1	3956	4483	2	2	28	1	2	2	17540.539309	17856.592838			112	68	112	74	114	68	2	27.99	2		2	2		112.66666667	3	70	3	3	0	2	1	1	3	2	2	4	2
31998	1305.7048054	1	3	4103	2232	1	2	39	1	2	2	2360.039522	2533.769581	108	62					102	70	2	21.92	2		2	2	3	105	2	66	2	3	0	2	1	1	3	2	2	2	1
31998	1305.7048054	1	3	3442	1877	2	2	39	1	2	2	2360.039522	2533.769581	108	62					102	70	2	21.92	2		2	2	3	105	2	66	2	3	0	2	1	1	3	2	2	2	1
32001	152458.32318	1	3	2170	2439	1	2	41	5	4	2	90569.076642	91857.742718	130	74	128	76	126	72			2	26.72	1	1	1	2		128	3	74	3	3	0	2	2	4	1	1	2	4	2
32001	152458.32318	1	3	3213	2227	2	2	41	5	4	2	90569.076642	91857.742718	130	74	128	76	126	72			2	26.72	1	1	1	2		128	3	74	3	3	0	2	2	4	1	1	2	4	2
32003	106342.12103	1	1	2501	2606	1	2	77	3	3		85831.209107	86622.482803	152	70	138	72	144	68			2	31.61	2		2	2	1	144.66666667	3	70	3	2	1	2	1	2	3	2	2	4	2
32003	106342.12103	1	1	3674	2769	2	2	77	3	3		85831.209107	86622.482803	152	70	138	72	144	68			2	31.61	2		2	2	1	144.66666667	3	70	3	2	1	2	1	2	3	2	2	4	2
32008	32410.93649	1	1	4778	2185	1	1	62	5	3		50168.538115	52856.910333	122	72	112	74	106	70			2	21.57	2		1	2	1	113.33333333	3	72	3	3	0	2	1	4	3	1	2	3	2
32012	24447.92435	1		3774	1286	1	2	30	4	4	2	35337.237373	36436.074071	114	64	112	64	108	68			2	36.26	1	3	2	2		111.33333333	3	65.333333333	3	3	0	2	2	3	2	2	2	4	2
32012	24447.92435	1		2801	1383	2	2	30	4	4	2	35337.237373	36436.074071	114	64	112	64	108	68			2	36.26	1	3	2	2		111.33333333	3	65.333333333	3	3	0	2	2	3	2	2	2	4	2
32013	47638.738989	1	2	4036	2007	1	2	58	3	5	2	75992.488309	77690.953357	124	74	120	76	132	78			2	22.81	2		2	2		125.33333333	3	76	3	3	0	2	2	2	3	2	2	4	2
32013	47638.738989	1	2	1198	2549	2	2	58	3	5	2	75992.488309	77690.953357	124	74	120	76	132	78			2	22.81	2		2	2		125.33333333	3	76	3	3	0	2	2	2	3	2	2	4	2
32015	12592.598128	1		2872	1697	1	2	60	4	4		13659.255394	14461.858925	114	76	122	74	120	72			2	23.55	1	1	2	2		118.66666667	3	74	3	3	0	2	2	3	1	2	2	4	2
32015	12592.598128	1		4977	2311	2	2	60	4	4		13659.255394	14461.858925	114	76	122	74	120	72			2	23.55	1	1	2	2		118.66666667	3	74	3	3	0	2	2	3	1	2	2	4	2
32017	61401.745328	1	1	992	1835	1	2	59	1	1	2	15620.294585	15726.239673	108	56	110	58	106	58			2	25.07	2		2	2	1	108	3	57.333333333	3	3	0	2	1	1	3	2	2	4	2
32017	61401.745328	1	1	1028	2292	2	2	59	1	1	2	15620.294585	15726.239673	108	56	110	58	106	58			2	25.07	2		2	2	1	108	3	57.333333333	3	3	0	2	1	1	3	2	2	4	2
32020	18077.199072	1		3954	2676	1	1	64	3	4		29156.194114	29480.940506	100	70	102	70	100	74			2	27.38	1	1	2	2		100.66666667	3	71.333333333	3	3	0	2	2	2	1	2	2	3	2
32020	18077.199072	1		2268	2233	2	1	64	3	4		29156.194114	29480.940506	100	70	102	70	100	74			2	27.38	1	1	2	2		100.66666667	3	71.333333333	3	3	0	2	2	2	1	2	2	3	2
32022	2026.1301086	1	1	3412	1937	1	1	70	1	1		3251.361327	4313.272057	114	42	124	44	116	38			2	31.19	1	3	1	2		118	3	41.333333333	3	3	0	2	1	1	2	1	2	3	2
32022	2026.1301086	1	1	1320	2070	2	1	70	1	1		3251.361327	4313.272057	114	42	124	44	116	38			2	31.19	1	3	1	2		118	3	41.333333333	3	3	0	2	1	1	2	1	2	3	2
32024	55248.215251	1	1	9378	6436	1	1	47	3	2		72840.619655	75566.686802	128	78	114	64	120	66			2	30.41	1	3	2	2	2	120.66666667	3	69.333333333	3	3	0	1	1	2	2	2	2	3	2
32024	55248.215251	1	1	6388	4834	2	1	47	3	2		72840.619655	75566.686802	128	78	114	64	120	66			2	30.41	1	3	2	2	2	120.66666667	3	69.333333333	3	3	0	1	1	2	2	2	2	3	2
32027	9636.93857	1	3	7472	6763	1	1	24	1	3		21950.70034	22348.203678	106	52	108	50			96	58	2	21.18	1	2	2	2		103.33333333	3	53.333333333	3	3	0	2	1	1	1	2	2	3	2
32027	9636.93857	1	3	8373	5217	2	1	24	1	3		21950.70034	22348.203678	106	52	108	50			96	58	2	21.18	1	2	2	2		103.33333333	3	53.333333333	3	3	0	2	1	1	1	2	2	3	2
32028	29451.060345	1	3	7062	2862	1	2	22	5	5	2	49969.062151	52804.084479	98	62	92	64	98	60			2	26.97	1	1	2	2	4	96	3	62	3	3	0	2	2	4	1	2	2	2	1
32030	17487.617227	1	3	6833	3953	1	1	80	3	2		20926.035183	21709.656804	124	36	124	52	126	40			2	21.39	1	3	2	2		124.66666667	3	42.666666667	3	3	0	2	1	2	2	2	2	3	2
32030	17487.617227	1	3	1832	1919	2	1	80	3	2		20926.035183	21709.656804	124	36	124	52	126	40			2	21.39	1	3	2	2		124.66666667	3	42.666666667	3	3	0	2	1	2	2	2	2	3	2
32035	6247.3346971	1	2	4835	2086	1	1	60	4	4		12008.354579	12301.124016	134	78	136	74	132	78			2	26.85	1	3	1	2		134	3	76.666666667	3	3	0	2	2	3	2	1	2	3	2
32035	6247.3346971	1	2	5262	2482	2	1	60	4	4		12008.354579	12301.124016	134	78	136	74	132	78			2	26.85	1	3	1	2		134	3	76.666666667	3	3	0	2	2	3	2	1	2	3	2
32036	183448.93356	1	3	4434	2782	1	2	44	3	3	2	97554.913937	113595.23017			132	54	132	58	128	56	2	35.66	2		2	2	1	130.66666667	3	56	3	3	0	2	1	2	3	2	2	4	2
32036	183448.93356	1	3	6418	4158	2	2	44	3	3	2	97554.913937	113595.23017			132	54	132	58	128	56	2	35.66	2		2	2	1	130.66666667	3	56	3	3	0	2	1	2	3	2	2	4	2
32037	13306.212185	1	1	1354	2602	1	1	34	1	1		25437.235432	25821.208235	102	72	100	66	104	70			2	29.66	2		2	2	6	102	3	69.333333333	3	3	0	2	1	1	3	2	2	1	1
32037	13306.212185	1	1	2272	851	2	1	34	1	1		25437.235432	25821.208235	102	72	100	66	104	70			2	29.66	2		2	2	6	102	3	69.333333333	3	3	0	2	1	1	3	2	2	1	1
32038	25976.026159	1		2183	3473	1	1	61	1	2		6434.403938	6652.990252	108	66	112	64	122	66			2	32.53	1	3	1	2	1	114	3	65.333333333	3	3	0	2	1	1	2	1	2	3	2
32038	25976.026159	1		2208	3519	2	1	61	1	2		6434.403938	6652.990252	108	66	112	64	122	66			2	32.53	1	3	1	2	1	114	3	65.333333333	3	3	0	2	1	1	2	1	2	3	2
32039	21257.062944	1	3	2525	2903	1	1	77	3	3		17216.092049	17315.242083	120	74	112	68	120	74			2	25.63	2		2	2	2	117.33333333	3	72	3	3	0	2	1	2	3	2	2	3	2
32039	21257.062944	1	3	4072	2967	2	1	77	3	3		17216.092049	17315.242083	120	74	112	68	120	74			2	25.63	2		2	2	2	117.33333333	3	72	3	3	0	2	1	2	3	2	2	3	2
32040	51677.615061	1		4643	2409	1	1	25	3	5		86950.261608	92655.039221	100	54	114	60			106	62	2	22.12	2		2	2	1	106.66666667	3	58.666666667	3	3	0	2	2	2	3	2	2	3	2
32040	51677.615061	1		4034	2995	2	1	25	3	5		86950.261608	92655.039221	100	54	114	60			106	62	2	22.12	2		2	2	1	106.66666667	3	58.666666667	3	3	0	2	2	2	3	2	2	3	2
32044	46796.950476	1	2	1703	1554	1	2	53	4	5	2	26487.611553	26972.71661	150	88	174	82	154	84			2	27.23	1	3	2	2	1	159.33333333	3	84.666666667	3	2	1	2	2	3	2	2	2	4	2
32044	46796.950476	1	2	1401	1589	2	2	53	4	5	2	26487.611553	26972.71661	150	88	174	82	154	84			2	27.23	1	3	2	2	1	159.33333333	3	84.666666667	3	2	1	2	2	3	2	2	2	4	2
32046	46244.745709	1	3	1836	772	1	2	33	4	4	2	28850.513815	29938.414168			120	68	118	66	118	72	2	32.13	2		2	2	1	118.66666667	3	68.666666667	3	3	0	2	2	3	3	2	2	4	2
32046	46244.745709	1	3	1808	448	2	2	33	4	4	2	28850.513815	29938.414168			120	68	118	66	118	72	2	32.13	2		2	2	1	118.66666667	3	68.666666667	3	3	0	2	2	3	3	2	2	4	2
32048	116020.05038	1	2	2382	3183	1	2	29	3	4	2	66655.071799	67503.499847	122	80	114	72	116	72			2	24.97	2		2	2	3	117.33333333	3	74.666666667	3	3	0	2	2	2	3	2	2	2	1
32048	116020.05038	1	2	3158	2959	2	2	29	3	4	2	66655.071799	67503.499847	122	80	114	72	116	72			2	24.97	2		2	2	3	117.33333333	3	74.666666667	3	3	0	2	2	2	3	2	2	2	1
32055	9997.0352906	1	3	1668	3102	1	2	30	1	3	2	19374.470588	19399.625256	106	54	108	52	106	54			2	29.31	2		2	2	1	106.66666667	3	53.333333333	3	3	0	2	1	1	3	2	2	4	2
32055	9997.0352906	1	3	4973	3323	2	2	30	1	3	2	19374.470588	19399.625256	106	54	108	52	106	54			2	29.31	2		2	2	1	106.66666667	3	53.333333333	3	3	0	2	1	1	3	2	2	4	2
32061	62218.678418	1		1479	2066	1	2	79	3	3		51126.282345	54275.239026	112	48	104	58	106	52			2	29.23	1	3	2	2		107.33333333	3	52.666666667	3	3	0	2	1	2	2	2	2	4	2
32061	62218.678418	1		2694	1900	2	2	79	3	3		51126.282345	54275.239026	112	48	104	58	106	52			2	29.23	1	3	2	2		107.33333333	3	52.666666667	3	3	0	2	1	2	2	2	2	4	2
32081	13386.185385	1	1	2052	1380	1	2	35	1	1	2	28914.289386	31042.762728	112	64	112	66			114	66	2	29.44	2		2	2	1	112.66666667	3	65.333333333	3	3	0	2	1	1	3	2	2	4	2
32081	13386.185385	1	1	761	1054	2	2	35	1	1	2	28914.289386	31042.762728	112	64	112	66			114	66	2	29.44	2		2	2	1	112.66666667	3	65.333333333	3	3	0	2	1	1	3	2	2	4	2
32082	8664.75169	1		1110	1057	1	1	60	4	3		9714.123141	9950.958117	110	74	114	70	108	74			1	22.27	1	3	2	2		110.66666667	3	72.666666667	3	1	1	2	1	3	2	2	2	3	2
32082	8664.75169	1		3424	1521	2	1	60	4	3		9714.123141	9950.958117	110	74	114	70	108	74			1	22.27	1	3	2	2		110.66666667	3	72.666666667	3	1	1	2	1	3	2	2	2	3	2
32084	24316.717142	1	1	1941	1354	1	1	79	3	1		39086.240891	39544.581954	130	64	138	62	128	64			2	27.45	1	3	2	2	1	132	3	63.333333333	3	3	0	2	1	2	2	2	2	3	2
32084	24316.717142	1	1	2419	1007	2	1	79	3	1		39086.240891	39544.581954	130	64	138	62	128	64			2	27.45	1	3	2	2	1	132	3	63.333333333	3	3	0	2	1	2	2	2	2	3	2
32086	11405.697712	1	3	1923	3012	1	1	40	1	2		22079.289555	23899.39496	106	54	112	58	114	56			2	24.23	1	1	2	2	4	110.66666667	3	56	3	3	0	2	1	1	1	2	2	1	1
32086	11405.697712	1	3	788	4527	2	1	40	1	2		22079.289555	23899.39496	106	54	112	58	114	56			2	24.23	1	1	2	2	4	110.66666667	3	56	3	3	0	2	1	1	1	2	2	1	1
32089	10068.464375	1	1	2600	864	1	2	27	1	4	2	19042.194834	19538.236097	94	56	94	60	92	62			2	29.52	2		3	2	2	93.333333333	3	59.333333333	3	3	0	2	2	1	3	2	2	2	1
32089	10068.464375	1	1	998	1140	2	2	27	1	4	2	19042.194834	19538.236097	94	56	94	60	92	62			2	29.52	2		3	2	2	93.333333333	3	59.333333333	3	3	0	2	2	1	3	2	2	2	1
32091	11145.45379	1	1	7384	4083	1	1	30	1	2		21306.55427	21628.174809	112	66	108	66	112	66			2	27.94	1	2	2	2	12	110.66666667	3	66	3	3	0	2	1	1	1	2	2	1	1
32091	11145.45379	1	1	7745	9267	2	1	30	1	2		21306.55427	21628.174809	112	66	108	66	112	66			2	27.94	1	2	2	2	12	110.66666667	3	66	3	3	0	2	1	1	1	2	2	1	1
32093	10298.150213	1	1	5661	3578	1	1	53	1	4		21427.898316	21578.650032	124	60	126	60	126	62			2	26.03	1	3	2	2	5	125.33333333	3	60.666666667	3	3	0	2	2	1	2	2	2	1	1
32093	10298.150213	1	1	3670	2915	2	1	53	1	4		21427.898316	21578.650032	124	60	126	60	126	62			2	26.03	1	3	2	2	5	125.33333333	3	60.666666667	3	3	0	2	2	1	2	2	2	1	1
32094	67183.21422	1	3	4909	3499	1	2	45	3	3	2	106827.48817	109564.78012	126	72	128	76	122	68			2	34.16	1	3	2	2	4	125.33333333	3	72	3	3	0	2	1	2	2	2	2	2	1
32094	67183.21422	1	3	3083	1889	2	2	45	3	3	2	106827.48817	109564.78012	126	72	128	76	122	68			2	34.16	1	3	2	2	4	125.33333333	3	72	3	3	0	2	1	2	2	2	2	2	1
32098	34507.555331	1		1546	1036	1	2	21	5	3	3	47698.755474	56888.578342	108	64	100	70					2	22.84	2		2	2		104	2	67	2	3	0	2	1	4	3	2	2	4	2
32098	34507.555331	1		1732	915	2	2	21	5	3	3	47698.755474	56888.578342	108	64	100	70					2	22.84	2		2	2		104	2	67	2	3	0	2	1	4	3	2	2	4	2
32099	9567.1664605	1		2237	2442	1	1	65	4	2		10725.827633	10987.328449	136	72	132	76	132	70			1	36.47	1	2	2	2	12	133.33333333	3	72.666666667	3	1	1	2	1	3	1	2	2	1	1
32099	9567.1664605	1		3232	1027	2	1	65	4	2		10725.827633	10987.328449	136	72	132	76	132	70			1	36.47	1	2	2	2	12	133.33333333	3	72.666666667	3	1	1	2	1	3	1	2	2	1	1
32104	47863.977815	1	1	4725	4063	1	1	33	3	2		84293.550861	85817.403464	128	72	128	78	130	82			2	26.88	2		2	2	1	128.66666667	3	77.333333333	3	3	0	2	1	2	3	2	2	3	2
32104	47863.977815	1	1	11099	7245	2	1	33	3	2		84293.550861	85817.403464	128	72	128	78	130	82			2	26.88	2		2	2	1	128.66666667	3	77.333333333	3	3	0	2	1	2	3	2	2	3	2
32107	75116.490152	1		3854	6835	1	1	50	3	5		95301.576122	97668.555767	148	96	144	90	146	92			2	18.38	1	3	2	2	1	146	3	92.666666667	3	2	1	2	2	2	2	2	2	3	2
32107	75116.490152	1		2604	3405	2	1	50	3	5		95301.576122	97668.555767	148	96	144	90	146	92			2	18.38	1	3	2	2	1	146	3	92.666666667	3	2	1	2	2	2	2	2	2	3	2
32109	53257.946981	1	1	2735	1958	1	1	32	2	2		59784.792784	61708.767517	132	86	130	78	128	78			1	29.23	1	3	2	2	4	130	3	80.666666667	3	1	1	2	1	4	2	2	2	1	1
32109	53257.946981	1	1	3986	3484	2	1	32	2	2		59784.792784	61708.767517	132	86	130	78	128	78			1	29.23	1	3	2	2	4	130	3	80.666666667	3	1	1	2	1	4	2	2	2	1	1
32110	11019.748267	1	1	4099	3143	1	2	62	1	1		11379.960298	10353.381281	138	86	146	82			144	84	2	25.96	1	3	1	2	1	142.66666667	3	84	3	2	1	2	1	1	2	1	2	4	2
32112	51643.508161	1		3759	2550	1	1	41	3	4		80913.483875	84222.073651	122	72	116	70	116	72			2	31.74	2		2	2	4	118	3	71.333333333	3	3	0	2	2	2	3	2	2	1	1
32112	51643.508161	1		2663	3271	2	1	41	3	4		80913.483875	84222.073651	122	72	116	70	116	72			2	31.74	2		2	2	4	118	3	71.333333333	3	3	0	2	2	2	3	2	2	1	1
32113	3080.5431497	1		1484	2712	1	2	62	1	2		7094.975247	6454.94202	114	46			106	54			2	32.89	2		2	2		110	2	50	2	3	0	2	1	1	3	2	2	4	2
32113	3080.5431497	1		1934	3122	2	2	62	1	2		7094.975247	6454.94202	114	46			106	54			2	32.89	2		2	2		110	2	50	2	3	0	2	1	1	3	2	2	4	2
32122	28945.781495	1		1286	753	1	1	22	2	5		31473.828911	33538.816311	124	56	128	64	124	64			2	32.93	2		2	2	2	125.33333333	3	61.333333333	3	3	0	2	2	4	3	2	2	3	2
32122	28945.781495	1		640	409	2	1	22	2	5		31473.828911	33538.816311	124	56	128	64	124	64			2	32.93	2		2	2	2	125.33333333	3	61.333333333	3	3	0	2	2	4	3	2	2	3	2
32130	37490.044521	1	2	788	1043	1	2	20	3	4	2	63608.655947	67217.528158	106	58	92	52	96	54			2	22	2		2	2	1	98	3	54.666666667	3	3	0	2	2	2	3	2	2	4	2
32130	37490.044521	1	2	2297	2592	2	2	20	3	4	2	63608.655947	67217.528158	106	58	92	52	96	54			2	22	2		2	2	1	98	3	54.666666667	3	3	0	2	2	2	3	2	2	4	2
32133	48929.971391	1	2	4981	5701	1	2	30	1	5	2	19597.943777	20053.870101	104	70	100	66	98	62			2	29.3	2		2	2	2	100.66666667	3	66	3	3	0	2	2	1	3	2	2	2	1
32133	48929.971391	1	2	5869	3282	2	2	30	1	5	2	19597.943777	20053.870101	104	70	100	66	98	62			2	29.3	2		2	2	2	100.66666667	3	66	3	3	0	2	2	1	3	2	2	2	1
32135	79279.449396	1	3	2551	1280	1	2	38	3	5	2	86206.180029	91859.288407	104	56	96	54	94	56			2	31.5	2		2	2	3	98	3	55.333333333	3	3	0	2	2	2	3	2	2	2	1
32135	79279.449396	1	3	1408	887	2	2	38	3	5	2	86206.180029	91859.288407	104	56	96	54	94	56			2	31.5	2		2	2	3	98	3	55.333333333	3	3	0	2	2	2	3	2	2	2	1
32136	71962.915286	1	2	5804	2852	1	2	42	3	4	2	118695.14081	117359.68696	124	78	132	72	128	68			2	33.4	2		2	2		128	3	72.666666667	3	3	0	2	2	2	3	2	2	4	2
32136	71962.915286	1	2	4935	4290	2	2	42	3	4	2	118695.14081	117359.68696	124	78	132	72	128	68			2	33.4	2		2	2		128	3	72.666666667	3	3	0	2	2	2	3	2	2	4	2
32138	128146.7033	1		3266	1975	1	2	47	3	4	2	104659.89047	107619.56386	122	78	124	80	124	76			2	25.45	2		2	2	1	123.33333333	3	78	3	3	0	2	2	2	3	2	2	4	2
32138	128146.7033	1		2764	2553	2	2	47	3	4	2	104659.89047	107619.56386	122	78	124	80	124	76			2	25.45	2		2	2	1	123.33333333	3	78	3	3	0	2	2	2	3	2	2	4	2
32140	9570.335212	1	2	2390	2053	1	2	69	4	4		18973.992785	18844.176921			138	70	128	70	130	66	2	33.23	2		2	2		132	3	68.666666667	3	3	0	2	2	3	3	2	2	4	2
32140	9570.335212	1	2	3341	2026	2	2	69	4	4		18973.992785	18844.176921			138	70	128	70	130	66	2	33.23	2		2	2		132	3	68.666666667	3	3	0	2	2	3	3	2	2	4	2
32145	119638.67705	1	2	3400	3130	1	2	21	3	4	2	67033.997597	70601.374878	104	52	104	50	100	54			2	23.28	1	2	2	2	7	102.66666667	3	52	3	3	0	2	2	2	1	2	2	2	1
32145	119638.67705	1	2	5064	2475	2	2	21	3	4	2	67033.997597	70601.374878	104	52	104	50	100	54			2	23.28	1	2	2	2	7	102.66666667	3	52	3	3	0	2	2	2	1	2	2	2	1
32153	179826.71701	1	2	4761	4634	1	2	43	3	3	2	106827.48817	108347.48776	116	84	122	86	112	88			2	28.8	1	3	2	2	1	116.66666667	3	86	3	3	0	2	1	2	2	2	2	4	2
32153	179826.71701	1	2	2919	4063	2	2	43	3	3	2	106827.48817	108347.48776	116	84	122	86	112	88			2	28.8	1	3	2	2	1	116.66666667	3	86	3	3	0	2	1	2	2	2	2	4	2
32154	16023.294544	1	2	1662	2231	1	2	63	4	3		12128.372014	12045.392374	130	66	122	66			128	74	2	39.69	1	3	2	2	1	126.66666667	3	68.666666667	3	3	0	2	1	3	2	2	2	4	2
32154	16023.294544	1	2	3049	1445	2	2	63	4	3		12128.372014	12045.392374	130	66	122	66			128	74	2	39.69	1	3	2	2	1	126.66666667	3	68.666666667	3	3	0	2	1	3	2	2	2	4	2
32161	47316.762358	1		2804	1194	1	2	38	5	3	2	73205.082169	78005.622723	116	76	108	74	106	72			2	19.63	2		2	2	3	110	3	74	3	3	0	2	1	4	3	2	2	2	1
32161	47316.762358	1		2942	2609	2	2	38	5	3	2	73205.082169	78005.622723	116	76	108	74	106	72			2	19.63	2		2	2	3	110	3	74	3	3	0	2	1	4	3	2	2	2	1
32163	11356.783581	1	2	1975	787	1	2	47	1	1	2	22044.506623	23796.900737	122	76					122	78	1	32.26	2		2	2	1	122	2	77	2	1	1	1	1	1	3	2	2	4	2
32163	11356.783581	1	2	2766	1129	2	2	47	1	1	2	22044.506623	23796.900737	122	76					122	78	1	32.26	2		2	2	1	122	2	77	2	1	1	1	1	1	3	2	2	4	2
32164	237406.55701	1	2	6339	3661	1	1	22	3	3		84508.434271	90353.813314	112	64	114	66	110	62			2	22.08	2		2	2	2	112	3	64	3	3	0	2	1	2	3	2	2	3	2
32164	237406.55701	1	2	3184	2738	2	1	22	3	3		84508.434271	90353.813314	112	64	114	66	110	62			2	22.08	2		2	2	2	112	3	64	3	3	0	2	1	2	3	2	2	3	2
32165	78985.767407	1	3	2395	2263	1	1	40	1	1		20256.878487	21926.753504	110	60	106	64	110	66			2	26.98	2		2	2	2	108.66666667	3	63.333333333	3	3	0	2	1	1	3	2	2	3	2
32168	37594.7338	1	2	5476	4834	1	1	57	4	4		27201.686434	28261.561227					136	46	144	54	2	26.44	1	2	2	2	3	140	2	50	2	2	1	2	2	3	1	2	2	1	1
32173	11485.505471	1	3	3319	2110	1	1	32	4	4		19448.591472	21080.79384	122	70	122	74	116	72			2		2		2	2		120	3	72	3	3	0	2	2	3	3	2	2	3	2
32173	11485.505471	1	3	1694	993	2	1	32	4	4		19448.591472	21080.79384	122	70	122	74	116	72			2		2		2	2		120	3	72	3	3	0	2	2	3	3	2	2	3	2
32175	53413.946105	1	2	3440	2917	1	1	51	2	4		67592.181398	69450.302635	102	80	116	78	110	78			2	25.55	2		2	2	2	109.33333333	3	78.666666667	3	3	0	2	2	4	3	2	2	3	2
32175	53413.946105	1	2	4143	3172	2	1	51	2	4		67592.181398	69450.302635	102	80	116	78	110	78			2	25.55	2		2	2	2	109.33333333	3	78.666666667	3	3	0	2	2	4	3	2	2	3	2
32179	6801.3868823	1		591	1094	1	2	53	1	1	2	14957.637172	15855.508095	130	70	122	70	118	74			1	30.94	1	1	2	2	1	123.33333333	3	71.333333333	3	1	1	2	1	1	1	2	2	4	2
32179	6801.3868823	1		897	2952	2	2	53	1	1	2	14957.637172	15855.508095	130	70	122	70	118	74			1	30.94	1	1	2	2	1	123.33333333	3	71.333333333	3	1	1	2	1	1	1	2	2	4	2
32181	8551.4069016	1	2	5275	3072	1	1	85	3	3		13340.994179	13906.55692	170	58			164	62			2	21.77	1	3	2	2		167	2	60	2	2	1	1	1	2	2	2	2	3	2
32181	8551.4069016	1	2	2663	1662	2	1	85	3	3		13340.994179	13906.55692	170	58			164	62			2	21.77	1	3	2	2		167	2	60	2	2	1	1	1	2	2	2	2	3	2
32197	58967.000979	1	1	2365	1890	1	2	43	1	1	2	22044.506623	23796.900737	118	78			114	84	112	82	2	36.37	2		2	2	1	114.66666667	3	81.333333333	3	3	0	2	1	1	3	2	2	4	2
32198	132377.97631	1	1	4818	4221	1	2	21	3	4	2	70667.177913	73410.919579	118	68							2	21.14	1	1	2	2	5	118	1	68	1	3	0	2	2	2	1	2	2	2	1
32198	132377.97631	1	1	4875	4286	2	2	21	3	4	2	70667.177913	73410.919579	118	68							2	21.14	1	1	2	2	5	118	1	68	1	3	0	2	2	2	1	2	2	2	1
32199	152426.76643	1	1	4344	2934	1	2	27	3	4	2	83466.667395	84529.084099	112	70	110	70	112	66			2	19.37	2		2	2	4	111.33333333	3	68.666666667	3	3	0	2	2	2	3	2	2	2	1
32199	152426.76643	1	1	1796	1146	2	2	27	3	4	2	83466.667395	84529.084099	112	70	110	70	112	66			2	19.37	2		2	2	4	111.33333333	3	68.666666667	3	3	0	2	2	2	3	2	2	2	1
32200	9885.2552861	1	1	4252	3315	1	2	60	1	1		10668.712779	9287.49138	160	62	150	64	152	60			2	32.84	2		2	2	2	154	3	62	3	2	1	1	1	1	3	2	2	2	1
32200	9885.2552861	1	1	2150	3806	2	2	60	1	1		10668.712779	9287.49138	160	62	150	64	152	60			2	32.84	2		2	2	2	154	3	62	3	2	1	1	1	1	3	2	2	2	1
32201	234827.27961	1	2	1258	866	1	2	53	3	4	2	95097.605422	96899.399827	132	82	134	86	134	68			2	40.36	1	3	2	2	6	133.33333333	3	78.666666667	3	3	0	2	2	2	2	2	2	2	1
32201	234827.27961	1	2	2629	3149	2	2	53	3	4	2	95097.605422	96899.399827	132	82	134	86	134	68			2	40.36	1	3	2	2	6	133.33333333	3	78.666666667	3	3	0	2	2	2	2	2	2	2	1
32202	34731.910728	1	2	3200	2948	1	1	81	3	3		21053.792858	21946.323104	112	74					124	68	2	22.96	1	3	2	2	1	118	2	71	2	3	0	1	1	2	2	2	2	3	2
32204	10742.73878	1	1	1253	1104	1	2	40	1	4	2	21707.384864	22510.236861	122	82	122	88	126	84			2	31.13	2		2	2	2	123.33333333	3	84.666666667	3	3	0	2	2	1	3	2	2	2	1
32204	10742.73878	1	1	1551	1883	2	2	40	1	4	2	21707.384864	22510.236861	122	82	122	88	126	84			2	31.13	2		2	2	2	123.33333333	3	84.666666667	3	3	0	2	2	1	3	2	2	2	1
32208	11963.713243	1	2	4440	2558	1	2	36	1	3	2	22688.219772	23216.038239	110	68	110	68	110	64			2	22.9	2		2	2	2	110	3	66.666666667	3	3	0	2	1	1	3	2	2	2	1
32208	11963.713243	1	2	5587	1855	2	2	36	1	3	2	22688.219772	23216.038239	110	68	110	68	110	64			2	22.9	2		2	2	2	110	3	66.666666667	3	3	0	2	1	1	3	2	2	2	1
32211	182518.23127	1	2	1385	2976	1	1	55	3	4		108378.75431	113018.92079	140	86			128	92	142	84	2	27.68	1	3	2	2	1	136.66666667	3	87.333333333	3	3	0	2	2	2	2	2	2	3	2
32211	182518.23127	1	2	2875	2957	2	1	55	3	4		108378.75431	113018.92079	140	86			128	92	142	84	2	27.68	1	3	2	2	1	136.66666667	3	87.333333333	3	3	0	2	2	2	2	2	2	3	2
32212	65536.460516	1		5203	2112	1	1	46	3	3		89859.357775	89638.609382	130	70	130	64	130	70			2	31.27	1	1	2	2	4	130	3	68	3	3	0	2	1	2	1	2	2	1	1
32212	65536.460516	1		3230	3065	2	1	46	3	3		89859.357775	89638.609382	130	70	130	64	130	70			2	31.27	1	1	2	2	4	130	3	68	3	3	0	2	1	2	1	2	2	1	1
32214	31564.338345	1	2	3452	5112	1	2	45	3	3	2	41985.358545	43172.661036	106	64	106	56	106	56			2	29.04	1	1	2	2	7	106	3	58.666666667	3	3	0	2	1	2	1	2	2	2	1
32214	31564.338345	1	2	1377	1024	2	2	45	3	3	2	41985.358545	43172.661036	106	64	106	56	106	56			2	29.04	1	1	2	2	7	106	3	58.666666667	3	3	0	2	1	2	1	2	2	2	1
32221	34903.1226	1	3	6943	2620	1	1	36	3	3		60628.206361	62579.323555	128	76	120	76	114	74			2	30.16	1	3	2	2	7	120.66666667	3	75.333333333	3	3	0	2	1	2	2	2	2	1	1
32221	34903.1226	1	3	3872	3473	2	1	36	3	3		60628.206361	62579.323555	128	76	120	76	114	74			2	30.16	1	3	2	2	7	120.66666667	3	75.333333333	3	3	0	2	1	2	2	2	2	1	1
32223	41651.425914	1	2	2855	1223	1	2	23	3	3	2	67802.806708	68665.843854	124	62	124	56					2	21.01	1	1	2	2	6	124	2	59	2	3	0	2	1	2	1	2	2	2	1
32223	41651.425914	1	2	2388	720	2	2	23	3	3	2	67802.806708	68665.843854	124	62	124	56					2	21.01	1	1	2	2	6	124	2	59	2	3	0	2	1	2	1	2	2	2	1
32225	29641.212318	1	1	5551	4156	1	1	23	4	2		20233.414269	21092.558703	130	60	128	58	126	60			2	23.38	2		2	2	3	128	3	59.333333333	3	3	0	2	1	3	3	2	2	1	1
32225	29641.212318	1	1	4939	2344	2	1	23	4	2		20233.414269	21092.558703	130	60	128	58	126	60			2	23.38	2		2	2	3	128	3	59.333333333	3	3	0	2	1	3	3	2	2	1	1
32226	20262.197223	1	1	3352	1326	1	1	40	4	5		20669.389509	21474.742699	124	64	120	66	122	66			1	19.03	1	3	2	2	2	122	3	65.333333333	3	1	1	2	2	3	2	2	2	3	2
32226	20262.197223	1	1	4209	2512	2	1	40	4	5		20669.389509	21474.742699	124	64	120	66	122	66			1	19.03	1	3	2	2	2	122	3	65.333333333	3	1	1	2	2	3	2	2	2	3	2
32230	74029.330726	1	2	5061	4163	1	1	59	3	5		93367.846509	96255.000756	112	66	112	74	114	74			2	25.8	2		2	2	2	112.66666667	3	71.333333333	3	3	0	2	2	2	3	2	2	3	2
32230	74029.330726	1	2	4286	2976	2	1	59	3	5		93367.846509	96255.000756	112	66	112	74	114	74			2	25.8	2		2	2	2	112.66666667	3	71.333333333	3	3	0	2	2	2	3	2	2	3	2
32239	61762.207886	1	3	2172	700	1	2	60	3	3		81813.300044	84476.311105	130	64	130	70	116	60			1	21.11	1	1	2	2	2	125.33333333	3	64.666666667	3	1	1	2	1	2	1	2	2	2	1
32239	61762.207886	1	3	1880	1008	2	2	60	3	3		81813.300044	84476.311105	130	64	130	70	116	60			1	21.11	1	1	2	2	2	125.33333333	3	64.666666667	3	1	1	2	1	2	1	2	2	2	1
32240	14667.432495	1	1	1714	1060	1	2	35	4	4	2	25942.73182	26920.985007	120	78	118	80	114	76			2	33.71	2		2	2	1	117.33333333	3	78	3	3	0	2	2	3	3	2	2	4	2
32240	14667.432495	1	1	4269	2603	2	2	35	4	4	2	25942.73182	26920.985007	120	78	118	80	114	76			2	33.71	2		2	2	1	117.33333333	3	78	3	3	0	2	2	3	3	2	2	4	2
32241	36415.923674	1	2	3171	1987	1	1	25	4	4		24638.8322	25913.414053	116	68	116	64	112	62			2	30.87	1	1	2	2	3	114.66666667	3	64.666666667	3	3	0	2	2	3	1	2	2	1	1
32241	36415.923674	1	2	2041	3093	2	1	25	4	4		24638.8322	25913.414053	116	68	116	64	112	62			2	30.87	1	1	2	2	3	114.66666667	3	64.666666667	3	3	0	2	2	3	1	2	2	1	1
32245	65415.692419	1	3	3948	4191	1	1	61	3	5		51549.563454	54937.100263	112	82	100	74	104	78			2	34.24	2		2	2	1	105.33333333	3	78	3	3	0	2	2	2	3	2	2	3	2
32245	65415.692419	1	3	4468	2589	2	1	61	3	5		51549.563454	54937.100263	112	82	100	74	104	78			2	34.24	2		2	2	1	105.33333333	3	78	3	3	0	2	2	2	3	2	2	3	2
32249	62982.635667	1		6780	3346	1	1	21	3	3		68483.37122	72976.542325	128	96	124	92	122	92			2	42.8	2		2	2	15	124.66666667	3	93.333333333	3	2	1	2	1	2	3	2	2	1	1
32249	62982.635667	1		526	817	2	1	21	3	3		68483.37122	72976.542325	128	96	124	92	122	92			2	42.8	2		2	2	15	124.66666667	3	93.333333333	3	2	1	2	1	2	3	2	2	1	1
32251	22833.744582	1	1	2282	2165	1	1	35	3	3		35025.761186	40939.61181	104	74	104	70	106	68			2	24.26	1	1	2	2	2	104.66666667	3	70.666666667	3	3	0	2	1	2	1	2	2	3	2
32251	22833.744582	1	1	1237	1569	2	1	35	3	3		35025.761186	40939.61181	104	74	104	70	106	68			2	24.26	1	1	2	2	2	104.66666667	3	70.666666667	3	3	0	2	1	2	1	2	2	3	2
32254	53645.341657	1	2	4320	2049	1	1	65	3	5		65450.166197	69751.169586	134	78			122	72			2	26.19	2		2	2		128	2	75	2	3	0	2	2	2	3	2	2	3	2
32254	53645.341657	1	2	2843	2301	2	1	65	3	5		65450.166197	69751.169586	134	78			122	72			2	26.19	2		2	2		128	2	75	2	3	0	2	2	2	3	2	2	3	2
32256	12324.767194	1	1	2488	933	1	2	42	1	1	2	11529.921747	11579.485381	124	74	124	78	124	72			2	26.26	2		2	2	1	124	3	74.666666667	3	3	0	2	1	1	3	2	2	4	2
32256	12324.767194	1	1	1373	1737	2	2	42	1	1	2	11529.921747	11579.485381	124	74	124	78	124	72			2	26.26	2		2	2	1	124	3	74.666666667	3	3	0	2	1	1	3	2	2	4	2
32266	68982.35175	1	1	3965	2253	1	1	32	3	3		119825.27481	123681.45278			124	64					2	22.73	2		2	2	4	124	1	64	1	3	0	2	1	2	3	2	2	1	1
32266	68982.35175	1	1	4117	1826	2	1	32	3	3		119825.27481	123681.45278			124	64					2	22.73	2		2	2	4	124	1	64	1	3	0	2	1	2	3	2	2	1	1
32268	21183.254378	1	2	2702	4659	1	1	65	3	3		34328.7342	34546.406197	138	72	136	74	134	68			2	37.1	1	1	2	2	3	136	3	71.333333333	3	3	0	2	1	2	1	2	2	1	1
32268	21183.254378	1	2	2928	3268	2	1	65	3	3		34328.7342	34546.406197	138	72	136	74	134	68			2	37.1	1	1	2	2	3	136	3	71.333333333	3	3	0	2	1	2	1	2	2	1	1
32271	55069.535777	1	2	4062	5279	1	1	83	3	5		27645.451576	28680.69659	196	78	198	72	180	80			2	27.53	1	3	2	2	1	191.33333333	3	76.666666667	3	2	1	2	2	2	2	2	2	3	2
32271	55069.535777	1	2	3584	2712	2	1	83	3	5		27645.451576	28680.69659	196	78	198	72	180	80			2	27.53	1	3	2	2	1	191.33333333	3	76.666666667	3	2	1	2	2	2	2	2	2	3	2
32273	37661.914567	1	3	861	1193	1	1	28	1	1		24232.004404	26452.573184	116	62							2	25.78	2		2	2	12	116	1	62	1	3	0	2	1	1	3	2	2	1	1
32273	37661.914567	1	3	485	1928	2	1	28	1	1		24232.004404	26452.573184	116	62							2	25.78	2		2	2	12	116	1	62	1	3	0	2	1	1	3	2	2	1	1
32283	13832.725822	1	2	2689	2867	1	1	62	1	1		5642.422759	5582.376547	124	56	118	58	120	56			2	25.98	2		2	2		120.66666667	3	56.666666667	3	3	0	2	1	1	3	2	2	3	2
32283	13832.725822	1	2	4233	5843	2	1	62	1	1		5642.422759	5582.376547	124	56	118	58	120	56			2	25.98	2		2	2		120.66666667	3	56.666666667	3	3	0	2	1	1	3	2	2	3	2
32286	7718.7659146	1	3	3486	2131	1	2	21	1	3	2	17968.835804	17899.9328	114	62	118	70	108	66			2	29.46	1	2	2	2	5	113.33333333	3	66	3	3	0	2	1	1	1	2	2	2	1
32286	7718.7659146	1	3	5225	3622	2	2	21	1	3	2	17968.835804	17899.9328	114	62	118	70	108	66			2	29.46	1	2	2	2	5	113.33333333	3	66	3	3	0	2	1	1	1	2	2	2	1
32290	116719.15855	1	1	3663	2442	1	2	43	3	3	2	95326.793698	98022.536776	106	56	108	62	108	60			2	31.48	1	2	2	2	4	107.33333333	3	59.333333333	3	3	0	2	1	2	1	2	2	2	1
32290	116719.15855	1	1	1925	976	2	2	43	3	3	2	95326.793698	98022.536776	106	56	108	62	108	60			2	31.48	1	2	2	2	4	107.33333333	3	59.333333333	3	3	0	2	1	2	1	2	2	2	1
32295	170681.16333	1	2	2814	2304	1	1	50	3	5		68545.737659	70430.07233	100	66	98	68	98	62			2	26.51	2		2	2	2	98.666666667	3	65.333333333	3	3	0	2	2	2	3	2	2	3	2
32295	170681.16333	1	2	3038	1766	2	1	50	3	5		68545.737659	70430.07233	100	66	98	68	98	62			2	26.51	2		2	2	2	98.666666667	3	65.333333333	3	3	0	2	2	2	3	2	2	3	2
32298	109054.35719	1	1	2133	1566	1	2	62	5	3		66442.953556	65706.396845			160	52	162	76	154	70	2	23.17	2		2	2		158.66666667	3	66	3	2	1	2	1	4	3	2	2	4	2
32298	109054.35719	1	1	3117	1804	2	2	62	5	3		66442.953556	65706.396845			160	52	162	76	154	70	2	23.17	2		2	2		158.66666667	3	66	3	2	1	2	1	4	3	2	2	4	2
32300	8831.0358524	1	2	1167	917	1	1	53	4	5		16736.373208	17388.482045	120	80	120	84	118	78			2	17.2	1	2	2	2	2	119.33333333	3	80.666666667	3	3	0	2	2	3	1	2	2	3	2
32300	8831.0358524	1	2	2336	1885	2	1	53	4	5		16736.373208	17388.482045	120	80	120	84	118	78			2	17.2	1	2	2	2	2	119.33333333	3	80.666666667	3	3	0	2	2	3	1	2	2	3	2
32303	15805.022868	1		1523	748	1	1	30	4	2		21908.841572	23555.086954	118	76	114	70	114	72			2	20.66	1	1	2	2	2	115.33333333	3	72.666666667	3	3	0	2	1	3	1	2	2	3	2
32303	15805.022868	1		2241	990	2	1	30	4	2		21908.841572	23555.086954	118	76	114	70	114	72			2	20.66	1	1	2	2	2	115.33333333	3	72.666666667	3	3	0	2	1	3	1	2	2	3	2
32304	24827.606091	1	3	2591	3010	1	1	34	3	3		41239.609025	40930.375989	140	70	128	68					1	24.8	1	1	2	2	3	134	2	69	2	1	1	2	1	2	1	2	2	1	1
32304	24827.606091	1	3	2227	817	2	1	34	3	3		41239.609025	40930.375989	140	70	128	68					1	24.8	1	1	2	2	3	134	2	69	2	1	1	2	1	2	1	2	2	1	1
32312	29362.269429	1	2	3748	3330	1	1	83	3	1		23406.062635	25708.633129	152	70	134	70	146	66			2	19.68	1	3	2	2	1	144	3	68.666666667	3	2	1	2	1	2	2	2	2	3	2
32312	29362.269429	1	2	1708	2070	2	1	83	3	1		23406.062635	25708.633129	152	70	134	70	146	66			2	19.68	1	3	2	2	1	144	3	68.666666667	3	2	1	2	1	2	2	2	2	3	2
32316	44732.928713	1	2	3880	2893	1	2	85	3	2		31584.689142	36437.841474	160	82	152	86	152	80			2	22.8	1	3	2	2		154.66666667	3	82.666666667	3	2	1	2	1	2	2	2	2	4	2
32316	44732.928713	1	2	2850	4186	2	2	85	3	2		31584.689142	36437.841474	160	82	152	86	152	80			2	22.8	1	3	2	2		154.66666667	3	82.666666667	3	2	1	2	1	2	2	2	2	4	2
32321	6103.514072	1	2	3635	2973	1	1	66	5	5		9716.924987	9953.828274	102	72	102	70	104	72			2	25.6	1	3	2	2		102.66666667	3	71.333333333	3	3	0	2	2	4	2	2	2	3	2
32321	6103.514072	1	2	3976	3182	2	1	66	5	5		9716.924987	9953.828274	102	72	102	70	104	72			2	25.6	1	3	2	2		102.66666667	3	71.333333333	3	3	0	2	2	4	2	2	2	3	2
32324	13656.461183	1	2	4813	2579	1	1	34	1	5		30954.39779	31669.536318	120	72	116	64	114	66			2	29.01	2		2	2	2	116.66666667	3	67.333333333	3	3	0	2	2	1	3	2	2	3	2
32324	13656.461183	1	2	3521	2876	2	1	34	1	5		30954.39779	31669.536318	120	72	116	64	114	66			2	29.01	2		2	2	2	116.66666667	3	67.333333333	3	3	0	2	2	1	3	2	2	3	2
32325	18744.503885	1		1638	1561	1	1	36	2	1		31135.342196	30901.875473	96	48			96	42	98	38	2	28	1	3	2	2	6	96.666666667	3	42.666666667	3	3	0	2	1	4	2	2	2	1	1
32325	18744.503885	1		3246	1065	2	1	36	2	1		31135.342196	30901.875473	96	48			96	42	98	38	2	28	1	3	2	2	6	96.666666667	3	42.666666667	3	3	0	2	1	4	2	2	2	1	1
32333	72488.040832	1	2	2402	1402	1	2	45	3	3	2	96420.091282	99146.751684	114	72			108	70			2	31.56	1	3	2	2	1	111	2	71	2	3	0	2	1	2	2	2	2	4	2
32333	72488.040832	1	2	3942	3612	2	2	45	3	3	2	96420.091282	99146.751684	114	72			108	70			2	31.56	1	3	2	2	1	111	2	71	2	3	0	2	1	2	2	2	2	4	2
32334	71271.739144	1	3	3502	2346	1	1	43	3	3		95268.177674	97483.134347	122	68	120	62	126	66			2	31.59	1	1	2	2	5	122.66666667	3	65.333333333	3	3	0	2	1	2	1	2	2	1	1
32338	12114.258742	1		3921	2663	1	2	35	1	2	2	22973.717202	23508.177477	114	62	114	66	118	72			1	24.61	2		2	2	1	115.33333333	3	66.666666667	3	1	1	1	1	1	3	2	2	4	2
32338	12114.258742	1		3862	4039	2	2	35	1	2	2	22973.717202	23508.177477	114	62	114	66	118	72			1	24.61	2		2	2	1	115.33333333	3	66.666666667	3	1	1	1	1	1	3	2	2	4	2
32343	4946.605868	1		3149	2138	1	2	61	4	3		9807.061297	9739.963551	140	68	132	68	130	70			2	34.36	2		2	2		134	3	68.666666667	3	3	0	2	1	3	3	2	2	4	2
32343	4946.605868	1		2971	2265	2	2	61	4	3		9807.061297	9739.963551	140	68	132	68	130	70			2	34.36	2		2	2		134	3	68.666666667	3	3	0	2	1	3	3	2	2	4	2
32345	34151.907149	1	2	2006	1438	1	2	24	3	5	2	53279.425102	56302.262699	106	62	104	70	104	68			2	25.1	2		2	2	1	104.66666667	3	66.666666667	3	3	0	2	2	2	3	2	2	4	2
32345	34151.907149	1	2	2743	1348	2	2	24	3	5	2	53279.425102	56302.262699	106	62	104	70	104	68			2	25.1	2		2	2	1	104.66666667	3	66.666666667	3	3	0	2	2	2	3	2	2	4	2
32349	15635.178782	1	2	3852	2627	1	2	32	4	4	2	27586.480442	28697.211575	114	58	114	66	112	68			2	36.98	2		2	2	1	113.33333333	3	64	3	3	0	2	2	3	3	2	2	4	2
32349	15635.178782	1	2	3295	1249	2	2	32	4	4	2	27586.480442	28697.211575	114	58	114	66	112	68			2	36.98	2		2	2	1	113.33333333	3	64	3	3	0	2	2	3	3	2	2	4	2
32355	12309.137648	1	3	1887	2618	1	1	63	1	1		3049.040807	3152.621278	116	70	114	74	112	74			2	32.6	1	1	2	2	12	114	3	72.666666667	3	3	0	2	1	1	1	2	2	1	1
32357	19352.401533	1	3	3128	1576	1	1	31	4	4		19475.359175	20975.292495	114	60	116	62			118	56	2	24.01	1	1	2	2	2	116	3	59.333333333	3	3	0	2	2	3	1	2	2	3	2
32357	19352.401533	1	3	41	0	2	1	31	4	4		19475.359175	20975.292495	114	60	116	62			118	56	2	24.01	1	1	2	2	2	116	3	59.333333333	3	3	0	2	2	3	1	2	2	3	2
32358	56804.434347	1	1	10740	5728	1	1	53	1	1		22079.289555	23468.431252	136	72	126	76	124	70			2	24.28	1	1	2	2		128.66666667	3	72.666666667	3	3	0	2	1	1	1	2	2	3	2
32358	56804.434347	1	1	1310	1591	2	1	53	1	1		22079.289555	23468.431252	136	72	126	76	124	70			2	24.28	1	1	2	2		128.66666667	3	72.666666667	3	3	0	2	1	1	1	2	2	3	2
32360	69730.372273	1	1	3495	2175	1	2	55	3	3	2	93843.803931	95374.903573	116	68	110	62	108	66			2	24.47	1	1	2	2	1	111.33333333	3	65.333333333	3	3	0	2	1	2	1	2	2	4	2
32360	69730.372273	1	1	1340	1658	2	2	55	3	3	2	93843.803931	95374.903573	116	68	110	62	108	66			2	24.47	1	1	2	2	1	111.33333333	3	65.333333333	3	3	0	2	1	2	1	2	2	4	2
32361	34399.068116	1		2256	1457	1	1	24	1	3		23039.926007	24160.849953	122	60	116	66	120	60			2	25.41	2		2	2	8	119.33333333	3	62	3	3	0	2	1	1	3	2	2	1	1
32361	34399.068116	1		2436	1511	2	1	24	1	3		23039.926007	24160.849953	122	60	116	66	120	60			2	25.41	2		2	2	8	119.33333333	3	62	3	3	0	2	1	1	3	2	2	1	1
32362	21206.291649	1	2	4233	1738	1	2	28	4	2	2	22762.567386	22984.649699	124	80	120	74	122	82			2	19.27	2		2	2	1	122	3	78.666666667	3	3	0	2	1	3	3	2	2	4	2
32362	21206.291649	1	2	3269	3924	2	2	28	4	2	2	22762.567386	22984.649699	124	80	120	74	122	82			2	19.27	2		2	2	1	122	3	78.666666667	3	3	0	2	1	3	3	2	2	4	2
32363	48802.25294	1		3145	3144	1	2	32	3	2	2	85683.067581	87499.677663	96	62	96	60	98	66			2	16.94	1	1	2	2		96.666666667	3	62.666666667	3	3	0	2	1	2	1	2	2	4	2
32368	10397.251253	1		2868	1946	1	2	42	4	4	2	20233.123345	20472.390754	146	72					148	80	2	25.29	2		1	2	1	147	2	76	2	2	1	2	2	3	3	1	2	4	2
32368	10397.251253	1		1337	1412	2	2	42	4	4	2	20233.123345	20472.390754	146	72					148	80	2	25.29	2		1	2	1	147	2	76	2	2	1	2	2	3	3	1	2	4	2
32370	136559.96151	1	3	2613	1503	1	1	31	3	5		76976.911475	79454.157373	116	76	112	76	116	86			2	24.47	2		2	2	1	114.66666667	3	79.333333333	3	3	0	2	2	2	3	2	2	3	2
32370	136559.96151	1	3	2815	2960	2	1	31	3	5		76976.911475	79454.157373	116	76	112	76	116	86			2	24.47	2		2	2	1	114.66666667	3	79.333333333	3	3	0	2	2	2	3	2	2	3	2
32378	34998.654446	1	1	1102	489	1	2	20	4	2	2	18947.941472	18638.20531	104	64	102	60	98	66			2	36	2		2	2		101.33333333	3	63.333333333	3	3	0	2	1	3	3	2	2	4	2
32378	34998.654446	1	1	3057	2186	2	2	20	4	2	2	18947.941472	18638.20531	104	64	102	60	98	66			2	36	2		2	2		101.33333333	3	63.333333333	3	3	0	2	1	3	3	2	2	4	2
32382	201632.63213	1	1	3994	3106	1	2	38	3	5	2	72256.712787	76738.727989	140	80	134	82	134	90			2	23.33	2		2	2	1	136	3	84	3	3	0	2	2	2	3	2	2	4	2
32382	201632.63213	1	1	2828	3302	2	2	38	3	5	2	72256.712787	76738.727989	140	80	134	82	134	90			2	23.33	2		2	2	1	136	3	84	3	3	0	2	2	2	3	2	2	4	2
32385	9020.5512255	1	1	3561	779	1	1	28	1	1		20597.529743	20918.792271	122	70	120	72	118	68			2	27.01	2		2	2	2	120	3	70	3	3	0	2	1	1	3	2	2	3	2
32386	27961.616364	1	1	3323	3905	1	1	34	3	5		48408.812644	50133.595714	112	64	112	64	112	68			2	24.78	1	1	2	2	2	112	3	65.333333333	3	3	0	2	2	2	1	2	2	3	2
32386	27961.616364	1	1	7031	3472	2	1	34	3	5		48408.812644	50133.595714	112	64	112	64	112	68			2	24.78	1	1	2	2	2	112	3	65.333333333	3	3	0	2	2	2	1	2	2	3	2
32388	223551.47129	1	2	1323	1998	1	1	55	5	3		93367.846509	92246.537263	114	66	114	64	116	66			2	25.89	1	1	2	2	5	114.66666667	3	65.333333333	3	3	0	2	1	4	1	2	2	1	1
32388	223551.47129	1	2	1850	1584	2	1	55	5	3		93367.846509	92246.537263	114	66	114	64	116	66			2	25.89	1	1	2	2	5	114.66666667	3	65.333333333	3	3	0	2	1	4	1	2	2	1	1
32389	47470.796426	1	1	1894	1584	1	1	28	3	4		80078.871759	85112.451485	110	76	108	84	112	86			2	24.62	1	1	2	2	2	110	3	82	3	3	0	2	2	2	1	2	2	3	2
32389	47470.796426	1	1	1202	2732	2	1	28	3	4		80078.871759	85112.451485	110	76	108	84	112	86			2	24.62	1	1	2	2	2	110	3	82	3	3	0	2	2	2	1	2	2	3	2
32391	78304.107467	1	2	3355	3930	1	2	42	3	3	2	46517.176384	47179.048067	124	82	120	86	114	80			2	33.39	1	3	2	2	6	119.33333333	3	82.666666667	3	3	0	2	1	2	2	2	2	2	1
32391	78304.107467	1	2	2757	2922	2	2	42	3	3	2	46517.176384	47179.048067	124	82	120	86	114	80			2	33.39	1	3	2	2	6	119.33333333	3	82.666666667	3	3	0	2	1	2	2	2	2	2	1
32394	121819.55025	1	1	1806	2369	1	1	20	5	4		63396.278877	67555.687553	130	72	126	74	128	80			2	30.5	2		2	2	6	128	3	75.333333333	3	3	0	2	2	4	3	2	2	1	1
32394	121819.55025	1	1	2096	1986	2	1	20	5	4		63396.278877	67555.687553	130	72	126	74	128	80			2	30.5	2		2	2	6	128	3	75.333333333	3	3	0	2	2	4	3	2	2	1	1
32396	30223.994539	1	1	1499	1405	1	1	20	2	2		48628.351586	49826.771692	124	70	126	72	126	80			2	22.7	2		2	2	6	125.33333333	3	74	3	3	0	2	1	4	3	2	2	1	1
32396	30223.994539	1	1	2627	2622	2	1	20	2	2		48628.351586	49826.771692	124	70	126	72	126	80			2	22.7	2		2	2	6	125.33333333	3	74	3	3	0	2	1	4	3	2	2	1	1
32401	12161.512086	1	3	3405	2528	1	2	40	1	3	2	27555.633278	28351.122596	110	74	114	70	120	80			1	25.38	2		2	1	2	114.66666667	3	74.666666667	3	1	1	2	1	1	3	2	1	2	1
32401	12161.512086	1	3	204	1308	2	2	40	1	3	2	27555.633278	28351.122596	110	74	114	70	120	80			1	25.38	2		2	1	2	114.66666667	3	74.666666667	3	1	1	2	1	1	3	2	1	2	1
32404	14257.520871	1		1318	839	1	1	22	4	3		25102.719378	26168.622609	128	74	140	68	132	62			2	24.31	2		2	2	2	133.33333333	3	68	3	3	0	2	1	3	3	2	2	3	2
32406	132654.82384	1	3	4952	4317	1	1	50	3	4		80151.797989	82142.506664	124	80	118	78	118	74			2	22.5	1	3	2	2	3	120	3	77.333333333	3	3	0	2	2	2	2	2	2	1	1
32406	132654.82384	1	3	6251	5864	2	1	50	3	4		80151.797989	82142.506664	124	80	118	78	118	74			2	22.5	1	3	2	2	3	120	3	77.333333333	3	3	0	2	2	2	2	2	2	1	1
32408	10779.973401	1	3	3090	1293	1	1	39	1	2		20002.111712	20918.946284	152	76	146	82	148	72			2	23.66	2		2	2		148.66666667	3	76.666666667	3	2	1	2	1	1	3	2	2	3	2
32408	10779.973401	1	3	1538	2363	2	1	39	1	2		20002.111712	20918.946284	152	76	146	82	148	72			2	23.66	2		2	2		148.66666667	3	76.666666667	3	2	1	2	1	1	3	2	2	3	2
32409	9588.9930647	1		3174	2349	1	2	24	1	1	2	21843.432299	22237.017339	104	60	112	66	106	68			2	27.58	2		2	2	4	107.33333333	3	64.666666667	3	3	0	2	1	1	3	2	2	2	1
32409	9588.9930647	1		1636	1400	2	2	24	1	1	2	21843.432299	22237.017339	104	60	112	66	106	68			2	27.58	2		2	2	4	107.33333333	3	64.666666667	3	3	0	2	1	1	3	2	2	2	1
32419	6343.0103581	1	1	2084	1321	1	2	29	1	4	2	14766.157297	14709.535231	120	76	120	74	114	78			1	30.21	2		2	2	2	118	3	76	3	1	1	2	2	1	3	2	2	2	1
32419	6343.0103581	1	1	880	964	2	2	29	1	4	2	14766.157297	14709.535231	120	76	120	74	114	78			1	30.21	2		2	2	2	118	3	76	3	1	1	2	2	1	3	2	2	2	1
32429	165318.25166	1	2	2778	1455	1	1	21	3	4		86033.497613	91678.126647	118	58	112	64	118	62			2	27.89	2		2	2	5	116	3	61.333333333	3	3	0	2	2	2	3	2	2	1	1
32429	165318.25166	1	2	3367	1974	2	1	21	3	4		86033.497613	91678.126647	118	58	112	64	118	62			2	27.89	2		2	2	5	116	3	61.333333333	3	3	0	2	2	2	3	2	2	1	1
32430	62982.635667	1	2	2571	1639	1	1	21	3	4		68483.37122	72976.542325	128	50	122	52	118	54			2	26.03	1	1	2	2	17	122.66666667	3	52	3	3	0	2	2	2	1	2	2	1	1
32436	66958.212616	1	2	4909	2765	1	2	51	3	3	2	90113.004872	91583.235017	104	64	108	66	96	66			2	23.61	1	1	2	2	1	102.66666667	3	65.333333333	3	3	0	2	1	2	1	2	2	4	2
32436	66958.212616	1	2	1389	3522	2	2	51	3	3	2	90113.004872	91583.235017	104	64	108	66	96	66			2	23.61	1	1	2	2	1	102.66666667	3	65.333333333	3	3	0	2	1	2	1	2	2	4	2
32437	38263.309968	1	2	3054	2275	1	1	25	4	4		23610.902184	24771.307609	112	56							2	31.9	2		2	2	1	112	1	56	1	3	0	2	2	3	3	2	2	3	2
32437	38263.309968	1	2	3458	4216	2	1	25	4	4		23610.902184	24771.307609	112	56							2	31.9	2		2	2	1	112	1	56	1	3	0	2	2	3	3	2	2	3	2
32440	15551.234628	1	1	3278	1331	1	1	72	3	2		18910.38174	19305.772895	128	78	122	76	124	80			2	36.45	2		2	2	2	124.66666667	3	78	3	3	0	1	1	2	3	2	2	3	2
32440	15551.234628	1	1	2949	2105	2	1	72	3	2		18910.38174	19305.772895	128	78	122	76	124	80			2	36.45	2		2	2	2	124.66666667	3	78	3	3	0	1	1	2	3	2	2	3	2
32441	54443.419142	1	3	4120	3209	1	2	38	3	4	2	85683.067581	89754.509855	110	64	114	66	112	70			2	36.85	1	3	2	2	1	112	3	66.666666667	3	3	0	2	2	2	2	2	2	4	2
32441	54443.419142	1	3	4234	2437	2	2	38	3	4	2	85683.067581	89754.509855	110	64	114	66	112	70			2	36.85	1	3	2	2	1	112	3	66.666666667	3	3	0	2	2	2	2	2	2	4	2
32444	56048.575194	1	3	1633	3174	1	1	85	3	1		25637.713115	29190.588894	130	50	138	56	130	58			1	27.78	1	3	1	2		132.66666667	3	54.666666667	3	1	1	2	1	2	2	1	2	3	2
32444	56048.575194	1	3	2439	2487	2	1	85	3	1		25637.713115	29190.588894	130	50	138	56	130	58			1	27.78	1	3	1	2		132.66666667	3	54.666666667	3	1	1	2	1	2	2	1	2	3	2
32447	104847.09285	1	3	4858	2343	1	1	65	3	4		62773.441351	63171.475844	122	66	116	70	110	64			2	26.74	1	3	2	2	2	116	3	66.666666667	3	3	0	2	2	2	2	2	2	3	2
32447	104847.09285	1	3	2232	3327	2	1	65	3	4		62773.441351	63171.475844	122	66	116	70	110	64			2	26.74	1	3	2	2	2	116	3	66.666666667	3	3	0	2	2	2	2	2	2	3	2
32452	25654.396763	1		2063	2803	1	1	74	3	5		41236.402347	41719.957072	150	62	144	64	146	64			2	25.99	1	3	2	2	2	146.66666667	3	63.333333333	3	2	1	2	2	2	2	2	2	3	2
32452	25654.396763	1		2552	2512	2	1	74	3	5		41236.402347	41719.957072	150	62	144	64	146	64			2	25.99	1	3	2	2	2	146.66666667	3	63.333333333	3	2	1	2	2	2	2	2	2	3	2
32453	26103.326277	1		1642	1271	1	2	68	4	3		9807.061297	10383.31394	108	58	118	56	120	56			2	35.79	2		1	2		115.33333333	3	56.666666667	3	3	0	2	1	3	3	1	2	4	2
32453	26103.326277	1		2353	1870	2	2	68	4	3		9807.061297	10383.31394	108	58	118	56	120	56			2	35.79	2		1	2		115.33333333	3	56.666666667	3	3	0	2	1	3	3	1	2	4	2
32459	32968.556688	1	3	3355	3420	1	2	62	3	4		43671.794009	45093.304576	146	80	142	74	138	78			2	19.56	1	1	2	2		142	3	77.333333333	3	2	1	2	2	2	1	2	2	4	2
32459	32968.556688	1	3	4180	3375	2	2	62	3	4		43671.794009	45093.304576	146	80	142	74	138	78			2	19.56	1	1	2	2		142	3	77.333333333	3	2	1	2	2	2	1	2	2	4	2
32467	79214.870721	1		691	1425	1	2	48	3	3	2	106827.48817	108347.48776	136	84	118	80	118	80			2	24.21	2		2	2	2	124	3	81.333333333	3	3	0	2	1	2	3	2	2	2	1
32467	79214.870721	1		2130	1302	2	2	48	3	3	2	106827.48817	108347.48776	136	84	118	80	118	80			2	24.21	2		2	2	2	124	3	81.333333333	3	3	0	2	1	2	3	2	2	2	1
32477	19425.868529	1		2277	1152	1	2	41	4	4	2	22048.730485	22309.468411	102	62	104	62	108	64			2	29.11	2		2	2		104.66666667	3	62.666666667	3	3	0	2	2	3	3	2	2	4	2
32477	19425.868529	1		2640	1571	2	2	41	4	4	2	22048.730485	22309.468411	102	62	104	62	108	64			2	29.11	2		2	2		104.66666667	3	62.666666667	3	3	0	2	2	3	3	2	2	4	2
32478	58012.300275	1	2	3450	1642	1	2	27	3	5	2	63608.655947	67217.528158	114	90	112	88	106	86			2	24.79	2		2	2	1	110.66666667	3	88	3	3	0	2	2	2	3	2	2	4	2
32483	9728.1895168	1	1	1928	2176	1	1	40	1	1		19567.967121	20384.359588	132	70	134	68	138	72			2	25.46	1	3	2	2	6	134.66666667	3	70	3	3	0	2	1	1	2	2	2	1	1
32483	9728.1895168	1	1	2347	3038	2	1	40	1	1		19567.967121	20384.359588	132	70	134	68	138	72			2	25.46	1	3	2	2	6	134.66666667	3	70	3	3	0	2	1	1	2	2	2	1	1
32485	8395.3565668	1		7771	5227	1	1	24	1	4		15658.235783	16291.507087	120	60	132	56	118	52			2	28.8	1	3	2	2	12	123.33333333	3	56	3	3	0	2	2	1	2	2	2	1	1
32488	128945.39017	1	1	3210	2135	1	2	50	3	4	2	75992.488309	77690.953357	118	84	120	78	118	80			2	37.11	2		2	2		118.66666667	3	80.666666667	3	3	0	2	2	2	3	2	2	4	2
32488	128945.39017	1	1	2933	2441	2	2	50	3	4	2	75992.488309	77690.953357	118	84	120	78	118	80			2	37.11	2		2	2		118.66666667	3	80.666666667	3	3	0	2	2	2	3	2	2	4	2
32490	39145.174306	1		4049	2300	1	2	22	1	1	2	13898.934008	14149.371413	108	54	112	50	114	50			2	21.83	2		2	2		111.33333333	3	51.333333333	3	3	0	2	1	1	3	2	2	4	2
32491	114389.1239	1	1	3376	2373	1	2	29	3	2	2	66655.071799	67503.499847	104	54	104	56	106	50			2	23.82	1	1	2	2	4	104.66666667	3	53.333333333	3	3	0	2	1	2	1	2	2	2	1
32491	114389.1239	1	1	1805	1928	2	2	29	3	2	2	66655.071799	67503.499847	104	54	104	56	106	50			2	23.82	1	1	2	2	4	104.66666667	3	53.333333333	3	3	0	2	1	2	1	2	2	2	1
32494	164074.24165	1	2	1779	2279	1	1	37	3	3		86856.008443	90988.2542	120	74	114	72	114	76			2	27.32	2		2	2	4	116	3	74	3	3	0	2	1	2	3	2	2	1	1
32494	164074.24165	1	2	3276	5161	2	1	37	3	3		86856.008443	90988.2542	120	74	114	72	114	76			2	27.32	2		2	2	4	116	3	74	3	3	0	2	1	2	3	2	2	1	1
32497	24015.675257	1	3	2842	2684	1	2	74	3	3		36696.741799	39055.018522	202	74	178	78	186	76			2	24.9	1	3	2	2		188.66666667	3	76	3	2	1	2	1	2	2	2	2	4	2
32497	24015.675257	1	3	3273	3475	2	2	74	3	3		36696.741799	39055.018522	202	74	178	78	186	76			2	24.9	1	3	2	2		188.66666667	3	76	3	2	1	2	1	2	2	2	2	4	2
32500	13928.894403	1	2	2543	1440	1	1	22	4	4		19979.402852	20758.990454			136	64			134	50	2	22.09	2		2	2	2	135	2	57	2	3	0	2	2	3	3	2	2	3	2
32500	13928.894403	1	2	3716	2493	2	1	22	4	4		19979.402852	20758.990454			136	64			134	50	2	22.09	2		2	2	2	135	2	57	2	3	0	2	2	3	3	2	2	3	2
32503	3854.9630548	1	2	4677	4532	1	2	29	2	2	2	6440.906157	6911.730594	112	76	110	80	112	78			2	23.6	2		2	2	3	111.33333333	3	78	3	3	0	2	1	4	3	2	2	2	1
32503	3854.9630548	1	2	4150	4026	2	2	29	2	2	2	6440.906157	6911.730594	112	76	110	80	112	78			2	23.6	2		2	2	3	111.33333333	3	78	3	3	0	2	1	4	3	2	2	2	1
32506	40838.048491	1	1	1887	3019	1	1	25	3	4		68483.37122	73220.309804	132	108	128	106	132	108			2	26.63	1	3	2	2	2	130.66666667	3	107.33333333	3	2	1	2	2	2	2	2	2	3	2
32506	40838.048491	1	1	6225	6391	2	1	25	3	4		68483.37122	73220.309804	132	108	128	106	132	108			2	26.63	1	3	2	2	2	130.66666667	3	107.33333333	3	2	1	2	2	2	2	2	2	3	2
32509	28451.366812	1	1	2176	1056	1	1	25	2	2		38870.11965	46904.44728	120	66	110	64	112	66			2	30.05	2		2	2		114	3	65.333333333	3	3	0	2	1	4	3	2	2	3	2
32509	28451.366812	1	1	2534	4151	2	1	25	2	2		38870.11965	46904.44728	120	66	110	64	112	66			2	30.05	2		2	2		114	3	65.333333333	3	3	0	2	1	4	3	2	2	3	2
32517	50422.61554	1	3	4487	2587	1	1	61	3	4		30878.754372	31222.686918	112	64	122	64			110	62	2	20.11	1	1	2	2	1	114.66666667	3	63.333333333	3	3	0	2	2	2	1	2	2	3	2
32517	50422.61554	1	3	2818	4595	2	1	61	3	4		30878.754372	31222.686918	112	64	122	64			110	62	2	20.11	1	1	2	2	1	114.66666667	3	63.333333333	3	3	0	2	2	2	1	2	2	3	2
32520	9951.5846406	1	2	5928	3064	1	1	38	4	3		16959.245984	18265.395869	132	72	136	78	134	74			2	28.1	2		2	2	1	134	3	74.666666667	3	3	0	2	1	3	3	2	2	3	2
32520	9951.5846406	1	2	6353	5728	2	1	38	4	3		16959.245984	18265.395869	132	72	136	78	134	74			2	28.1	2		2	2	1	134	3	74.666666667	3	3	0	2	1	3	3	2	2	3	2
32521	25969.60701	1	2	3197	1676	1	1	53	3	3		34454.943815	35520.372023	136	70	130	70	128	74			2	20.41	1	1	2	2	1	131.33333333	3	71.333333333	3	3	0	2	1	2	1	2	2	3	2
32521	25969.60701	1	2	3728	2521	2	1	53	3	3		34454.943815	35520.372023	136	70	130	70	128	74			2	20.41	1	1	2	2	1	131.33333333	3	71.333333333	3	3	0	2	1	2	1	2	2	3	2
32523	43070.429938	1	2	4167	2560	1	1	35	3	3		74815.16609	77222.843402	106	62	104	64	106	66			2	29.63	2		2	2	4	105.33333333	3	64	3	3	0	2	1	2	3	2	2	1	1
32523	43070.429938	1	2	3755	1416	2	1	35	3	3		74815.16609	77222.843402	106	62	104	64	106	66			2	29.63	2		2	2	4	105.33333333	3	64	3	3	0	2	1	2	3	2	2	1	1
32526	119112.24626	1	2	1937	4986	1	2	51	3	4	2	97845.401362	100032.28849	112	82					124	82	2	21.08	1	3	2	2	1	118	2	82	2	3	0	2	2	2	2	2	2	4	2
32526	119112.24626	1	2	1694	3380	2	2	51	3	4	2	97845.401362	100032.28849	112	82					124	82	2	21.08	1	3	2	2	1	118	2	82	2	3	0	2	2	2	2	2	2	4	2
32531	81415.98975	1	1	1321	1467	1	1	55	3	4		108378.75431	111358.10578			140	80			142	76	2	26	1	1	2	2	4	141	2	78	2	2	1	2	2	2	1	2	2	1	1
32531	81415.98975	1	1	1970	871	2	1	55	3	4		108378.75431	111358.10578			140	80			142	76	2	26	1	1	2	2	4	141	2	78	2	2	1	2	2	2	1	2	2	1	1
32540	19447.13352	1		632	2291	1	2	60	4	2		13659.255394	14619.237832	144	102	142	98	138	98			1	33.84	2		2	2	3	141.33333333	3	99.333333333	3	1	1	2	1	3	3	2	2	2	1
32540	19447.13352	1		2891	1437	2	2	60	4	2		13659.255394	14619.237832	144	102	142	98	138	98			1	33.84	2		2	2	3	141.33333333	3	99.333333333	3	1	1	2	1	3	3	2	2	2	1
32543	63948.679023	1	1	1082	1293	1	2	26	3	5	2	70117.707847	74095.874711	116	74	114	70	118	72			2	24.17	2		2	2	2	116	3	72	3	3	0	2	2	2	3	2	2	2	1
32543	63948.679023	1	1	2236	1262	2	2	26	3	5	2	70117.707847	74095.874711	116	74	114	70	118	72			2	24.17	2		2	2	2	116	3	72	3	3	0	2	2	2	3	2	2	2	1
32552	21727.365268	1	1	3185	1447	1	2	26	4	3	2	31681.02432	32381.4766	112	60	122	58	114	58			2	37.48	2		2	2		116	3	58.666666667	3	3	0	2	1	3	3	2	2	4	2
32552	21727.365268	1	1	4448	3266	2	2	26	4	3	2	31681.02432	32381.4766	112	60	122	58	114	58			2	37.48	2		2	2		116	3	58.666666667	3	3	0	2	1	3	3	2	2	4	2
32556	53652.396787	1	1	2106	1292	1	2	41	3	5	2	71128.233722	73383.978936	144	96	146	88	140	88			1	26.97	1	3	2	2	3	143.33333333	3	90.666666667	3	1	1	2	2	2	2	2	2	2	1
32556	53652.396787	1	1	2639	1623	2	2	41	3	5	2	71128.233722	73383.978936	144	96	146	88	140	88			1	26.97	1	3	2	2	3	143.33333333	3	90.666666667	3	1	1	2	2	2	2	2	2	2	1
32560	40297.744703	1	1	1983	2751	1	2	23	3	4	2	68600.816336	72251.575689	92	52	94	54	104	56			2	17.81	2		2	2	2	96.666666667	3	54	3	3	0	2	2	2	3	2	2	2	1
32560	40297.744703	1	1	2286	1899	2	2	23	3	4	2	68600.816336	72251.575689	92	52	94	54	104	56			2	17.81	2		2	2	2	96.666666667	3	54	3	3	0	2	2	2	3	2	2	2	1
32564	39630.398526	1		5596	2138	1	1	43	4	3		20697.837435	21367.26979	142	72			142	74	136	60	2	32.47	1	1	2	2	1	140	3	68.666666667	3	2	1	2	1	3	1	2	2	3	2
32564	39630.398526	1		7963	2512	2	1	43	4	3		20697.837435	21367.26979	142	72			142	74	136	60	2	32.47	1	1	2	2	1	140	3	68.666666667	3	2	1	2	1	3	1	2	2	3	2
32565	42911.938477	1	1	4832	3503	1	2	48	1	3	2	16831.763818	17317.671298	114	72	120	76	116	74			2	22.42	2		2	2	1	116.66666667	3	74	3	3	0	2	1	1	3	2	2	4	2
32565	42911.938477	1	1	3801	5264	2	2	48	1	3	2	16831.763818	17317.671298	114	72	120	76	116	74			2	22.42	2		2	2	1	116.66666667	3	74	3	3	0	2	1	1	3	2	2	4	2
32566	18699.034897	1	2	3988	3380	1	1	43	4	3		20669.389509	21474.742699	124	88	128	90	126	92			2	30.92	2		2	2	3	126	3	90	3	2	1	2	1	3	3	2	2	1	1
32566	18699.034897	1	2	2298	3153	2	1	43	4	3		20669.389509	21474.742699	124	88	128	90	126	92			2	30.92	2		2	2	3	126	3	90	3	2	1	2	1	3	3	2	2	1	1
32570	178422.50739	1		3798	2344	1	1	38	3	4		95860.219846	98945.162225	116	84	120	74	116	78			2	27.96	2		2	2	2	117.33333333	3	78.666666667	3	3	0	2	2	2	3	2	2	3	2
32570	178422.50739	1		3737	2206	2	1	38	3	4		95860.219846	98945.162225	116	84	120	74	116	78			2	27.96	2		2	2	2	117.33333333	3	78.666666667	3	3	0	2	2	2	3	2	2	3	2
32573	22851.166571	1	1	5557	3009	1	1	46	4	4		23310.38719	24218.643076	134	78	128	74	128	80			2	29.95	2		2	2	3	130	3	77.333333333	3	3	0	2	2	3	3	2	2	1	1
32573	22851.166571	1	1	5191	1834	2	1	46	4	4		23310.38719	24218.643076	134	78	128	74	128	80			2	29.95	2		2	2	3	130	3	77.333333333	3	3	0	2	2	3	3	2	2	1	1
32575	51374.641764	1	1	1282	1394	1	2	24	3	4	2	56330.672924	59526.62475	120	74	124	70	118	72			2	23.84	1	3	2	2	4	120.66666667	3	72	3	3	0	2	2	2	2	2	2	2	1
32575	51374.641764	1	1	4464	3225	2	2	24	3	4	2	56330.672924	59526.62475	120	74	124	70	118	72			2	23.84	1	3	2	2	4	120.66666667	3	72	3	3	0	2	2	2	2	2	2	2	1
32577	55248.215251	1	2	4432	2668	1	1	45	3	4		72840.619655	75566.686802	118	78	120	76	118	78			2	38.2	1	1	2	2		118.66666667	3	77.333333333	3	3	0	2	2	2	1	2	2	3	2
32577	55248.215251	1	2	5959	831	2	1	45	3	4		72840.619655	75566.686802	118	78	120	76	118	78			2	38.2	1	1	2	2		118.66666667	3	77.333333333	3	3	0	2	2	2	1	2	2	3	2
32588	156734.96432	1	3	7817	4373	1	1	65	3	5		60687.282246	64675.296667	92	66	92	66	88	64			2	23.96	2		2	2	1	90.666666667	3	65.333333333	3	3	0	2	2	2	3	2	2	3	2
32588	156734.96432	1	3	3697	3720	2	1	65	3	5		60687.282246	64675.296667	92	66	92	66	88	64			2	23.96	2		2	2	1	90.666666667	3	65.333333333	3	3	0	2	2	2	3	2	2	3	2
32591	27233.247112	1	2	2969	1513	1	2	52	4	2	2	20233.123345	20472.390754	106	72	106	74			106	74	2	41.25	2		2	2	4	106	3	73.333333333	3	3	0	2	1	3	3	2	2	2	1
32591	27233.247112	1	2	3401	2150	2	2	52	4	2	2	20233.123345	20472.390754	106	72	106	74			106	74	2	41.25	2		2	2	4	106	3	73.333333333	3	3	0	2	1	3	3	2	2	2	1
32592	148376.27332	1	2	2654	3094	1	1	51	3	3		89650.905566	91877.541024	132	84	132	78	132	86			2	25.88	2		2	2	2	132	3	82.666666667	3	3	0	2	1	2	3	2	2	3	2
32592	148376.27332	1	2	5844	4313	2	1	51	3	3		89650.905566	91877.541024	132	84	132	78	132	86			2	25.88	2		2	2	2	132	3	82.666666667	3	3	0	2	1	2	3	2	2	3	2
32596	32064.170548	1	3	2097	1393	1	2	29	4	2	2	34085.047172	34753.06952	122	66	118	64	122	66			2	34.52	2		2	2		120.66666667	3	65.333333333	3	3	0	2	1	3	3	2	2	4	2
32596	32064.170548	1	3	5606	2366	2	2	29	4	2	2	34085.047172	34753.06952	122	66	118	64	122	66			2	34.52	2		2	2		120.66666667	3	65.333333333	3	3	0	2	1	3	3	2	2	4	2
32597	8458.1694938	1		2969	1775	1	2	44	1	4	2	19014.570032	19717.827731	110	72			112	74	110	74	2	27.96	2		2	2		110.66666667	3	73.333333333	3	3	0	2	2	1	3	2	2	4	2
32597	8458.1694938	1		2542	1656	2	2	44	1	4	2	19014.570032	19717.827731	110	72			112	74	110	74	2	27.96	2		2	2		110.66666667	3	73.333333333	3	3	0	2	2	1	3	2	2	4	2
32599	74518.021458	1	3	2378	680	1	2	45	3	3	2	100493.41725	101923.29224	130	80	134	80	132	82			1	24.38	1	3	2	2	3	132	3	80.666666667	3	1	1	2	1	2	2	2	2	2	1
32599	74518.021458	1	3	1446	553	2	2	45	3	3	2	100493.41725	101923.29224	130	80	134	80	132	82			1	24.38	1	3	2	2	3	132	3	80.666666667	3	1	1	2	1	2	2	2	2	2	1
32600	77478.675318	1	1	2909	4392	1	2	34	1	2	2	26994.759422	26963.122624	114	60	106	62	102	58			2	23.61	2		2	2		107.33333333	3	60	3	3	0	2	1	1	3	2	2	4	2
32600	77478.675318	1	1	3753	3926	2	2	34	1	2	2	26994.759422	26963.122624	114	60	106	62	102	58			2	23.61	2		2	2		107.33333333	3	60	3	3	0	2	1	1	3	2	2	4	2
32605	141830.75992	1		3881	3089	1	1	39	4	2		23015.242442	24744.623543	124	64	120	58	126	60			2	36.95	2		2	2	2	123.33333333	3	60.666666667	3	3	0	2	1	3	3	2	2	3	2
32605	141830.75992	1		3654	1499	2	1	39	4	2		23015.242442	24744.623543	124	64	120	58	126	60			2	36.95	2		2	2	2	123.33333333	3	60.666666667	3	3	0	2	1	3	3	2	2	3	2
32609	8029.5576466	1	2	4711	2349	1	1	45	1	2		18143.983624	18718.640546	132	82	124	78	126	72			2	39.6	2		2	2	3	127.33333333	3	77.333333333	3	3	0	2	1	1	3	2	2	1	1
32609	8029.5576466	1	2	2647	2200	2	1	45	1	2		18143.983624	18718.640546	132	82	124	78	126	72			2	39.6	2		2	2	3	127.33333333	3	77.333333333	3	3	0	2	1	1	3	2	2	1	1
32613	11998.937632	1		5677	3284	1	1	22	1	3		26744.094176	27825.714584	128	88			126	78	128	88	2	21.39	1	3	2	2	9	127.33333333	3	84.666666667	3	3	0	2	1	1	2	2	2	1	1
32616	101025.55363	1	1	2256	1585	1	2	24	3	2	2	49284.056489	58779.309455	94	48	90	54	96	50			2	23.47	2		2	2	2	93.333333333	3	50.666666667	3	3	0	2	1	2	3	2	2	2	1
32616	101025.55363	1	1	3405	1850	2	2	24	3	2	2	49284.056489	58779.309455	94	48	90	54	96	50			2	23.47	2		2	2	2	93.333333333	3	50.666666667	3	3	0	2	1	2	3	2	2	2	1
32620	52506.864893	1	3	4336	3045	1	1	51	1	1		20157.384239	21692.914702	114	72	116	72					2	24.13	2		2	2	4	115	2	72	2	3	0	2	1	1	3	2	2	1	1
32620	52506.864893	1	3	1936	1495	2	1	51	1	1		20157.384239	21692.914702	114	72	116	72					2	24.13	2		2	2	4	115	2	72	2	3	0	2	1	1	3	2	2	1	1
32621	64104.425477	1	1	3524	2365	1	1	23	1	1		21226.008921	23171.114738	136	52			136	50	134	50	2	27.42	1	3	2	2	8	135.33333333	3	50.666666667	3	3	0	2	1	1	2	2	2	1	1
32624	64920.709738	1	2	1802	1610	1	2	74	3	4		53574.878605	52882.084806	136	72	136	72	134	66			2	28.64	1	3	1	2	1	135.33333333	3	70	3	3	0	2	2	2	2	1	2	4	2
32624	64920.709738	1	2	2471	2001	2	2	74	3	4		53574.878605	52882.084806	136	72	136	72	134	66			2	28.64	1	3	1	2	1	135.33333333	3	70	3	3	0	2	2	2	2	1	2	4	2
32626	4923.8701424	1		2812	1671	1	2	33	3	4	2	7948.881667	8117.409931	110	70	104	68	102	70			2	24.12	2		2	2		105.33333333	3	69.333333333	3	3	0	2	2	2	3	2	2	4	2
32626	4923.8701424	1		3626	3794	2	2	33	3	4	2	7948.881667	8117.409931	110	70	104	68	102	70			2	24.12	2		2	2		105.33333333	3	69.333333333	3	3	0	2	2	2	3	2	2	4	2
32627	88139.735704	1	3	3375	3450	1	2	45	3	4	2	52900.212523	54577.878268	102	64			98	62	96	66	2	22.64	1	3	2	2	1	98.666666667	3	64	3	3	0	2	2	2	2	2	2	4	2
32630	51735.457915	1	3	1841	1505	1	1	60	5	5		63120.006588	67267.885471	118	62	120	68	110	52			2	23.7	1	3	2	2	1	116	3	60.666666667	3	3	0	2	2	4	2	2	2	3	2
32636	28289.319835	1		1939	2517	1	2	41	5	4	2	37629.087082	38693.198724	114	82	112	74					2	22	2		2	2		113	2	78	2	3	0	2	2	4	3	2	2	4	2
32636	28289.319835	1		2618	2661	2	2	41	5	4	2	37629.087082	38693.198724	114	82	112	74					2	22	2		2	2		113	2	78	2	3	0	2	2	4	3	2	2	4	2
32640	122305.78503	1	2	4172	5254	1	1	39	3	3		70893.682301	72175.293068	122	66	118	64	116	68			2	31.14	2		2	2		118.66666667	3	66	3	3	0	2	1	2	3	2	2	3	2
32640	122305.78503	1	2	4593	2584	2	1	39	3	3		70893.682301	72175.293068	122	66	118	64	116	68			2	31.14	2		2	2		118.66666667	3	66	3	3	0	2	1	2	3	2	2	3	2
32641	7490.6101235	1	3	3497	2481	1	1	50	1	4		15213.900902	15695.756135	118	58	112	62	114	60			2	26.52	1	3	1	2	12	114.66666667	3	60	3	3	0	2	2	1	2	1	2	1	1
32641	7490.6101235	1	3	2101	1914	2	1	50	1	4		15213.900902	15695.756135	118	58	112	62	114	60			2	26.52	1	3	1	2	12	114.66666667	3	60	3	3	0	2	2	1	2	1	2	1	1
32644	9816.0229368	1	2	3173	1675	1	1	84	3	1		8437.708044	8594.585411	164	84	158	80	148	78			2	31.72	1	3	2	2		156.66666667	3	80.666666667	3	2	1	2	1	2	2	2	2	3	2
32650	12953.047283	1	1	2855	2175	1	1	31	4	4		21933.603666	23774.358042	120	60	118	60	118	56			2	27.63	2		2	2	3	118.66666667	3	58.666666667	3	3	0	2	2	3	3	2	2	1	1
32650	12953.047283	1	1	6363	2988	2	1	31	4	4		21933.603666	23774.358042	120	60	118	60	118	56			2	27.63	2		2	2	3	118.66666667	3	58.666666667	3	3	0	2	2	3	3	2	2	1	1
32651	12011.775652	1		1842	1731	1	2	39	1	2	2	21837.33129	23309.305162	124	66	126	68	126	72			2	28.83	2		2	2		125.33333333	3	68.666666667	3	3	0	2	1	1	3	2	2	4	2
32651	12011.775652	1		2988	2801	2	2	39	1	2	2	21837.33129	23309.305162	124	66	126	68	126	72			2	28.83	2		2	2		125.33333333	3	68.666666667	3	3	0	2	1	1	3	2	2	4	2
32653	12115.811237	1	1	5804	3204	1	1	20	1	2		26744.094176	28096.746211	120	48			114	52	116	54	2	28.73	1	2	2	2	6	116.66666667	3	51.333333333	3	3	0	1	1	1	1	2	2	1	1
32653	12115.811237	1	1	5520	2776	2	1	20	1	2		26744.094176	28096.746211	120	48			114	52	116	54	2	28.73	1	2	2	2	6	116.66666667	3	51.333333333	3	3	0	1	1	1	1	2	2	1	1
32654	18153.485634	1	1	4260	1482	1	2	23	2	4	2	29540.504048	29927.532673	112	56	116	56	116	50			2	24.6	1	2	2	2	3	114.66666667	3	54	3	3	0	2	2	4	1	2	2	2	1
32654	18153.485634	1	1	4011	1649	2	2	23	2	4	2	29540.504048	29927.532673	112	56	116	56	116	50			2	24.6	1	2	2	2	3	114.66666667	3	54	3	3	0	2	2	4	1	2	2	2	1
32656	28871.123927	1	3	4275	1772	1	2	20	2	4	2	16817.143698	17037.47562	102	62	100	62	100	56			2	22.49	2		2	2	1	100.66666667	3	60	3	3	0	2	2	4	3	2	2	4	2
32656	28871.123927	1	3	7870	3337	2	2	20	2	4	2	16817.143698	17037.47562	102	62	100	62	100	56			2	22.49	2		2	2	1	100.66666667	3	60	3	3	0	2	2	4	3	2	2	4	2
32666	28118.005587	1	9	1755	1248	1	1	85	3	3		22077.191018	22903.920213	126	58	124	58	122	60			2	27.27	2		2	2		124	3	58.666666667	3	3	0	1	1	2	3	2	2	3	2
32666	28118.005587	1	9	5093	3004	2	1	85	3	3		22077.191018	22903.920213	126	58	124	58	122	60			2	27.27	2		2	2		124	3	58.666666667	3	3	0	1	1	2	3	2	2	3	2
32668	299839.91029	1	3	3123	4586	1	2	34	3	2	2	111745.94415	114115.12647	114	66	110	66	108	60			2	24.03	1	1	2	2	12	110.66666667	3	64	3	3	0	2	1	2	1	2	2	2	1
32671	134125.95467	1	2	4768	3375	1	2	29	3	5	2	75121.309626	78037.988532	110	62	112	62	106	70			1	17.3	1	1	2	1	4	109.33333333	3	64.666666667	3	1	1	1	2	2	1	2	1	2	1
32671	134125.95467	1	2	5247	3678	2	2	29	3	5	2	75121.309626	78037.988532	110	62	112	62	106	70			1	17.3	1	1	2	1	4	109.33333333	3	64.666666667	3	1	1	1	2	2	1	2	1	2	1
32674	40258.703222	1	3	3326	2311	1	2	26	5	5	2	68534.354119	72181.576523			104	82	104	72	106	76	2	19.82	2		2	2	2	104.66666667	3	76.666666667	3	3	0	2	2	4	3	2	2	2	1
32674	40258.703222	1	3	5538	3573	2	2	26	5	5	2	68534.354119	72181.576523			104	82	104	72	106	76	2	19.82	2		2	2	2	104.66666667	3	76.666666667	3	3	0	2	2	4	3	2	2	2	1
32680	40865.420386	1	1	7168	3048	1	1	33	3	5		70748.645333	73269.386063	120	70	118	70	112	74			2	33.18	1	3	2	2	2	116.66666667	3	71.333333333	3	3	0	2	2	2	2	2	2	3	2
32687	32703.063786	1		3146	2006	1	2	74	3	1		53879.445129	53182.712884	140	54	136	58	138	58			2	29.01	2		1	2		138	3	56.666666667	3	3	0	2	1	2	3	1	2	4	2
32688	6889.6227776	1	1	2220	513	1	2	63	4	2		13659.255394	13565.801789	162	90	164	90					2	30.54	1	1	2	2		163	2	90	2	2	1	2	1	3	1	2	2	4	2
32688	6889.6227776	1	1	1826	646	2	2	63	4	2		13659.255394	13565.801789	162	90	164	90					2	30.54	1	1	2	2		163	2	90	2	2	1	2	1	3	1	2	2	4	2
32689	32457.452949	1		2386	1613	1	2	31	3	2	2	56986.183363	58194.376279	110	62	112	64	112	62			2	23.72	1	1	2	2	4	111.33333333	3	62.666666667	3	3	0	2	1	2	1	2	2	2	1
32689	32457.452949	1		5299	3284	2	2	31	3	2	2	56986.183363	58194.376279	110	62	112	64	112	62			2	23.72	1	1	2	2	4	111.33333333	3	62.666666667	3	3	0	2	1	2	1	2	2	2	1
32691	13011.822992	1	2	4451	4369	1	1	43	4	3		24659.703499	25620.533564	120	72	122	66	118	68			2	23.89	1	1	2	2	4	120	3	68.666666667	3	3	0	2	1	3	1	2	2	1	1
32691	13011.822992	1	2	3411	1622	2	1	43	4	3		24659.703499	25620.533564	120	72	122	66	118	68			2	23.89	1	1	2	2	4	120	3	68.666666667	3	3	0	2	1	3	1	2	2	1	1
32693	47577.052309	1	1	3672	2053	1	2	21	1	4	2	16264.094068	16557.148018	108	62	106	66	114	70			2	24.55	1	3	2	2	5	109.33333333	3	66	3	3	0	2	2	1	2	2	2	2	1
32693	47577.052309	1	1	2401	1455	2	2	21	1	4	2	16264.094068	16557.148018	108	62	106	66	114	70			2	24.55	1	3	2	2	5	109.33333333	3	66	3	3	0	2	2	1	2	2	2	2	1
32697	44088.129198	1	1	1106	1351	1	1	67	3	3		60277.857347	60302.289145	130	66	128	64	134	68			2	33.99	1	3	2	2		130.66666667	3	66	3	3	0	1	1	2	2	2	2	3	2
32697	44088.129198	1	1	4569	3257	2	1	67	3	3		60277.857347	60302.289145	130	66	128	64	134	68			2	33.99	1	3	2	2		130.66666667	3	66	3	3	0	1	1	2	2	2	2	3	2
32706	10464.278392	1		4498	3941	1	1	43	1	2		20256.878487	21926.753504			106	62					2	29.29	1	1	2	2	6	106	1	62	1	3	0	2	1	1	1	2	2	1	1
32708	41552.105741	1	2	2673	1577	1	2	53	4	3	2	23518.969182	23949.705297	160	78			158	68			1	35.93	2		2	2		159	2	73	2	1	1	2	1	3	3	2	2	4	2
32708	41552.105741	1	2	3186	1450	2	2	53	4	3	2	23518.969182	23949.705297	160	78			158	68			1	35.93	2		2	2		159	2	73	2	1	1	2	1	3	3	2	2	4	2
32709	26501.894595	1	1	3129	2412	1	2	47	3	4	2	42031.623402	43220.234216	154	94	154	92					2	44.32	2		2	2	1	154	2	93	2	2	1	1	2	2	3	2	2	4	2
32709	26501.894595	1	1	1573	1456	2	2	47	3	4	2	42031.623402	43220.234216	154	94	154	92					2	44.32	2		2	2	1	154	2	93	2	2	1	1	2	2	3	2	2	4	2
32711	5160.002019	1		2035	2620	1	2	60	1	1		5328.671462	4847.975382	114	78	110	80	108	74			2	34.71	2		2	2		110.66666667	3	77.333333333	3	3	0	2	1	1	3	2	2	4	2
32711	5160.002019	1		2708	3770	2	2	60	1	1		5328.671462	4847.975382	114	78	110	80	108	74			2	34.71	2		2	2		110.66666667	3	77.333333333	3	3	0	2	1	1	3	2	2	4	2
32713	65659.185596	1	1	3455	4544	1	2	45	5	5	2	87336.677831	89806.4687	96	76	100	78	106	78			2	25.29	2		2	2		100.66666667	3	77.333333333	3	3	0	2	2	4	3	2	2	4	2
32713	65659.185596	1	1	2076	2343	2	2	45	5	5	2	87336.677831	89806.4687	96	76	100	78	106	78			2	25.29	2		2	2		100.66666667	3	77.333333333	3	3	0	2	2	4	3	2	2	4	2
32714	42968.535365	1	1	4897	4187	1	2	26	3	5	2	67033.997597	70837.208457	94	56	98	58	96	54			2	19.34	1	3	2	2	1	96	3	56	3	3	0	2	2	2	2	2	2	4	2
32714	42968.535365	1	1	1681	1637	2	2	26	3	5	2	67033.997597	70837.208457	94	56	98	58	96	54			2	19.34	1	3	2	2	1	96	3	56	3	3	0	2	2	2	2	2	2	4	2
32716	4632.2120831	1		2946	1919	1	2	66	1	2		10668.712779	9706.294951	126	66	134	66			126	68	2	51.42	2		3	2		128.66666667	3	66.666666667	3	3	0	2	1	1	3	2	2	4	2
32716	4632.2120831	1		1646	2032	2	2	66	1	2		10668.712779	9706.294951	126	66	134	66			126	68	2	51.42	2		3	2		128.66666667	3	66.666666667	3	3	0	2	1	1	3	2	2	4	2
32717	18859.008723	1	1	3123	2654	1	2	42	1	2	2	16413.809171	17718.59966	108	70	112	62	104	70			2	27.02	2		2	2	1	108	3	67.333333333	3	3	0	2	1	1	3	2	2	4	2
32717	18859.008723	1	1	5020	3001	2	2	42	1	2	2	16413.809171	17718.59966	108	70	112	62	104	70			2	27.02	2		2	2	1	108	3	67.333333333	3	3	0	2	1	1	3	2	2	4	2
32722	10437.721038	1		2833	3286	1	1	28	1	1		23039.926007	24205.230114	136	64	132	68	132	66			2	29.49	2		2	2	20	133.33333333	3	66	3	3	0	2	1	1	3	2	2	1	1
32724	48281.575136	1	1	3925	3667	1	1	23	3	5		84484.066517	86566.131828	134	76	130	84	132	84			2	26.08	1	3	2	2	4	132	3	81.333333333	3	3	0	2	2	2	2	2	2	1	1
32724	48281.575136	1	1	2871	2734	2	1	23	3	5		84484.066517	86566.131828	134	76	130	84	132	84			2	26.08	1	3	2	2	4	132	3	81.333333333	3	3	0	2	2	2	2	2	2	1	1
32727	8463.9216573	1	2	2879	2448	1	1	65	4	2		8756.927856	8970.425952	134	76	134	70	134	76			2		2		2	2	2	134	3	74	3	3	0	2	1	3	3	2	2	3	2
32727	8463.9216573	1	2	2403	1185	2	1	65	4	2		8756.927856	8970.425952	134	76	134	70	134	76			2		2		2	2	2	134	3	74	3	3	0	2	1	3	3	2	2	3	2
32729	35255.113051	1		1977	1856	1	2	85	3	3		28238.08201	30754.103693	168	58	168	72	166	74			2	25.21	2		3	2		167.33333333	3	68	3	2	1	1	1	2	3	2	2	4	2
32731	11049.531572	1	1	5158	4868	1	1	31	4	4		15747.871271	16467.719102	116	60	116	70	114	64			2	25.76	2		2	2	2	115.33333333	3	64.666666667	3	3	0	2	2	3	3	2	2	3	2
32731	11049.531572	1	1	4894	1438	2	1	31	4	4		15747.871271	16467.719102	116	60	116	70	114	64			2	25.76	2		2	2	2	115.33333333	3	64.666666667	3	3	0	2	2	3	3	2	2	3	2
32732	129942.99848	1		2009	2729	1	2	61	3	5		52901.786891	53619.828945	118	70	118	76	116	68			2	29.92	1	3	2	2	3	117.33333333	3	71.333333333	3	3	0	2	2	2	2	2	2	2	1
32732	129942.99848	1		2367	2518	2	2	61	3	5		52901.786891	53619.828945	118	70	118	76	116	68			2	29.92	1	3	2	2	3	117.33333333	3	71.333333333	3	3	0	2	2	2	2	2	2	2	1
32733	158146.67803	1	1	2046	1956	1	2	40	3	5	2	95234.438674	97927.570046	110	62	120	60	114	64			2	24.88	1	3	2	2	2	114.66666667	3	62	3	3	0	2	2	2	2	2	2	2	1
32733	158146.67803	1	1	3428	2920	2	2	40	3	5	2	95234.438674	97927.570046	110	62	120	60	114	64			2	24.88	1	3	2	2	2	114.66666667	3	62	3	3	0	2	2	2	2	2	2	2	1
32734	14339.176505	1	3	3680	3248	1	1	22	1	3		26744.094176	27825.714584	100	62			96	58	96	54	2	18.87	1	1	2	2	4	97.333333333	3	58	3	3	0	2	1	1	1	2	2	1	1
32734	14339.176505	1	3	3805	2793	2	1	22	1	3		26744.094176	27825.714584	100	62			96	58	96	54	2	18.87	1	1	2	2	4	97.333333333	3	58	3	3	0	2	1	1	1	2	2	1	1
32738	69990.016375	1	3	4756	4578	1	1	20	3	2		108280.14574	115384.36993	122	56	128	58	128	66			2	32.96	1	1	2	2	20	126	3	60	3	3	0	2	1	2	1	2	2	1	1
32738	69990.016375	1	3	4143	1608	2	1	20	3	2		108280.14574	115384.36993	122	56	128	58	128	66			2	32.96	1	1	2	2	20	126	3	60	3	3	0	2	1	2	1	2	2	1	1
32742	22582.237359	1		1659	1994	1	1	55	3	3		36339.136611	36827.917502			116	78					2	17.97	1	1	2	2	4	116	1	78	1	3	0	2	1	2	1	2	2	1	1
32742	22582.237359	1		1198	2607	2	1	55	3	3		36339.136611	36827.917502			116	78					2	17.97	1	1	2	2	4	116	1	78	1	3	0	2	1	2	1	2	2	1	1
32745	58093.008006	1	3	620	1077	1	2	43	5	3	2	80361.861853	79457.700515	100	56	102	60	94	56			2	24.21	1	1	2	2		98.666666667	3	57.333333333	3	3	0	2	1	4	1	2	2	4	2
32745	58093.008006	1	3	3311	2100	2	2	43	5	3	2	80361.861853	79457.700515	100	56	102	60	94	56			2	24.21	1	1	2	2		98.666666667	3	57.333333333	3	3	0	2	1	4	1	2	2	4	2
32749	144773.40935	1	2	2492	1492	1	2	58	3	4	2	85605.550894	87227.501332	96	74	106	70	104	70			2	33.01	1	1	2	2	1	102	3	71.333333333	3	3	0	2	2	2	1	2	2	4	2
32749	144773.40935	1	2	2556	3095	2	2	58	3	4	2	85605.550894	87227.501332	96	74	106	70	104	70			2	33.01	1	1	2	2	1	102	3	71.333333333	3	3	0	2	2	2	1	2	2	4	2
32755	38143.75204	1		9860	4479	1	1	31	4	3		25041.359755	27142.929258	124	68	130	68	128	64			2	18.27	1	1	2	2	5	127.33333333	3	66.666666667	3	3	0	2	1	3	1	2	2	1	1
32755	38143.75204	1		3545	1693	2	1	31	4	3		25041.359755	27142.929258	124	68	130	68	128	64			2	18.27	1	1	2	2	5	127.33333333	3	66.666666667	3	3	0	2	1	3	1	2	2	1	1
32756	73017.660275	1	3	5080	3197	1	1	69	3	3		60645.865851	61321.349285	132	74	134	76	142	82			2	40.18	1	3	2	2	1	136	3	77.333333333	3	3	0	2	1	2	2	2	2	3	2
32756	73017.660275	1	3	3566	3696	2	1	69	3	3		60645.865851	61321.349285	132	74	134	76	142	82			2	40.18	1	3	2	2	1	136	3	77.333333333	3	3	0	2	1	2	2	2	2	3	2
32759	37654.462366	1	2	3287	3964	1	2	38	2	5	2	58450.865034	62076.516625	110	76	106	74	110	76			2	24.52	2		2	2	2	108.66666667	3	75.333333333	3	3	0	2	2	4	3	2	2	2	1
32759	37654.462366	1	2	3326	3049	2	2	38	2	5	2	58450.865034	62076.516625	110	76	106	74	110	76			2	24.52	2		2	2	2	108.66666667	3	75.333333333	3	3	0	2	2	4	3	2	2	2	1
32767	43945.732977	1	2	12104	6113	1	1	36	3	3		76081.465622	78792.212214	112	56	116	58	116	58			2	24.38	1	1	2	2	14	114.66666667	3	57.333333333	3	3	0	2	1	2	1	2	2	1	1
32768	125797.27495	1	2	1012	3545	1	2	28	3	3	2	70667.177913	74235.696902	98	68	94	64	96	70			2	26.24	2		2	2		96	3	67.333333333	3	3	0	2	1	2	3	2	2	4	2
32768	125797.27495	1	2	3538	3221	2	2	28	3	3	2	70667.177913	74235.696902	98	68	94	64	96	70			2	26.24	2		2	2		96	3	67.333333333	3	3	0	2	1	2	3	2	2	4	2
32775	13237.18879	1	1	2922	1255	1	1	69	4	1		9714.123141	9950.958117	136	70	128	68	140	62			2	38.68	1	3	2	2	1	134.66666667	3	66.666666667	3	3	0	2	1	3	2	2	2	3	2
32775	13237.18879	1	1	3158	1968	2	1	69	4	1		9714.123141	9950.958117	136	70	128	68	140	62			2	38.68	1	3	2	2	1	134.66666667	3	66.666666667	3	3	0	2	1	3	2	2	2	3	2
32779	154749.92369	1	3	4743	2785	1	1	39	5	4		84293.550861	85817.403464	106	78	112	78	94	68			2	25.33	1	3	2	2	3	104	3	74.666666667	3	3	0	2	2	4	2	2	2	1	1
32779	154749.92369	1	3	3656	3236	2	1	39	5	4		84293.550861	85817.403464	106	78	112	78	94	68			2	25.33	1	3	2	2	3	104	3	74.666666667	3	3	0	2	2	4	2	2	2	1	1
32781	23550.757687	1	3	5283	1604	1	2	26	4	4	2	24973.568836	25525.722486	100	78	108	68	102	72			2	21.06	2		2	2		103.33333333	3	72.666666667	3	3	0	2	2	3	3	2	2	4	2
32791	40297.744703	1	1	6283	6482	1	2	28	3	5	3	68600.816336	72251.575689			110	74	102	72			2	27.14	2		1	2	4	106	2	73	2	3	0	2	2	2	3	1	2	2	1
32791	40297.744703	1	1	4583	4389	2	2	28	3	5	3	68600.816336	72251.575689			110	74	102	72			2	27.14	2		1	2	4	106	2	73	2	3	0	2	2	2	3	1	2	2	1
32799	125930.0315	1	1	1985	2499	1	1	31	3	5		70748.645333	73269.386063	102	82	108	86	104	84			2	25.29	1	3	2	2	3	104.66666667	3	84	3	3	0	2	2	2	2	2	2	1	1
32799	125930.0315	1	1	3370	3281	2	1	31	3	5		70748.645333	73269.386063	102	82	108	86	104	84			2	25.29	1	3	2	2	3	104.66666667	3	84	3	3	0	2	2	2	2	2	2	1	1
32802	59236.83554	1		5199	3514	1	2	34	3	5	2	91953.092984	97656.855925	110	74	110	74	102	74			1	24.67	1	2	2	2	4	107.33333333	3	74	3	1	1	2	2	2	1	2	2	2	1
32812	60209.742912	1	3	4623	2059	1	2	49	4	2	2	34121.655953	34703.550471	136	78	152	74	140	74			2	23.42	1	1	2	1	5	142.66666667	3	75.333333333	3	2	1	2	1	3	1	2	1	2	1
32812	60209.742912	1	3	6660	4833	2	2	49	4	2	2	34121.655953	34703.550471	136	78	152	74	140	74			2	23.42	1	1	2	1	5	142.66666667	3	75.333333333	3	2	1	2	1	3	1	2	1	2	1
32813	11093.878145	1		4752	3079	1	2	41	1	2	2	23957.751716	25862.236303	150	88	148	80			152	78	2	49.4	1	1	2	2		150	3	82	3	2	1	2	1	1	1	2	2	4	2
32813	11093.878145	1		2104	2733	2	2	41	1	2	2	23957.751716	25862.236303	150	88	148	80			152	78	2	49.4	1	1	2	2		150	3	82	3	2	1	2	1	1	1	2	2	4	2
32817	38788.316273	1	2	3446	4294	1	2	66	3	5		53648.098507	53053.379807	128	80	124	72	132	80			1	22.78	1	3	2	2	1	128	3	77.333333333	3	1	1	2	2	2	2	2	2	4	2
32817	38788.316273	1	2	2641	2811	2	2	66	3	5		53648.098507	53053.379807	128	80	124	72	132	80			1	22.78	1	3	2	2	1	128	3	77.333333333	3	1	1	2	2	2	2	2	2	4	2
32819	41375.481454	1	1	5077	4289	1	1	26	1	4		16697.245297	16957.674547	112	64	112	52	110	56			2	19.56	1	2	2	2		111.33333333	3	57.333333333	3	3	0	2	2	1	1	2	2	3	2
32819	41375.481454	1	1	8519	2271	2	1	26	1	4		16697.245297	16957.674547	112	64	112	52	110	56			2	19.56	1	2	2	2		111.33333333	3	57.333333333	3	3	0	2	2	1	1	2	2	3	2
32825	11485.505471	1	1	9018	3550	1	1	37	4	4		19448.591472	21080.79384	136	80	132	80	140	78			2	34.22	1	3	2	2	6	136	3	79.333333333	3	3	0	2	2	3	2	2	2	1	1
32825	11485.505471	1	1	2893	2356	2	1	37	4	4		19448.591472	21080.79384	136	80	132	80	140	78			2	34.22	1	3	2	2	6	136	3	79.333333333	3	3	0	2	2	3	2	2	2	1	1
32832	57580.659142	1	2	1164	1250	1	2	75	3	3		43428.168776	50229.354233	130	60	128	56	134	54			2	15.98	1	3	2	2		130.66666667	3	56.666666667	3	3	0	2	1	2	2	2	2	4	2
32832	57580.659142	1	2	2802	1528	2	2	75	3	3		43428.168776	50229.354233	130	60	128	56	134	54			2	15.98	1	3	2	2		130.66666667	3	56.666666667	3	3	0	2	1	2	2	2	2	4	2
32833	31023.6525	1		4023	2574	1	2	30	3	4	2	53100.454176	55623.653216	110	64	108	66	112	60			2	31.68	1	3	2	2	5	110	3	63.333333333	3	3	0	2	2	2	2	2	2	2	1
32835	13306.212185	1	2	5529	2963	1	1	33	1	4		25437.235432	25821.208235	144	44	158	42	150	46			2	31.91	2		1	2	4	150.66666667	3	44	3	2	1	2	2	1	3	1	2	1	1
32835	13306.212185	1	2	4209	2666	2	1	33	1	4		25437.235432	25821.208235	144	44	158	42	150	46			2	31.91	2		1	2	4	150.66666667	3	44	3	2	1	2	2	1	3	1	2	1	1
32836	50551.983731	1	2	1545	3027	1	2	39	4	4	2	25942.73182	26920.985007	110	62	114	58	114	60			2	28.53	2		2	2	2	112.66666667	3	60	3	3	0	2	2	3	3	2	2	2	1
32836	50551.983731	1	2	4165	2822	2	2	39	4	4	2	25942.73182	26920.985007	110	62	114	58	114	60			2	28.53	2		2	2	2	112.66666667	3	60	3	3	0	2	2	3	3	2	2	2	1
32837	11573.316961	1	2	4036	3664	1	1	33	4	4		19722.96235	21241.965319	134	58	132	66	130	68			2	34.28	2		2	2	1	132	3	64	3	3	0	2	2	3	3	2	2	3	2
32837	11573.316961	1	2	1598	1479	2	1	33	4	4		19722.96235	21241.965319	134	58	132	66	130	68			2	34.28	2		2	2	1	132	3	64	3	3	0	2	2	3	3	2	2	3	2
32838	45071.534701	1	1	2240	1380	1	1	22	1	3		15658.235783	16291.507087	126	44	124	48	124	46			2	22.82	1	1	2	2	3	124.66666667	3	46	3	3	0	2	1	1	1	2	2	1	1
32842	55533.322907	1	2	3069	3527	1	2	53	3	5	2	90113.004872	90565.722169	100	64	104	62	102	66			2	21.75	1	3	2	2	1	102	3	64	3	3	0	2	2	2	2	2	2	4	2
32842	55533.322907	1	2	1549	3663	2	2	53	3	5	2	90113.004872	90565.722169	100	64	104	62	102	66			2	21.75	1	3	2	2	1	102	3	64	3	3	0	2	2	2	2	2	2	4	2
32849	7160.5314188	1	2	2682	2229	1	2	28	1	4	2	15636.914308	16605.378713	98	64	94	68	94	62			2	25.65	2		2	2		95.333333333	3	64.666666667	3	3	0	2	2	1	3	2	2	4	2
32849	7160.5314188	1	2	1616	1784	2	2	28	1	4	2	15636.914308	16605.378713	98	64	94	68	94	62			2	25.65	2		2	2		95.333333333	3	64.666666667	3	3	0	2	2	1	3	2	2	4	2
32857	37741.064696	1	3	2078	907	1	2	42	4	3	2	28039.976798	28371.564388	98	80	106	80	106	84			2	28.4	1	1	2	2	4	103.33333333	3	81.333333333	3	3	0	2	1	3	1	2	2	2	1
32857	37741.064696	1	3	1355	811	2	2	42	4	3	2	28039.976798	28371.564388	98	80	106	80	106	84			2	28.4	1	1	2	2	4	103.33333333	3	81.333333333	3	3	0	2	1	3	1	2	2	2	1
32859	58452.769721	1	1	1824	1670	1	2	65	3	4		42264.984627	49089.531152	108	52	104	50	102	48			2	16.92	1	1	2	2	2	104.66666667	3	50	3	3	0	2	2	2	1	2	2	2	1
32859	58452.769721	1	1	2967	2523	2	2	65	3	4		42264.984627	49089.531152	108	52	104	50	102	48			2	16.92	1	1	2	2	2	104.66666667	3	50	3	3	0	2	2	2	1	2	2	2	1
32868	41715.132264	1	1	2362	2091	1	2	41	5	3	2	34541.531207	35033.006897	152	84	150	86	146	82			2	42.65	1	1	2	2	6	149.33333333	3	84	3	2	1	2	1	4	1	2	2	2	1
32868	41715.132264	1	1	1753	1253	2	2	41	5	3	2	34541.531207	35033.006897	152	84	150	86	146	82			2	42.65	1	1	2	2	6	149.33333333	3	84	3	2	1	2	1	4	1	2	2	2	1
32875	35776.167434	1		3535	1703	1	2	81	3	2		29407.176415	31324.430339	186	80	176	80	172	74			2	26.11	2		2	2		178	3	78	3	2	1	2	1	2	3	2	2	4	2
32875	35776.167434	1		2685	1907	2	2	81	3	2		29407.176415	31324.430339	186	80	176	80	172	74			2	26.11	2		2	2		178	3	78	3	2	1	2	1	2	3	2	2	4	2
32885	57764.658742	1		5456	3637	1	2	48	3	4	2	76835.759456	79008.59522	116	74	118	70	110	70			2	29.27	1	3	2	2	3	114.66666667	3	71.333333333	3	3	0	2	2	2	2	2	2	2	1
32885	57764.658742	1		2902	3434	2	2	48	3	4	2	76835.759456	79008.59522	116	74	118	70	110	70			2	29.27	1	3	2	2	3	114.66666667	3	71.333333333	3	3	0	2	2	2	2	2	2	2	1
32889	47350.11487	1		2915	3095	1	2	27	1	1	2	19062.884597	19406.368446	92	72							2	31.56	2		2	2		92	1	72	1	3	0	2	1	1	3	2	2	4	2
32889	47350.11487	1		2838	2175	2	2	27	1	1	2	19062.884597	19406.368446	92	72							2	31.56	2		2	2		92	1	72	1	3	0	2	1	1	3	2	2	4	2
32892	156488.55097	1	1	2220	2730	1	1	34	3	4		84293.550861	86781.568588	140	86	134	78	132	76			1	29.36	1	1	2	2	10	135.33333333	3	80	3	1	1	2	2	2	1	2	2	1	1
32892	156488.55097	1	1	8851	5563	2	1	34	3	4		84293.550861	86781.568588	140	86	134	78	132	76			1	29.36	1	1	2	2	10	135.33333333	3	80	3	1	1	2	2	2	1	2	2	1	1
32897	53486.384052	1	2	2812	2094	1	2	54	3	3	2	85605.550894	87227.501332	86	72			96	70			2	21.6	1	1	2	2	2	91	2	71	2	3	0	2	1	2	1	2	2	2	1
32897	53486.384052	1	2	2167	2065	2	2	54	3	3	2	85605.550894	87227.501332	86	72			96	70			2	21.6	1	1	2	2	2	91	2	71	2	3	0	2	1	2	1	2	2	2	1
32900	73264.763991	1	3	3958	3828	1	1	30	3	4		42949.409838	42627.355951	106	72	106	80	104	66			2	32.09	2		2	2		105.33333333	3	72.666666667	3	3	0	2	2	2	3	2	2	3	2
32900	73264.763991	1	3	1509	3787	2	1	30	3	4		42949.409838	42627.355951	106	72	106	80	104	66			2	32.09	2		2	2		105.33333333	3	72.666666667	3	3	0	2	2	2	3	2	2	3	2
32901	30329.837297	1		5671	2003	1	1	24	4	5		31256.38339	32873.295211			130	76			128	72	2	32.46	2		2	2		129	2	74	2	3	0	2	2	3	3	2	2	3	2
32901	30329.837297	1		5261	2148	2	1	24	4	5		31256.38339	32873.295211			130	76			128	72	2	32.46	2		2	2		129	2	74	2	3	0	2	2	3	3	2	2	3	2
32904	17965.919554	1	1	1103	1332	1	2	29	4	5	2	26429.321972	26775.589055	106	80	112	74	112	72			2	33.61	2		2	2	1	110	3	75.333333333	3	3	0	2	2	3	3	2	2	4	2
32904	17965.919554	1	1	688	1274	2	2	29	4	5	2	26429.321972	26775.589055	106	80	112	74	112	72			2	33.61	2		2	2	1	110	3	75.333333333	3	3	0	2	2	3	3	2	2	4	2
32908	11361.791769	1	3	4258	2545	1	2	62	4	3		12124.666851	12041.712562	152	88	142	84	152	84			2	30.29	1	1	2	2		148.66666667	3	85.333333333	3	2	1	2	1	3	1	2	2	4	2
32908	11361.791769	1	3	6402	4534	2	2	62	4	3		12124.666851	12041.712562	152	88	142	84	152	84			2	30.29	1	1	2	2		148.66666667	3	85.333333333	3	2	1	2	1	3	1	2	2	4	2
32919	120933.18446	1		5009	5216	1	1	31	3	2		70893.682301	70362.089759	122	72	128	68	122	70			2	23.77	1	3	2	2	2	124	3	70	3	3	0	2	1	2	2	2	2	3	2
32919	120933.18446	1		2031	2629	2	1	31	3	2		70893.682301	70362.089759	122	72	128	68	122	70			2	23.77	1	3	2	2	2	124	3	70	3	3	0	2	1	2	2	2	2	3	2
32921	11520.027909	1	3	3582	2784	1	1	23	1	2		20597.529743	22355.05006	116	62	112	58	110	60			2	21.95	1	1	2	2	10	112.66666667	3	60	3	3	0	2	1	1	1	2	2	1	1
32921	11520.027909	1	3	4269	1605	2	1	23	1	2		20597.529743	22355.05006	116	62	112	58	110	60			2	21.95	1	1	2	2	10	112.66666667	3	60	3	3	0	2	1	1	1	2	2	1	1
32922	6005.4178613	1	3	6123	4009	1	2	31	3	5	2	9451.328234	9900.431404	110	78	112	78	110	80			2	28.11	1	1	2	2	7	110.66666667	3	78.666666667	3	3	0	2	2	2	1	2	2	2	1
32922	6005.4178613	1	3	3926	1546	2	2	31	3	5	2	9451.328234	9900.431404	110	78	112	78	110	80			2	28.11	1	1	2	2	7	110.66666667	3	78.666666667	3	3	0	2	2	2	1	2	2	2	1
32923	40414.979358	1	2	4551	2079	1	2	23	3	5	2	63050.267041	66627.45875	100	58	110	68	94	66			2	19.91	1	3	2	2	1	101.33333333	3	64	3	3	0	2	2	2	2	2	2	4	2
32923	40414.979358	1	2	2723	3011	2	2	23	3	5	2	63050.267041	66627.45875	100	58	110	68	94	66			2	19.91	1	3	2	2	1	101.33333333	3	64	3	3	0	2	2	2	2	2	2	4	2
32925	12588.106566	1	1	3531	2760	1	1	43	1	2		24368.21112	26377.003689			120	66	122	66	128	66	2	26.52	1	1	2	2	10	123.33333333	3	66	3	3	0	2	1	1	1	2	2	1	1
32925	12588.106566	1	1	1780	2095	2	1	43	1	2		24368.21112	26377.003689			120	66	122	66	128	66	2	26.52	1	1	2	2	10	123.33333333	3	66	3	3	0	2	1	1	1	2	2	1	1
32930	109970.49643	1	2	1463	1456	1	2	29	3	2	2	63179.52209	63983.711135	94	56							2	20.42	2		2	2	5	94	1	56	1	3	0	2	1	2	3	2	2	2	1
32930	109970.49643	1	2	538	511	2	2	29	3	2	2	63179.52209	63983.711135	94	56							2	20.42	2		2	2	5	94	1	56	1	3	0	2	1	2	3	2	2	2	1
32931	15586.710688	1	1	1323	2009	1	1	38	1	1		28399.440711	30246.601871	146	78			148	70	144	80	2	40.8	1	1	2	2	5	146	3	76	3	2	1	2	1	1	1	2	2	1	1
32931	15586.710688	1	1	1200	1017	2	1	38	1	1		28399.440711	30246.601871	146	78			148	70	144	80	2	40.8	1	1	2	2	5	146	3	76	3	2	1	2	1	1	1	2	2	1	1
32938	58747.082937	1		2579	2324	1	2	79	3	3		48480.1822	47853.269542			142	70	148	74	144	80	1	26.52	1	3	2	2		144.66666667	3	74.666666667	3	1	1	2	1	2	2	2	2	4	2
32938	58747.082937	1		3565	3734	2	2	79	3	3		48480.1822	47853.269542			142	70	148	74	144	80	1	26.52	1	3	2	2		144.66666667	3	74.666666667	3	1	1	2	1	2	2	2	2	4	2
32941	8447.8544255	1		1604	1195	1	2	56	1	4	2	17204.878384	17701.557115	124	72	120	74	126	70			2	36.31	1	3	2	1	1	123.33333333	3	72	3	3	0	2	2	1	2	2	1	4	2
32941	8447.8544255	1		3091	3502	2	2	56	1	4	2	17204.878384	17701.557115	124	72	120	74	126	70			2	36.31	1	3	2	1	1	123.33333333	3	72	3	3	0	2	2	1	2	2	1	4	2
32943	37860.522106	1	2	3200	1599	1	2	63	4	2		14459.786363	15060.061035	150	94	152	90	162	96			2	20.49	1	2	2	2	2	154.66666667	3	93.333333333	3	2	1	2	1	3	1	2	2	2	1
32943	37860.522106	1	2	3203	2493	2	2	63	4	2		14459.786363	15060.061035	150	94	152	90	162	96			2	20.49	1	2	2	2	2	154.66666667	3	93.333333333	3	2	1	2	1	3	1	2	2	2	1
32947	179714.32658	1	3	2924	1714	1	1	48	3	4		104643.81825	108279.77135	108	62	108	58	102	62			2	23.83	1	1	2	2	4	106	3	60.666666667	3	3	0	2	2	2	1	2	2	1	1
32947	179714.32658	1	3	2364	3278	2	1	48	3	4		104643.81825	108279.77135	108	62	108	58	102	62			2	23.83	1	1	2	2	4	106	3	60.666666667	3	3	0	2	2	2	1	2	2	1	1
32950	50363.889156	1	2	3955	1886	1	1	44	4	2		26303.636329	27154.377632			142	50					2	21.41	1	1	2	2	3	142	1	50	1	2	1	2	1	3	1	2	2	1	1
32950	50363.889156	1	2	5447	4299	2	1	44	4	2		26303.636329	27154.377632			142	50					2	21.41	1	1	2	2	3	142	1	50	1	2	1	2	1	3	1	2	2	1	1
32958	56961.080665	1	1	3244	2366	1	2	45	3	4	2	75766.878705	77909.487628	94	64	102	60	94	62			2	23.9	1	3	2	2	2	96.666666667	3	62	3	3	0	2	2	2	2	2	2	2	1
32958	56961.080665	1	1	3251	3237	2	2	45	3	4	2	75766.878705	77909.487628	94	64	102	60	94	62			2	23.9	1	3	2	2	2	96.666666667	3	62	3	3	0	2	2	2	2	2	2	2	1
32963	11023.201698	1	3	6868	4585	1	1	32	1	2		24001.836978	25562.968462	136	70	126	74	132	70			2	29.19	1	3	2	2	3	131.33333333	3	71.333333333	3	3	0	2	1	1	2	2	2	1	1
32963	11023.201698	1	3	3171	2681	2	1	32	1	2		24001.836978	25562.968462	136	70	126	74	132	70			2	29.19	1	3	2	2	3	131.33333333	3	71.333333333	3	3	0	2	1	1	2	2	2	1	1
32964	17006.746923	1	1	4955	3012	1	2	30	4	5	2	30273.254689	31214.623219	98	70	96	72	98	74			2	26.47	2		2	2	1	97.333333333	3	72	3	3	0	2	2	3	3	2	2	4	2
32964	17006.746923	1	1	5934	3266	2	2	30	4	5	2	30273.254689	31214.623219	98	70	96	72	98	74			2	26.47	2		2	2	1	97.333333333	3	72	3	3	0	2	2	3	3	2	2	4	2
32965	8568.4323304	1	3	5153	6216	1	1	40	1	4		19361.65138	19974.87432			112	82	110	66	106	72	2	26.7	1	3	2	2	3	109.33333333	3	73.333333333	3	3	0	2	2	1	2	2	2	1	1
32965	8568.4323304	1	3	4948	7630	2	1	40	1	4		19361.65138	19974.87432			112	82	110	66	106	72	2	26.7	1	3	2	2	3	109.33333333	3	73.333333333	3	3	0	2	2	1	2	2	2	1	1
32969	10278.664999	1	2	3503	3450	1	1	78	4	3		9547.703341	9374.893052	142	56			132	30	130	32	2	25.29	2		2	2		134.66666667	3	39.333333333	3	3	0	2	1	3	3	2	2	3	2
32969	10278.664999	1	2	6524	3379	2	1	78	4	3		9547.703341	9374.893052	142	56			132	30	130	32	2	25.29	2		2	2		134.66666667	3	39.333333333	3	3	0	2	1	3	3	2	2	3	2
32977	47749.325342	1	1	1203	809	1	1	37	3	1		67347.579152	78718.738822	144	76	130	76					2	18.72	1	1	2	2	1	137	2	76	2	3	0	2	1	2	1	2	2	3	2
32979	62473.573354	1		2976	3282	1	1	50	3	3		80151.797989	81229.882689	128	88	136	86	126	90			2	26.4	1	3	2	2	1	130	3	88	3	3	0	2	1	2	2	2	2	3	2
32979	62473.573354	1		3653	4239	2	1	50	3	3		80151.797989	81229.882689	128	88	136	86	126	90			2	26.4	1	3	2	2	1	130	3	88	3	3	0	2	1	2	2	2	2	3	2
32980	6785.9749668	1	3	2788	4011	1	1	47	1	5		15213.900902	15819.579577	122	68	124	68	112	64			2	34.48	1	2	2	2	5	119.33333333	3	66.666666667	3	3	0	2	2	1	1	2	2	1	1
32980	6785.9749668	1	3	5255	3290	2	1	47	1	5		15213.900902	15819.579577	122	68	124	68	112	64			2	34.48	1	2	2	2	5	119.33333333	3	66.666666667	3	3	0	2	2	1	1	2	2	1	1
32984	8667.2508662	1	1	2711	2162	1	1	64	4	2		9716.924987	9953.828274	136	62	126	56	130	52			2	20.68	1	1	1	2		130.66666667	3	56.666666667	3	3	0	2	1	3	1	1	2	3	2
32984	8667.2508662	1	1	2699	2870	2	1	64	4	2		9716.924987	9953.828274	136	62	126	56	130	52			2	20.68	1	1	1	2		130.66666667	3	56.666666667	3	3	0	2	1	3	1	1	2	3	2
32986	17826.241483	1		5360	5060	1	2	45	4	5	2	20233.123345	20472.390754	102	68	92	68			98	70	2	36.85	2		2	2		97.333333333	3	68.666666667	3	3	0	2	2	3	3	2	2	4	2
32986	17826.241483	1		1311	1712	2	2	45	4	5	2	20233.123345	20472.390754	102	68	92	68			98	70	2	36.85	2		2	2		97.333333333	3	68.666666667	3	3	0	2	2	3	3	2	2	4	2
32988	127369.40829	1	1	5198	2888	1	1	39	3	4		73828.775672	75163.44684	118	66	116	68	118	64			2	34.06	1	2	2	2	5	117.33333333	3	66	3	3	0	2	2	2	1	2	2	1	1
32988	127369.40829	1	1	6014	2468	2	1	39	3	4		73828.775672	75163.44684	118	66	116	68	118	64			2	34.06	1	2	2	2	5	117.33333333	3	66	3	3	0	2	2	2	1	2	2	1	1
32991	77932.56047	1	2	2969	1614	1	2	64	3	4		66182.628601	65448.957735	124	68	124	66	118	70			2	33.52	1	3	2	2	2	122	3	68	3	3	0	2	2	2	2	2	2	2	1
32991	77932.56047	1	2	2170	1126	2	2	64	3	4		66182.628601	65448.957735	124	68	124	66	118	70			2	33.52	1	3	2	2	2	122	3	68	3	3	0	2	2	2	2	2	2	2	1
32996	60660.951665	1	1	4691	4055	1	2	23	3	3	2	67659.495439	70286.460066	108	80							2	49.71	2		2	2	10	108	1	80	1	3	0	2	1	2	3	2	2	2	1
32997	21987.220657	1	3	2657	1702	1	1	41	4	4		24459.920985	25251.030808	112	76	106	68	110	70			2	17.86	2		2	2	3	109.33333333	3	71.333333333	3	3	0	2	2	3	3	2	2	1	1
32997	21987.220657	1	3	9429	8985	2	1	41	4	4		24459.920985	25251.030808	112	76	106	68	110	70			2	17.86	2		2	2	3	109.33333333	3	71.333333333	3	3	0	2	2	3	3	2	2	1	1
33002	38893.202191	1		4694	4353	1	2	67	3	3		62731.713173	63428.420261	126	66	118	64	120	66			2	24.57	2		2	2		121.33333333	3	65.333333333	3	3	0	2	1	2	3	2	2	4	2
33002	38893.202191	1		3437	4401	2	2	67	3	3		62731.713173	63428.420261	126	66	118	64	120	66			2	24.57	2		2	2		121.33333333	3	65.333333333	3	3	0	2	1	2	3	2	2	4	2
33005	86537.358224	1	2	2461	2564	1	2	58	3	5	2	110711.9763	112518.287	142	84	126	76	130	78			2	33.59	2		2	2	2	132.66666667	3	79.333333333	3	3	0	2	2	2	3	2	2	2	1
33005	86537.358224	1	2	4401	3866	2	2	58	3	5	2	110711.9763	112518.287	142	84	126	76	130	78			2	33.59	2		2	2	2	132.66666667	3	79.333333333	3	3	0	2	2	2	3	2	2	2	1
33006	27672.239914	1	1	1972	2558	1	1	80	3	4		23406.062635	24139.33362	124	66	122	66	116	64			2	32.55	2		2	2	1	120.66666667	3	65.333333333	3	3	0	2	2	2	3	2	2	3	2
33006	27672.239914	1	1	2249	2445	2	1	80	3	4		23406.062635	24139.33362	124	66	122	66	116	64			2	32.55	2		2	2	1	120.66666667	3	65.333333333	3	3	0	2	2	2	3	2	2	3	2
33007	48348.41429	1	2	5113	3876	1	1	40	1	4		19361.65138	19974.87432	132	74	132	80	138	82			2	26.71	2		1	2	5	134	3	78.666666667	3	3	0	2	2	1	3	1	2	1	1
33007	48348.41429	1	2	2628	2140	2	1	40	1	4		19361.65138	19974.87432	132	74	132	80	138	82			2	26.71	2		1	2	5	134	3	78.666666667	3	3	0	2	2	1	3	1	2	1	1
33011	135632.87008	1	3	3110	2835	1	2	27	3	4	2	75121.309626	78914.75133	106	68	104	72	108	70			2	24.69	1	1	2	2	3	106	3	70	3	3	0	2	2	2	1	2	2	2	1
33011	135632.87008	1	3	2403	1706	2	2	27	3	4	2	75121.309626	78914.75133	106	68	104	72	108	70			2	24.69	1	1	2	2	3	106	3	70	3	3	0	2	2	2	1	2	2	2	1
33020	44314.927652	1	3	4699	1997	1	1	39	3	4		76976.911475	79454.157373	136	80	134	84	136	76			1	34.59	1	1	2	2	6	135.33333333	3	80	3	1	1	2	2	2	1	2	2	1	1
33020	44314.927652	1	3	2109	1635	2	1	39	3	4		76976.911475	79454.157373	136	80	134	84	136	76			1	34.59	1	1	2	2	6	135.33333333	3	80	3	1	1	2	2	2	1	2	2	1	1
33023	47923.171535	1	1	5953	3457	1	1	29	1	4		25794.895315	27995.889957	108	64	106	62	106	58			2	28.77	1	3	2	2	8	106.66666667	3	61.333333333	3	3	0	2	2	1	2	2	2	1	1
33023	47923.171535	1	1	5308	2928	2	1	29	1	4		25794.895315	27995.889957	108	64	106	62	106	58			2	28.77	1	3	2	2	8	106.66666667	3	61.333333333	3	3	0	2	2	1	2	2	2	1	1
33026	46028.321438	1		5013	2599	1	1	36	3	5		79686.966581	82526.175465	128	64			132	58			2	24.79	2		2	2	3	130	2	61	2	3	0	2	2	2	3	2	2	1	1
33026	46028.321438	1		6995	3441	2	1	36	3	5		79686.966581	82526.175465	128	64			132	58			2	24.79	2		2	2	3	130	2	61	2	3	0	2	2	2	3	2	2	1	1
33028	11998.937632	1		2325	933	1	1	27	1	3		26744.094176	27825.714584			124	56			122	50	2	31.87	2		2	2	6	123	2	53	2	3	0	2	1	1	3	2	2	1	1
33028	11998.937632	1		2125	3229	2	1	27	1	3		26744.094176	27825.714584			124	56			122	50	2	31.87	2		2	2	6	123	2	53	2	3	0	2	1	1	3	2	2	1	1
33029	11910.996946	1	1	260	1531	1	1	24	1	4		22215.28021	23113.74027	102	62	100	64	106	56			2	27.68	2		2	2	2	102.66666667	3	60.666666667	3	3	0	2	2	1	3	2	2	3	2
33029	11910.996946	1	1	413	2010	2	1	24	1	4		22215.28021	23113.74027	102	62	100	64	106	56			2	27.68	2		2	2	2	102.66666667	3	60.666666667	3	3	0	2	2	1	3	2	2	3	2
33037	133886.71968	1	2	6303	3263	1	1	35	3	5		75218.785641	77898.795354			130	62	134	66	140	70	2	27.77	2		2	2	2	134.66666667	3	66	3	3	0	2	2	2	3	2	2	3	2
33037	133886.71968	1	2	4344	3503	2	1	35	3	5		75218.785641	77898.795354			130	62	134	66	140	70	2	27.77	2		2	2	2	134.66666667	3	66	3	3	0	2	2	2	3	2	2	3	2
33039	9533.7013541	1		3946	2683	1	1	26	1	2		21249.398462	22108.795041	114	58	112	56	106	58			2	27.77	1	3	2	2	1	110.66666667	3	57.333333333	3	3	0	2	1	1	2	2	2	3	2
33039	9533.7013541	1		3056	2706	2	1	26	1	2		21249.398462	22108.795041	114	58	112	56	106	58			2	27.77	1	3	2	2	1	110.66666667	3	57.333333333	3	3	0	2	1	1	2	2	2	3	2
33042	53765.08585	1	2	7551	4684	1	1	28	3	2		83394.244272	88636.220939	114	68	118	70	114	72			2	34.25	1	1	2	2		115.33333333	3	70	3	3	0	2	1	2	1	2	2	3	2
33042	53765.08585	1	2	6027	4500	2	1	28	3	2		83394.244272	88636.220939	114	68	118	70	114	72			2	34.25	1	1	2	2		115.33333333	3	70	3	3	0	2	1	2	1	2	2	3	2
33046	86643.350832	1	1	4683	3587	1	2	30	3	4	2	95837.707862	100391.67291	104	74	112	70	110	60			2	29.94	2		2	2	3	108.66666667	3	68	3	3	0	2	2	2	3	2	2	2	1
33046	86643.350832	1	1	3675	1199	2	2	30	3	4	2	95837.707862	100391.67291	104	74	112	70	110	60			2	29.94	2		2	2	3	108.66666667	3	68	3	3	0	2	2	2	3	2	2	2	1
33047	73212.529554	1		2986	3168	1	2	58	5	5	2	99637.118128	100137.68347	148	84	154	78	144	78			2	37.09	1	3	2	2	1	148.66666667	3	80	3	2	1	2	2	4	2	2	2	4	2
33055	67230.801712	1	2	2076	2142	1	1	39	3	5		75218.785641	77898.795354	108	76	108	78			110	72	2	35.23	2		1	2	1	108.66666667	3	75.333333333	3	3	0	2	2	2	3	1	2	3	2
33055	67230.801712	1	2	2471	3010	2	1	39	3	5		75218.785641	77898.795354	108	76	108	78			110	72	2	35.23	2		1	2	1	108.66666667	3	75.333333333	3	3	0	2	2	2	3	1	2	3	2
33059	9967.0315236	1	1	3256	2352	1	2	38	1	1	2	21528.884108	23113.69414	98	78	100	72	94	76			2	23.63	2		2	1		97.333333333	3	75.333333333	3	3	0	2	1	1	3	2	1	4	2
33059	9967.0315236	1	1	2917	4065	2	2	38	1	1	2	21528.884108	23113.69414	98	78	100	72	94	76			2	23.63	2		2	1		97.333333333	3	75.333333333	3	3	0	2	1	1	3	2	1	4	2
33060	24734.192126	1	1	8456	4927	1	1	28	1	3		16697.245297	17372.537612	128	74	122	72	122	70			2	28.83	1	1	2	2	12	124	3	72	3	3	0	2	1	1	1	2	2	1	1
33067	12363.416351	1		1487	1528	1	2	38	4	3	2	22007.786304	22692.134177	106	66	96	60	96	60			2	29.08	2		2	2	1	99.333333333	3	62	3	3	0	1	1	3	3	2	2	4	2
33067	12363.416351	1		784	1223	2	2	38	4	3	2	22007.786304	22692.134177	106	66	96	60	96	60			2	29.08	2		2	2	1	99.333333333	3	62	3	3	0	1	1	3	3	2	2	4	2
33072	59934.027401	1		3383	2547	1	2	33	3	5	2	93035.341006	98806.234763	106	80	110	82			108	82	2	19.4	2		2	2	1	108	3	81.333333333	3	3	0	2	2	2	3	2	2	4	2
33072	59934.027401	1		3981	3216	2	2	33	3	5	2	93035.341006	98806.234763	106	80	110	82			108	82	2	19.4	2		2	2	1	108	3	81.333333333	3	3	0	2	2	2	3	2	2	4	2
33077	62778.78982	1		4143	4096	1	1	72	3	4		37131.146483	39668.52317	132	70	130	66	126	62			2	29.97	1	3	1	2	1	129.33333333	3	66	3	3	0	1	2	2	2	1	2	3	2
33077	62778.78982	1		2836	1938	2	1	72	3	4		37131.146483	39668.52317	132	70	130	66	126	62			2	29.97	1	3	1	2	1	129.33333333	3	66	3	3	0	1	2	2	2	1	2	3	2
33080	72104.521652	1		4839	2791	1	1	44	3	5		90370.197053	93752.310308	132	76	128	72	124	76			1	29.76	2		2	2	2	128	3	74.666666667	3	1	1	2	2	2	3	2	2	3	2
33080	72104.521652	1		3059	2223	2	1	44	3	5		90370.197053	93752.310308	132	76	128	72	124	76			1	29.76	2		2	2	2	128	3	74.666666667	3	1	1	2	2	2	3	2	2	3	2
33081	95207.149124	1	2	4507	5352	1	1	42	3	2		39383.136523	39286.387956	120	68	120	62	110	66			2	28.73	2		2	2		116.66666667	3	65.333333333	3	3	0	2	1	2	3	2	2	3	2
33081	95207.149124	1	2	1645	4240	2	1	42	3	2		39383.136523	39286.387956	120	68	120	62	110	66			2	28.73	2		2	2		116.66666667	3	65.333333333	3	3	0	2	1	2	3	2	2	3	2
33086	133901.64953	1	2	1956	563	1	1	56	3	5		80696.212526	82914.565938	116	74	120	78	122	70			2	26.52	1	3	2	2		119.33333333	3	74	3	3	0	2	2	2	2	2	2	3	2
33086	133901.64953	1	2	2055	2469	2	1	56	3	5		80696.212526	82914.565938	116	74	120	78	122	70			2	26.52	1	3	2	2		119.33333333	3	74	3	3	0	2	2	2	2	2	2	3	2
33088	91332.619233	1	3	3958	2115	1	2	46	3	4	2	121486.23942	124921.74455	124	82			130	88	146	80	2	24.53	2		2	2	1	133.33333333	3	83.333333333	3	3	0	2	2	2	3	2	2	4	2
33092	240558.67358	1	2	2822	2730	1	2	32	3	4	2	86206.180029	91553.467423	116	64	112	72	110	78			1	38.7	2		2	2	3	112.66666667	3	71.333333333	3	1	1	2	2	2	3	2	2	2	1
33092	240558.67358	1	2	1768	2098	2	2	32	3	4	2	86206.180029	91553.467423	116	64	112	72	110	78			1	38.7	2		2	2	3	112.66666667	3	71.333333333	3	1	1	2	2	2	3	2	2	2	1
33095	33159.552456	1	1	5544	3265	1	1	31	4	4		21908.841572	23596.194354	112	70	112	70	106	66			2	31.51	2		2	2		110	3	68.666666667	3	3	0	2	2	3	3	2	2	3	2
33095	33159.552456	1	1	4550	1637	2	1	31	4	4		21908.841572	23596.194354	112	70	112	70	106	66			2	31.51	2		2	2		110	3	68.666666667	3	3	0	2	2	3	3	2	2	3	2
33099	187333.28955	1		3239	3030	1	2	51	3	5	2	110402.72783	112870.27665	112	60	108	64	112	78			2	27.76	2		2	2	2	110.66666667	3	67.333333333	3	3	0	2	2	2	3	2	2	2	1
33099	187333.28955	1		2098	2535	2	2	51	3	5	2	110402.72783	112870.27665	112	60	108	64	112	78			2	27.76	2		2	2	2	110.66666667	3	67.333333333	3	3	0	2	2	2	3	2	2	2	1
33109	12555.355574	1	2	3539	5979	1	1	30	1	4		24001.836978	24364.142569	128	80	128	76	122	80			2	27.7	2		2	2	7	126	3	78.666666667	3	3	0	2	2	1	3	2	2	1	1
33109	12555.355574	1	2	4234	7252	2	1	30	1	4		24001.836978	24364.142569	128	80	128	76	122	80			2	27.7	2		2	2	7	126	3	78.666666667	3	3	0	2	2	1	3	2	2	1	1
33114	24897.290356	1	2	5995	5692	1	1	64	3	4		31962.041424	34053.692667	118	76	118	68	116	72			1	28.25	1	3	1	2		117.33333333	3	72	3	1	1	2	2	2	2	1	2	3	2
33114	24897.290356	1	2	6593	4766	2	1	64	3	4		31962.041424	34053.692667	118	76	118	68	116	72			1	28.25	1	3	1	2		117.33333333	3	72	3	1	1	2	2	2	2	1	2	3	2
33121	51138.202041	1	3	4276	2004	1	1	49	4	3		28551.473665	29474.91701	132	64	134	70	136	70			2	23.13	1	1	2	2		134	3	68	3	3	0	2	1	3	1	2	2	3	2
33121	51138.202041	1	3	5169	3375	2	1	49	4	3		28551.473665	29474.91701	132	64	134	70	136	70			2	23.13	1	1	2	2		134	3	68	3	3	0	2	1	3	1	2	2	3	2
33123	60624.53199	1	3	6184	4290	1	2	52	3	4	2	96707.199567	98868.647388	126	78			120	80			2	32.42	1	1	1	2		123	2	79	2	3	0	2	2	2	1	1	2	4	2
33123	60624.53199	1	3	6481	3418	2	2	52	3	4	2	96707.199567	98868.647388	126	78			120	80			2	32.42	1	1	1	2		123	2	79	2	3	0	2	2	2	1	1	2	4	2
33128	11283.960107	1		3525	2454	1	2	28	1	3	2	21509.385526	21896.951557	116	66	116	68	116	72			2	41.3	2		2	2		116	3	68.666666667	3	3	0	2	1	1	3	2	2	4	2
33128	11283.960107	1		4644	2246	2	2	28	1	3	2	21509.385526	21896.951557	116	66	116	68	116	72			2	41.3	2		2	2		116	3	68.666666667	3	3	0	2	1	1	3	2	2	4	2
33130	34292.028524	1	1	2404	3238	1	1	27	3	2		56629.120343	61483.666461	118	62	124	66	124	50			2	20.54	1	1	2	2	2	122	3	59.333333333	3	3	0	2	1	2	1	2	2	3	2
33130	34292.028524	1	1	2814	1931	2	1	27	3	2		56629.120343	61483.666461	118	62	124	66	124	50			2	20.54	1	1	2	2	2	122	3	59.333333333	3	3	0	2	1	2	1	2	2	3	2
33131	72720.141845	1	2	5178	2311	1	2	33	1	3	2	26251.258964	26285.342048	114	68	118	70	112	68			2	45.12	2		2	2	6	114.66666667	3	68.666666667	3	3	0	2	1	1	3	2	2	2	1
33131	72720.141845	1	2	4140	3090	2	2	33	1	3	2	26251.258964	26285.342048	114	68	118	70	112	68			2	45.12	2		2	2	6	114.66666667	3	68.666666667	3	3	0	2	1	1	3	2	2	2	1
33134	8568.4323304	1	3	3595	3650	1	1	42	1	4		19361.65138	19974.87432	110	66	108	68	112	66			2	26.25	1	3	2	2	3	110	3	66.666666667	3	3	0	2	2	1	2	2	2	1	1
33134	8568.4323304	1	3	2812	4787	2	1	42	1	4		19361.65138	19974.87432	110	66	108	68	112	66			2	26.25	1	3	2	2	3	110	3	66.666666667	3	3	0	2	2	1	2	2	2	1	1
33139	12664.465337	1		3965	3608	1	2	34	1	1	2	23785.461518	24575.874193	104	48	102	52	104	50			2	30.62	2		2	2	2	103.33333333	3	50	3	3	0	2	1	1	3	2	2	2	1
33139	12664.465337	1		3062	2167	2	2	34	1	1	2	23785.461518	24575.874193	104	48	102	52	104	50			2	30.62	2		2	2	2	103.33333333	3	50	3	3	0	2	1	1	3	2	2	2	1
33144	112532.38357	1	1	5634	4593	1	1	58	3	5		67592.181398	69682.291225	110	72	108	70	112	74			2	34.58	2		2	2		110	3	72	3	3	0	2	2	2	3	2	2	3	2
33144	112532.38357	1	1	2188	1662	2	1	58	3	5		67592.181398	69682.291225	110	72	108	70	112	74			2	34.58	2		2	2		110	3	72	3	3	0	2	2	2	3	2	2	3	2
33146	37017.304939	1	3	4512	2700	1	2	28	3	5	3	63179.52209	66369.932842	104	68	102	70	102	72			2	28.69	1	1	2	2		102.66666667	3	70	3	3	0	2	2	2	1	2	2	4	2
33146	37017.304939	1	3	3772	2467	2	2	28	3	5	3	63179.52209	66369.932842	104	68	102	70	102	72			2	28.69	1	1	2	2		102.66666667	3	70	3	3	0	2	2	2	1	2	2	4	2
33153	18104.214135	1	2	2699	2980	1	1	82	3	5		21792.401058	22475.11885	164	70	162	72	160	70			2	29.63	2		1	2	2	162	3	70.666666667	3	2	1	1	2	2	3	1	2	3	2
33153	18104.214135	1	2	2274	3351	2	1	82	3	5		21792.401058	22475.11885	164	70	162	72	160	70			2	29.63	2		1	2	2	162	3	70.666666667	3	2	1	1	2	2	3	1	2	3	2
33154	10870.804991	1	1	3994	4294	1	1	46	1	3		22079.289555	22778.585632	148	86	152	70	148	64			1	40.91	1	1	2	2	6	149.33333333	3	73.333333333	3	1	1	2	1	1	1	2	2	1	1
33154	10870.804991	1	1	7421	3372	2	1	46	1	3		22079.289555	22778.585632	148	86	152	70	148	64			1	40.91	1	1	2	2	6	149.33333333	3	73.333333333	3	1	1	2	1	1	1	2	2	1	1
33161	14358.512314	1	1	1548	2325	1	1	33	4	3		24469.423825	26353.984916	148	98	148	100	140	94			1	46.92	1	1	2	2	2	145.33333333	3	97.333333333	3	1	1	2	1	3	1	2	2	3	2
33161	14358.512314	1	1	3321	2318	2	1	33	4	3		24469.423825	26353.984916	148	98	148	100	140	94			1	46.92	1	1	2	2	2	145.33333333	3	97.333333333	3	1	1	2	1	3	1	2	2	3	2
33163	39527.729501	1	1	3780	2281	1	2	21	4	4	2	27764.008003	28127.761643	114	60			114	76			2	22.02	2		2	2		114	2	68	2	3	0	2	2	3	3	2	2	4	2
33163	39527.729501	1	1	2065	1335	2	2	21	4	4	2	27764.008003	28127.761643	114	60			114	76			2	22.02	2		2	2		114	2	68	2	3	0	2	2	3	3	2	2	4	2
33166	121943.24115	1		3540	3233	1	1	27	3	5		67530.682554	71961.348073	120	70	116	70	114	78			2	31.71	1	3	2	2	7	116.66666667	3	72.666666667	3	3	0	2	2	2	2	2	2	1	1
33166	121943.24115	1		9216	3126	2	1	27	3	5		67530.682554	71961.348073	120	70	116	70	114	78			2	31.71	1	3	2	2	7	116.66666667	3	72.666666667	3	3	0	2	2	2	2	2	2	1	1
33168	37588.630043	1	3	6766	4770	1	1	52	3	3		30802.474358	31567.507139	98	74	108	68	106	74			2	25.54	1	1	2	2	5	104	3	72	3	3	0	2	1	2	1	2	2	1	1
33168	37588.630043	1	3	2325	1510	2	1	52	3	3		30802.474358	31567.507139	98	74	108	68	106	74			2	25.54	1	1	2	2	5	104	3	72	3	3	0	2	1	2	1	2	2	1	1
33169	15389.214405	1		3084	1653	1	2	20	4	4	2	27880.482549	28245.762194	128	48	120	46	114	54			2	33.29	2		2	2		120.66666667	3	49.333333333	3	3	0	2	2	3	3	2	2	4	2
33169	15389.214405	1		4746	2740	2	2	20	4	4	2	27880.482549	28245.762194	128	48	120	46	114	54			2	33.29	2		2	2		120.66666667	3	49.333333333	3	3	0	2	2	3	3	2	2	4	2
33170	34274.834059	1	2	1750	1405	1	2	42	1	3	2	13763.133352	14160.454127	106	66	106	70	104	68			2	26.33	1	3	2	2	3	105.33333333	3	68	3	3	0	2	1	1	2	2	2	2	1
33170	34274.834059	1	2	2469	2512	2	2	42	1	3	2	13763.133352	14160.454127	106	66	106	70	104	68			2	26.33	1	3	2	2	3	105.33333333	3	68	3	3	0	2	1	1	2	2	2	2	1
33177	60120.024553	1	1	3726	3004	1	2	40	3	5	2	75766.878705	78169.73289	106	74	104	68	112	64			2	22.55	2		2	2	1	107.33333333	3	68.666666667	3	3	0	2	2	2	3	2	2	4	2
33183	32772.832516	1	1	4154	3297	1	1	26	1	3		21950.70034	23018.631967			124	98	126	96	124	94	2	32.12	2		2	2		124.66666667	3	96	3	2	1	2	1	1	3	2	2	3	2
33183	32772.832516	1	1	4082	2886	2	1	26	1	3		21950.70034	23018.631967			124	98	126	96	124	94	2	32.12	2		2	2		124.66666667	3	96	3	2	1	2	1	1	3	2	2	3	2
33184	19823.471779	1		1561	2150	1	1	77	1	1		4274.337288	6485.37947	186	82	178	94	182	104			2	27.83	2		2	2		182	3	93.333333333	3	2	1	2	1	1	3	2	2	3	2
33184	19823.471779	1		2261	3571	2	1	77	1	1		4274.337288	6485.37947	186	82	178	94	182	104			2	27.83	2		2	2		182	3	93.333333333	3	2	1	2	1	1	3	2	2	3	2
33186	16349.956323	1		4065	2515	1	1	38	1	1		30954.39779	31727.708905	118	68	116	74	114	70			2	23.24	2		2	2	2	116	3	70.666666667	3	3	0	2	1	1	3	2	2	3	2
33186	16349.956323	1		4163	4198	2	1	38	1	1		30954.39779	31727.708905	118	68	116	74	114	70			2	23.24	2		2	2	2	116	3	70.666666667	3	3	0	2	1	1	3	2	2	3	2
33190	36235.404106	1	3	3537	1841	1	1	32	3	3		41239.609025	41985.135639	130	72	130	68	132	68			2	20.73	1	1	2	2	20	130.66666667	3	69.333333333	3	3	0	2	1	2	1	2	2	1	1
33190	36235.404106	1	3	2166	2321	2	1	32	3	3		41239.609025	41985.135639	130	72	130	68	132	68			2	20.73	1	1	2	2	20	130.66666667	3	69.333333333	3	3	0	2	1	2	1	2	2	1	1
33191	25276.183682	1		1408	1329	1	1	47	5	3		33324.748565	34571.930463	126	80	132	76	122	76			2	23.88	1	1	2	2	1	126.66666667	3	77.333333333	3	3	0	2	1	4	1	2	2	3	2
33197	27946.130624	1		1890	3318	1	2	85	3	4		31854.891101	34693.171573	114	48	104	46	100	52			2	26.15	1	3	2	2	1	106	3	48.666666667	3	3	0	2	2	2	2	2	2	4	2
33197	27946.130624	1		2670	2315	2	2	85	3	4		31854.891101	34693.171573	114	48	104	46	100	52			2	26.15	1	3	2	2	1	106	3	48.666666667	3	3	0	2	2	2	2	2	2	4	2
33201	29181.816672	1	1	3489	3699	1	2	51	3	4	2	37237.481268	37943.012024	86	58	94	62	88	58			1	29.47	2		1	1		89.333333333	3	59.333333333	3	1	1	1	2	2	3	1	1	4	2
33206	85559.882214	1		2498	5043	1	2	32	3	5	2	93035.341006	99136.282557	106	64			102	66	112	56	2	20.45	2		2	2		106.66666667	3	62	3	3	0	2	2	2	3	2	2	4	2
33206	85559.882214	1		6629	2855	2	2	32	3	5	2	93035.341006	99136.282557	106	64			102	66	112	56	2	20.45	2		2	2		106.66666667	3	62	3	3	0	2	2	2	3	2	2	4	2
33213	35880.257735	1	1	4102	1694	1	2	50	4	4	2	26487.611553	26972.71661	98	60	106	68	102	66			2	23.64	1	3	2	2	1	102	3	64.666666667	3	3	0	2	2	3	2	2	2	4	2
33213	35880.257735	1	1	1751	1011	2	2	50	4	4	2	26487.611553	26972.71661	98	60	106	68	102	66			2	23.64	1	3	2	2	1	102	3	64.666666667	3	3	0	2	2	3	2	2	2	4	2
33217	73741.593642	1	1	5296	3181	1	1	24	3	5		79915.043384	85442.70135	112	60	116	68	106	56			2	22.86	1	3	2	2	5	111.33333333	3	61.333333333	3	3	0	2	2	2	2	2	2	1	1
33217	73741.593642	1	1	4808	3133	2	1	24	3	5		79915.043384	85442.70135	112	60	116	68	106	56			2	22.86	1	3	2	2	5	111.33333333	3	61.333333333	3	3	0	2	2	2	2	2	2	1	1
33221	9286.7395113	1	2	1060	3155	1	1	40	1	1		20000.651232	21649.404165	138	82	136	86	144	90			2	30.9	2		2	2	3	139.33333333	3	86	3	3	0	2	1	1	3	2	2	1	1
33221	9286.7395113	1	2	803	956	2	1	40	1	1		20000.651232	21649.404165	138	82	136	86	144	90			2	30.9	2		2	2	3	139.33333333	3	86	3	3	0	2	1	1	3	2	2	1	1
33223	188651.4751	1		4056	3502	1	1	45	3	3		111081.87684	113664.4973	136	96	140	94	136	100			2	27.84	2		2	2		137.33333333	3	96.666666667	3	2	1	2	1	2	3	2	2	3	2
33223	188651.4751	1		2917	2983	2	1	45	3	3		111081.87684	113664.4973	136	96	140	94	136	100			2	27.84	2		2	2		137.33333333	3	96.666666667	3	2	1	2	1	2	3	2	2	3	2
33225	30009.980063	1		5385	2629	1	2	23	1	4	2	19734.013988	21078.089178					108	56	108	68	2	42.64	1	1	2	2	5	108	2	62	2	3	0	2	2	1	1	2	2	2	1
33225	30009.980063	1		3415	2219	2	2	23	1	4	2	19734.013988	21078.089178					108	56	108	68	2	42.64	1	1	2	2	5	108	2	62	2	3	0	2	2	1	1	2	2	2	1
33227	49870.044811	1	3	2366	2337	1	2	21	1	4	2	17047.94771	17355.125497	102	68							2	33.68	2		2	2		102	1	68	1	3	0	2	2	1	3	2	2	4	2
33227	49870.044811	1	3	3772	4444	2	2	21	1	4	2	17047.94771	17355.125497	102	68							2	33.68	2		2	2		102	1	68	1	3	0	2	2	1	3	2	2	4	2
33228	43414.656529	1	2	5307	2560	1	1	44	3	2		34493.845875	36460.293401	156	84							1	130.21	2		2	2	1	156	1	84	1	1	1	2	1	2	3	2	2	3	2
33230	25785.447931	1	1	6163	4437	1	1	41	4	3		26303.636329	27328.519884	112	70			122	60	114	62	2	34.62	1	1	2	2	1	116	3	64	3	3	0	2	1	3	1	2	2	3	2
33230	25785.447931	1	1	3558	1702	2	1	41	4	3		26303.636329	27328.519884	112	70			122	60	114	62	2	34.62	1	1	2	2	1	116	3	64	3	3	0	2	1	3	1	2	2	3	2
33231	32516.312114	1	3	2815	2337	1	1	29	1	3		21950.70034	22838.459907	118	68	116	64	118	66			2	34.64	2		2	2	4	117.33333333	3	66	3	3	0	2	1	1	3	2	2	1	1
33235	46747.230689	1	2	2742	6244	1	1	66	3	5		60687.282246	63939.32047	134	74	132	68	130	66			2	26.06	1	1	2	2		132	3	69.333333333	3	3	0	2	2	2	1	2	2	3	2
33235	46747.230689	1	2	1769	4022	2	1	66	3	5		60687.282246	63939.32047	134	74	132	68	130	66			2	26.06	1	1	2	2		132	3	69.333333333	3	3	0	2	2	2	1	2	2	3	2
33239	51946.048649	1	1	14159	8188	1	1	20	3	2		56629.120343	60188.700865	86	48	86	56	82	58			2	16.94	1	1	2	2	7	84.666666667	3	54	3	3	0	2	1	2	1	2	2	1	1
33239	51946.048649	1	1	6558	3882	2	1	20	3	2		56629.120343	60188.700865	86	48	86	56	82	58			2	16.94	1	1	2	2	7	84.666666667	3	54	3	3	0	2	1	2	1	2	2	1	1
33240	70480.141521	1		5670	4265	1	1	46	3	5		111081.87684	114941.52666	112	76	104	78	120	78			2	26.45	2		2	2	1	112	3	77.333333333	3	3	0	2	2	2	3	2	2	3	2
33240	70480.141521	1		1981	1922	2	1	46	3	5		111081.87684	114941.52666	112	76	104	78	120	78			2	26.45	2		2	2	1	112	3	77.333333333	3	3	0	2	2	2	3	2	2	3	2
33241	146995.07738	1	1	4193	2779	1	1	39	3	3		82583.181084	85525.580719	120	80	116	86	122	84			2	25.2	1	3	2	2		119.33333333	3	83.333333333	3	3	0	2	1	2	2	2	2	3	2
33241	146995.07738	1	1	4820	3139	2	1	39	3	3		82583.181084	85525.580719	120	80	116	86	122	84			2	25.2	1	3	2	2		119.33333333	3	83.333333333	3	3	0	2	1	2	2	2	2	3	2
33249	35094.856863	1		5202	5455	1	1	30	1	3		20002.111712	20501.809862	118	82			130	84	124	86	2	25.77	1	1	2	2	10	124	3	84	3	3	0	2	1	1	1	2	2	1	1
33249	35094.856863	1		5431	3211	2	1	30	1	3		20002.111712	20501.809862	118	82			130	84	124	86	2	25.77	1	1	2	2	10	124	3	84	3	3	0	2	1	1	1	2	2	1	1
33256	34532.543745	1	1	3746	2832	1	1	38	3	5		59784.792784	61914.89664	106	58	110	58	106	50			2	25.33	2		2	2	1	107.33333333	3	55.333333333	3	3	0	2	2	2	3	2	2	3	2
33256	34532.543745	1	1	3287	2142	2	1	38	3	5		59784.792784	61914.89664	106	58	110	58	106	50			2	25.33	2		2	2	1	107.33333333	3	55.333333333	3	3	0	2	2	2	3	2	2	3	2
33257	11347.645204	1		1186	1781	1	1	24	4	2		19979.402852	20827.761539			120	74			112	72	2	29.8	1	3	2	2	5	116	2	73	2	3	0	2	1	3	2	2	2	1	1
33257	11347.645204	1		4702	1308	2	1	24	4	2		19979.402852	20827.761539			120	74			112	72	2	29.8	1	3	2	2	5	116	2	73	2	3	0	2	1	3	2	2	2	1	1
33260	24793.884995	1		952	1493	1	1	67	3	2		29189.147404	32237.700862	122	70	124	66	122	70			1	28.54	1	3	2	2		122.66666667	3	68.666666667	3	1	1	2	1	2	2	2	2	3	2
33261	75116.490152	1	2	1964	1740	1	1	51	3	3		95301.576122	97668.555767	146	80	140	78	136	90			1	27.56	1	3	2	2	1	140.66666667	3	82.666666667	3	1	1	2	1	2	2	2	2	3	2
33261	75116.490152	1	2	4833	3166	2	1	51	3	3		95301.576122	97668.555767	146	80	140	78	136	90			1	27.56	1	3	2	2	1	140.66666667	3	82.666666667	3	1	1	2	1	2	2	2	2	3	2
33263	21023.871465	1	3	1697	2873	1	1	61	1	1		5207.7281	5384.642403	136	94	134	78			136	88	2	19.47	1	1	2	2		135.33333333	3	86.666666667	3	3	0	2	1	1	1	2	2	3	2
33263	21023.871465	1	3	4149	2977	2	1	61	1	1		5207.7281	5384.642403	136	94	134	78			136	88	2	19.47	1	1	2	2		135.33333333	3	86.666666667	3	3	0	2	1	1	1	2	2	3	2
33265	19817.394879	1	2	2840	3470	1	1	85	3	4		22457.338576	24601.913228	146	76	138	66			128	66	2	26.82	1	3	2	2	1	137.33333333	3	69.333333333	3	3	0	2	2	2	2	2	2	3	2
33265	19817.394879	1	2	3934	2639	2	1	85	3	4		22457.338576	24601.913228	146	76	138	66			128	66	2	26.82	1	3	2	2	1	137.33333333	3	69.333333333	3	3	0	2	2	2	2	2	2	3	2
33270	50570.375643	1	1	10175	7075	1	1	36	3	2		71326.502562	83369.475146	92	70	104	72	104	74			2	21.49	1	1	2	2	10	100	3	72	3	3	0	2	1	2	1	2	2	1	1
33270	50570.375643	1	1	5911	4399	2	1	36	3	2		71326.502562	83369.475146	92	70	104	72	104	74			2	21.49	1	1	2	2	10	100	3	72	3	3	0	2	1	2	1	2	2	1	1
33271	25016.39727	1	1	1372	1321	1	1	68	4	1		9714.123141	9950.958117	112	72	118	74	112	68			1	23.02	1	3	2	9		114	3	71.333333333	3	1	1	2	1	3	2	2		3	2
33271	25016.39727	1	1	2208	1626	2	1	68	4	1		9714.123141	9950.958117	112	72	118	74	112	68			1	23.02	1	3	2	9		114	3	71.333333333	3	1	1	2	1	3	2	2		3	2
33272	223972.1275	1	1	3672	6749	1	1	32	3	4		82583.181084	85240.846125	106	70	112	68	120	72			2	29.68	2		2	2	1	112.66666667	3	70	3	3	0	2	2	2	3	2	2	3	2
33272	223972.1275	1	1	1934	4922	2	1	32	3	4		82583.181084	85240.846125	106	70	112	68	120	72			2	29.68	2		2	2	1	112.66666667	3	70	3	3	0	2	2	2	3	2	2	3	2
33280	54161.57009	1		1582	674	1	2	35	3	4	2	95092.525258	97108.630015	118	58	114	60			118	54	2	29.98	2		2	2		116.66666667	3	57.333333333	3	3	0	2	2	2	3	2	2	4	2
33280	54161.57009	1		6992	5238	2	2	35	3	4	2	95092.525258	97108.630015	118	58	114	60			118	54	2	29.98	2		2	2		116.66666667	3	57.333333333	3	3	0	2	2	2	3	2	2	4	2
33283	70480.141521	1	1	4323	4583	1	1	43	3	3		111081.87684	114941.52666	104	60	94	58	96	54			2	24.2	2		2	2		98	3	57.333333333	3	3	0	2	1	2	3	2	2	3	2
33291	18830.051096	1	2	1054	2638	1	1	79	3	5		15391.933002	16486.970689	106	64	110	58	106	62			2	23.16	1	3	2	2	2	107.33333333	3	61.333333333	3	3	0	1	2	2	2	2	2	3	2
33291	18830.051096	1	2	3700	3879	2	1	79	3	5		15391.933002	16486.970689	106	64	110	58	106	62			2	23.16	1	3	2	2	2	107.33333333	3	61.333333333	3	3	0	1	2	2	2	2	2	3	2
33300	20845.587362	1		3688	3154	1	2	48	1	2	2	19035.522726	19585.049382					120	72			2	24.48	1	3	2	2		120	1	72	1	3	0	2	1	1	2	2	2	4	2
33300	20845.587362	1		1699	1888	2	2	48	1	2	2	19035.522726	19585.049382					120	72			2	24.48	1	3	2	2		120	1	72	1	3	0	2	1	1	2	2	2	4	2
33302	54460.305641	1		3541	5228	1	1	56	3	4		86151.790608	88815.807369	110	68	114	62	110	58			2	30.68	2		2	2	1	111.33333333	3	62.666666667	3	3	0	2	2	2	3	2	2	3	2
33302	54460.305641	1		6206	6736	2	1	56	3	4		86151.790608	88815.807369	110	68	114	62	110	58			2	30.68	2		2	2	1	111.33333333	3	62.666666667	3	3	0	2	2	2	3	2	2	3	2
33307	13900.991938	1	3	2031	720	1	1	51	4	3		26344.835751	27371.324583	170	82							1	35.08	2		1	2		170	1	82	1	1	1	2	1	3	3	1	2	3	2
33307	13900.991938	1	3	1380	2088	2	1	51	4	3		26344.835751	27371.324583	170	82							1	35.08	2		1	2		170	1	82	1	1	1	2	1	3	3	1	2	3	2
33308	28984.191826	1		2169	1220	1	2	32	4	5	3	30273.254689	31414.80401	116	70	114	72	114	78			2	28.99	2		2	2		114.66666667	3	73.333333333	3	3	0	2	2	3	3	2	2	4	2
33309	12913.735647	1	1	3538	2101	1	2	28	4	4	2	18997.15048	19246.044034	112	78	114	72	110	74			2	18.17	2		2	2	1	112	3	74.666666667	3	3	0	2	2	3	3	2	2	4	2
33309	12913.735647	1	1	3704	2302	2	2	28	4	4	2	18997.15048	19246.044034	112	78	114	72	110	74			2	18.17	2		2	2	1	112	3	74.666666667	3	3	0	2	2	3	3	2	2	4	2
33317	189842.54448	1	1	3091	3929	1	2	28	3	5	2	68600.816336	72251.575689			108	76			110	74	2	27.19	2		2	2		109	2	75	2	3	0	2	2	2	3	2	2	4	2
33317	189842.54448	1	1	1665	3291	2	2	28	3	5	2	68600.816336	72251.575689			108	76			110	74	2	27.19	2		2	2		109	2	75	2	3	0	2	2	2	3	2	2	4	2
33320	12726.546187	1		1421	1394	1	2	85	4	2		20640.551087	22221.071838	166	74	164	80	154	76			2	23.64	2		3	2		161.33333333	3	76.666666667	3	2	1	2	1	3	3	1	2	4	2
33320	12726.546187	1		1277	1396	2	2	85	4	2		20640.551087	22221.071838	166	74	164	80	154	76			2	23.64	2		3	2		161.33333333	3	76.666666667	3	2	1	2	1	3	3	1	2	4	2
33324	13307.607418	1		2679	2199	1	1	70	1	1		10045.791814	15242.309532	116	52	108	56	100	52			2	26.52	1	1	2	2	1	108	3	53.333333333	3	3	0	2	1	1	1	2	2	3	2
33324	13307.607418	1		1855	1892	2	1	70	1	1		10045.791814	15242.309532	116	52	108	56	100	52			2	26.52	1	1	2	2	1	108	3	53.333333333	3	3	0	2	1	1	1	2	2	3	2
33327	144788.28169	1	1	4010	1627	1	1	20	3	4		79915.043384	85442.70135					106	74			2	20.09	1	1	2	2	3	106	1	74	1	3	0	2	2	2	1	2	2	1	1
33328	43174.28601	1	1	2747	872	1	1	52	4	3		32380.324227	32455.948059			138	90	140	88			2	22.63	1	1	2	2		139	2	89	2	3	0	2	1	3	1	2	2	3	2
33328	43174.28601	1	1	1822	657	2	1	52	4	3		32380.324227	32455.948059			138	90	140	88			2	22.63	1	1	2	2		139	2	89	2	3	0	2	1	3	1	2	2	3	2
33329	136333.73145	1	2	2938	3611	1	1	54	3	4		80151.797989	82142.506664	178	118	174	114	162	112			2	19.76	1	1	2	2	1	171.33333333	3	114.66666667	3	2	1	2	2	2	1	2	2	3	2
33329	136333.73145	1	2	3690	1745	2	1	54	3	4		80151.797989	82142.506664	178	118	174	114	162	112			2	19.76	1	1	2	2	1	171.33333333	3	114.66666667	3	2	1	2	2	2	1	2	2	3	2
33330	30428.916977	1	1	2543	1550	1	2	35	3	3	2	53424.643183	54557.326082	100	70	104	66			108	66	2	38.11	1	1	2	2	2	104	3	67.333333333	3	3	0	2	1	2	1	2	2	2	1
33330	30428.916977	1	1	2745	2290	2	2	35	3	3	2	53424.643183	54557.326082	100	70	104	66			108	66	2	38.11	1	1	2	2	2	104	3	67.333333333	3	3	0	2	1	2	1	2	2	2	1
33344	11310.176469	1	2	3083	926	1	1	27	4	3		19979.402852	20758.990454	132	74					134	74	1	34.08	2		2	2		133	2	74	2	1	1	2	1	3	3	2	2	3	2
33344	11310.176469	1	2	3264	1623	2	1	27	4	3		19979.402852	20758.990454	132	74					134	74	1	34.08	2		2	2		133	2	74	2	1	1	2	1	3	3	2	2	3	2
33345	303748.24698	1		3157	3189	1	2	46	3	5	2	121486.23942	125339.02739	160	78	148	84	152	78			1	47.79	1	3	2	2	2	153.33333333	3	80	3	1	1	2	2	2	2	2	2	2	1
33345	303748.24698	1		2152	1890	2	2	46	3	5	2	121486.23942	125339.02739	160	78	148	84	152	78			1	47.79	1	3	2	2	2	153.33333333	3	80	3	1	1	2	2	2	2	2	2	2	1
33347	8363.8147796	1	1	3549	3343	1	1	45	1	2		19361.65138	19497.866426	124	64	118	60	118	62			2	24.06	2		2	2	4	120	3	62	3	3	0	2	1	1	3	2	2	1	1
33347	8363.8147796	1	1	4376	4094	2	1	45	1	2		19361.65138	19497.866426	124	64	118	60	118	62			2	24.06	2		2	2	4	120	3	62	3	3	0	2	1	1	3	2	2	1	1
33348	12960.971326	1		1226	1858	1	1	23	1	1		23039.926007	25151.255285	120	66	118	62	114	60			2	24.54	1	3	2	2	6	117.33333333	3	62.666666667	3	3	0	2	1	1	2	2	2	1	1
33348	12960.971326	1		2585	2295	2	1	23	1	1		23039.926007	25151.255285	120	66	118	62	114	60			2	24.54	1	3	2	2	6	117.33333333	3	62.666666667	3	3	0	2	1	1	2	2	2	1	1
33356	15117.990758	1	2	2603	2495	1	1	70	1	3		8651.714897	11477.407879	156	54	154	52	146	52			2	28.76	2		2	2	2	152	3	52.666666667	3	2	1	2	1	1	3	2	2	3	2
33356	15117.990758	1	2	1811	1719	2	1	70	1	3		8651.714897	11477.407879	156	54	154	52	146	52			2	28.76	2		2	2	2	152	3	52.666666667	3	2	1	2	1	1	3	2	2	3	2
33357	9253.473657	1		1237	553	1	2	45	1	4	2	18698.091624	19389.644305			132	82					1	21	2		2	2	1	132	1	82	1	1	1	2	2	1	3	2	2	4	2
33357	9253.473657	1		1440	1145	2	2	45	1	4	2	18698.091624	19389.644305			132	82					1	21	2		2	2	1	132	1	82	1	1	1	2	2	1	3	2	2	4	2
33358	64547.254041	1	1	1493	2273	1	2	29	1	2	2	21843.432299	23331.179061	122	48	120	62			120	56	2	24.21	2		2	2		120.66666667	3	55.333333333	3	3	0	2	1	1	3	2	2	4	2
33358	64547.254041	1	1	2264	4066	2	2	29	1	2	2	21843.432299	23331.179061	122	48	120	62			120	56	2	24.21	2		2	2		120.66666667	3	55.333333333	3	3	0	2	1	1	3	2	2	4	2
33360	37875.465712	1	3	4941	2128	1	1	28	4	3		25689.457638	26952.017865	120	80	112	76			110	80	2	27.95	1	1	2	2	7	114	3	78.666666667	3	3	0	2	1	3	1	2	2	1	1
33360	37875.465712	1	3	2081	1297	2	1	28	4	3		25689.457638	26952.017865	120	80	112	76			110	80	2	27.95	1	1	2	2	7	114	3	78.666666667	3	3	0	2	1	3	1	2	2	1	1
33362	85278.320212	1		2705	3153	1	2	56	3	3	2	119048.57709	116640.87401			128	80	122	86	116	74	2	29.35	2		2	2		122	3	80	3	3	0	2	1	2	3	2	2	4	2
33362	85278.320212	1		657	1956	2	2	56	3	3	2	119048.57709	116640.87401			128	80	122	86	116	74	2	29.35	2		2	2		122	3	80	3	3	0	2	1	2	3	2	2	4	2
33365	12588.106566	1	1	2321	3229	1	1	59	1	1		24368.21112	26377.003689	102	70	108	60	110	70			2	26.25	1	2	2	2	2	106.66666667	3	66.666666667	3	3	0	2	1	1	1	2	2	3	2
33365	12588.106566	1	1	1077	2083	2	1	59	1	1		24368.21112	26377.003689	102	70	108	60	110	70			2	26.25	1	2	2	2	2	106.66666667	3	66.666666667	3	3	0	2	1	1	1	2	2	3	2
33370	37260.933628	1	2	2600	1687	1	2	42	1	3	2	14962.208058	15394.1443	116	82	114	86	114	80			2	22.98	2		2	2		114.66666667	3	82.666666667	3	3	0	2	1	1	3	2	2	4	2
33370	37260.933628	1	2	2647	1751	2	2	42	1	3	2	14962.208058	15394.1443	116	82	114	86	114	80			2	22.98	2		2	2		114.66666667	3	82.666666667	3	3	0	2	1	1	3	2	2	4	2
33371	6111.2384929	1	1	2594	4238	1	2	21	2	2	3	3561.046948	3606.374213	110	76	110	80	112	78			2	23.72	2		2	2		110.66666667	3	78	3	3	0	2	1	4	3	2	2	4	2
33371	6111.2384929	1	1	4181	3662	2	2	21	2	2	3	3561.046948	3606.374213	110	76	110	80	112	78			2	23.72	2		2	2		110.66666667	3	78	3	3	0	2	1	4	3	2	2	4	2
33374	8777.092529	1	3	3963	2449	1	1	42	1	4		19012.955284	20461.306503	106	78	110	74	102	72			2	27.89	2		2	2		106	3	74.666666667	3	3	0	2	2	1	3	2	2	3	2
33374	8777.092529	1	3	1332	2826	2	1	42	1	4		19012.955284	20461.306503	106	78	110	74	102	72			2	27.89	2		2	2		106	3	74.666666667	3	3	0	2	2	1	3	2	2	3	2
33375	59121.969624	1	1	1632	1860	1	2	31	3	5	2	99811.154622	106002.34566	118	72	126	80	116	68			2	19.23	2		2	2		120	3	73.333333333	3	3	0	2	2	2	3	2	2	4	2
33375	59121.969624	1	1	1658	1507	2	2	31	3	5	2	99811.154622	106002.34566	118	72	126	80	116	68			2	19.23	2		2	2		120	3	73.333333333	3	3	0	2	2	2	3	2	2	4	2
33376	45029.995354	1	3	2555	2859	1	2	23	3	4	2	70667.177913	74235.696902	122	76	124	82	118	80			2	29.19	1	1	2	2	6	121.33333333	3	79.333333333	3	3	0	2	2	2	1	2	2	2	1
33376	45029.995354	1	3	3746	2396	2	2	23	3	4	2	70667.177913	74235.696902	122	76	124	82	118	80			2	29.19	1	1	2	2	6	121.33333333	3	79.333333333	3	3	0	2	2	2	1	2	2	2	1
33385	142694.91148	1	1	2587	3620	1	2	64	3	5		84823.860475	85975.184514	98	74			112	64			2	28.74	1	3	2	2	1	105	2	69	2	3	0	2	2	2	2	2	2	4	2
33385	142694.91148	1	1	3079	1997	2	2	64	3	5		84823.860475	85975.184514	98	74			112	64			2	28.74	1	3	2	2	1	105	2	69	2	3	0	2	2	2	2	2	2	4	2
33387	74281.926993	1		3458	2502	1	1	50	3	3		95301.576122	96583.433469	110	74	110	78	108	88			2	33.89	1	3	2	2	2	109.33333333	3	80	3	3	0	2	1	2	2	2	2	3	2
33387	74281.926993	1		6882	3530	2	1	50	3	3		95301.576122	96583.433469	110	74	110	78	108	88			2	33.89	1	3	2	2	2	109.33333333	3	80	3	3	0	2	1	2	2	2	2	3	2
33397	45126.894361	1		12220	4315	1	1	25	3	4		48904.79772	52287.502443	114	54	120	60	118	58			2	22.33	1	3	2	2	6	117.33333333	3	57.333333333	3	3	0	2	2	2	2	2	2	1	1
33397	45126.894361	1		4426	5790	2	1	25	3	4		48904.79772	52287.502443	114	54	120	60	118	58			2	22.33	1	3	2	2	6	117.33333333	3	57.333333333	3	3	0	2	2	2	2	2	2	1	1
33400	36519.693897	1		4387	6089	1	1	62	3	4		60277.857347	59557.618345	126	72	126	68	120	58			2	28.16	2		2	2		124	3	66	3	3	0	2	2	2	3	2	2	3	2
33400	36519.693897	1		2529	4718	2	1	62	3	4		60277.857347	59557.618345	126	72	126	68	120	58			2	28.16	2		2	2		124	3	66	3	3	0	2	2	2	3	2	2	3	2
33406	157856.01526	1	1	1902	2481	1	2	53	3	4	2	95610.646492	97747.585877	100	78	102	80	98	78			2	28.2	1	3	2	2	2	100	3	78.666666667	3	3	0	2	2	2	2	2	2	2	1
33406	157856.01526	1	1	971	2408	2	2	53	3	4	2	95610.646492	97747.585877	100	78	102	80	98	78			2	28.2	1	3	2	2	2	100	3	78.666666667	3	3	0	2	2	2	2	2	2	2	1
33409	54518.657359	1	1	3348	2421	1	1	21	1	2		21475.82984	22344.384059			112	66	114	54	110	62	2	25.31	2		2	2	1	112	3	60.666666667	3	3	0	2	1	1	3	2	2	3	2
33409	54518.657359	1	1	5127	1560	2	1	21	1	2		21475.82984	22344.384059			112	66	114	54	110	62	2	25.31	2		2	2	1	112	3	60.666666667	3	3	0	2	1	1	3	2	2	3	2
33412	7449.2686212	1	2	4930	2603	1	1	29	1	2		15824.812759	17274.964574	104	66	102	68	104	66			2	21.96	1	2	2	2	2	103.33333333	3	66.666666667	3	3	0	2	1	1	1	2	2	3	2
33413	61503.07495	1	1	3994	3517	1	2	34	3	3	2	105269.3977	110271.53275	96	66	102	68	98	72			2	29.69	1	1	2	2	4	98.666666667	3	68.666666667	3	3	0	2	1	2	1	2	2	2	1
33413	61503.07495	1	1	3273	1796	2	2	34	3	3	2	105269.3977	110271.53275	96	66	102	68	98	72			2	29.69	1	1	2	2	4	98.666666667	3	68.666666667	3	3	0	2	1	2	1	2	2	2	1
33414	9636.93857	1	1	2869	3609	1	1	21	1	1		21950.70034	22348.203678	110	56	114	50	114	50			2	20.43	1	1	2	2	12	112.66666667	3	52	3	3	0	2	1	1	1	2	2	1	1
33414	9636.93857	1	1	6200	3014	2	1	21	1	1		21950.70034	22348.203678	110	56	114	50	114	50			2	20.43	1	1	2	2	12	112.66666667	3	52	3	3	0	2	1	1	1	2	2	1	1
33420	32819.035559	1	1	2268	3461	1	2	74	3	5		52883.776757	53371.309694	170	56	164	40	166	46			2	28.73	2		3	2		166.66666667	3	47.333333333	3	2	1	2	2	2	3	1	2	4	2
33420	32819.035559	1	1	1262	2091	2	2	74	3	5		52883.776757	53371.309694	170	56	164	40	166	46			2	28.73	2		3	2		166.66666667	3	47.333333333	3	2	1	2	2	2	3	1	2	4	2
33426	21198.905413	1		2635	3330	1	1	43	3	4		33324.748565	34571.930463	138	92	138	92	132	94			2	29.25	1	1	2	2		136	3	92.666666667	3	2	1	2	2	2	1	2	2	3	2
33426	21198.905413	1		1811	4645	2	1	43	3	4		33324.748565	34571.930463	138	92	138	92	132	94			2	29.25	1	1	2	2		136	3	92.666666667	3	2	1	2	2	2	1	2	2	3	2
33437	26961.214006	1	3	5758	3819	1	1	41	5	4		35546.33441	36876.65937	116	86			126	82	116	76	2	28.98	1	1	2	2	2	119.33333333	3	81.333333333	3	3	0	2	2	4	1	2	2	3	2
33437	26961.214006	1	3	3288	2406	2	1	41	5	4		35546.33441	36876.65937	116	86			126	82	116	76	2	28.98	1	1	2	2	2	119.33333333	3	81.333333333	3	3	0	2	2	4	1	2	2	3	2
33441	37490.044521	1	3	4109	3430	1	2	26	3	5	2	63608.655947	67217.528158	98	84	106	86	116	82			2	24.69	1	2	2	2	2	106.66666667	3	84	3	3	0	2	2	2	1	2	2	2	1
33441	37490.044521	1	3	7714	4914	2	2	26	3	5	2	63608.655947	67217.528158	98	84	106	86	116	82			2	24.69	1	2	2	2	2	106.66666667	3	84	3	3	0	2	2	2	1	2	2	2	1
33443	27303.877701	1	1	5126	3803	1	1	35	3	3		48085.029887	48954.307515	114	84							2	26.59	1	3	2	2	6	114	1	84	1	3	0	2	1	2	2	2	2	1	1
33443	27303.877701	1	1	4662	3618	2	1	35	3	3		48085.029887	48954.307515	114	84							2	26.59	1	3	2	2	6	114	1	84	1	3	0	2	1	2	2	2	2	1	1
33445	31267.274612	1	2	3587	1545	1	2	27	2	4	2	53227.806638	56060.453876	92	58	104	76	100	66			2	21.97	1	2	2	2	3	98.666666667	3	66.666666667	3	3	0	2	2	4	1	2	2	2	1
33445	31267.274612	1	2	2724	2511	2	2	27	2	4	2	53227.806638	56060.453876	92	58	104	76	100	66			2	21.97	1	2	2	2	3	98.666666667	3	66.666666667	3	3	0	2	2	4	1	2	2	2	1
33446	37431.392585	1		3604	2037	1	1	37	3	5		59784.792784	61708.767517	122	80	122	82	120	78			2	26.23	2		2	2	2	121.33333333	3	80	3	3	0	2	2	2	3	2	2	3	2
33446	37431.392585	1		2444	2707	2	1	37	3	5		59784.792784	61708.767517	122	80	122	82	120	78			2	26.23	2		2	2	2	121.33333333	3	80	3	3	0	2	2	2	3	2	2	3	2
33450	44867.746793	1	3	4682	5458	1	1	64	3	3		74056.799279	73171.920527	128	90	132	88	126	84			2	32.53	1	3	2	2	4	128.66666667	3	87.333333333	3	3	0	2	1	2	2	2	2	1	1
33450	44867.746793	1	3	9584	6242	2	1	64	3	3		74056.799279	73171.920527	128	90	132	88	126	84			2	32.53	1	3	2	2	4	128.66666667	3	87.333333333	3	3	0	2	1	2	2	2	2	1	1
33451	22738.884476	1	3	5692	2942	1	2	47	4	4	2	23817.981457	24099.641713	122	82	118	76	114	84			2	50.04	2		2	2	2	118	3	80.666666667	3	3	0	2	2	3	3	2	2	2	1
33451	22738.884476	1	3	4791	2649	2	2	47	4	4	2	23817.981457	24099.641713	122	82	118	76	114	84			2	50.04	2		2	2	2	118	3	80.666666667	3	3	0	2	2	3	3	2	2	2	1
33452	62542.315392	1	1	7400	2850	1	1	59	3	4		83470.189746	85543.316425	122	62	134	64	132	66			2	29.57	1	3	2	2	2	129.33333333	3	64	3	3	0	2	2	2	2	2	2	3	2
33452	62542.315392	1	1	4144	2223	2	1	59	3	4		83470.189746	85543.316425	122	62	134	64	132	66			2	29.57	1	3	2	2	2	129.33333333	3	64	3	3	0	2	2	2	2	2	2	3	2
33457	3128.5152781	1		1784	3404	1	1	62	1	1		3251.361327	2939.333162	100	66	118	64	112	68			2	26.44	1	3	2	2	6	110	3	66	3	3	0	2	1	1	2	2	2	1	1
33457	3128.5152781	1		1946	2698	2	1	62	1	1		3251.361327	2939.333162	100	66	118	64	112	68			2	26.44	1	3	2	2	6	110	3	66	3	3	0	2	1	1	2	2	2	1	1
33464	10464.278392	1	3	3123	3002	1	1	46	1	2		20256.878487	21926.753504	114	84	116	78					2	28.76	2		2	2		115	2	81	2	3	0	2	1	1	3	2	2	3	2
33464	10464.278392	1	3	6508	3313	2	1	46	1	2		20256.878487	21926.753504	114	84	116	78					2	28.76	2		2	2		115	2	81	2	3	0	2	1	1	3	2	2	3	2
33467	38031.658122	1	2	2194	4900	1	1	60	3	3		62773.441351	62023.38349	134	74	122	70	122	72			2	43.58	2		1	2	3	126	3	72	3	3	0	1	1	2	3	1	2	1	1
33467	38031.658122	1	2	893	5060	2	1	60	3	3		62773.441351	62023.38349	134	74	122	70	122	72			2	43.58	2		1	2	3	126	3	72	3	3	0	1	1	2	3	1	2	1	1
33468	90695.810872	1	2	5556	2546	1	1	22	3	3		49520.191707	52769.19494	116	44	116	46	114	40			2	25.76	1	1	2	2	4	115.33333333	3	43.333333333	3	3	0	2	1	2	1	2	2	1	1
33468	90695.810872	1	2	4101	2465	2	1	22	3	3		49520.191707	52769.19494	116	44	116	46	114	40			2	25.76	1	1	2	2	4	115.33333333	3	43.333333333	3	3	0	2	1	2	1	2	2	1	1
33469	154271.57701	1		2250	3476	1	2	46	3	4	2	90393.998481	92950.247214	138	92			126	86	130	84	2	26.1	2		2	2	3	131.33333333	3	87.333333333	3	3	0	2	2	2	3	2	2	2	1
33469	154271.57701	1		2736	1940	2	2	46	3	4	2	90393.998481	92950.247214	138	92			126	86	130	84	2	26.1	2		2	2	3	131.33333333	3	87.333333333	3	3	0	2	2	2	3	2	2	2	1
33476	65657.60104	1		2385	1859	1	1	49	3	5		104643.81825	107076.75577	116	74	112	72	110	68			2	39.67	2		2	2	1	112.66666667	3	71.333333333	3	3	0	2	2	2	3	2	2	3	2
33476	65657.60104	1		2668	4122	2	1	49	3	5		104643.81825	107076.75577	116	74	112	72	110	68			2	39.67	2		2	2	1	112.66666667	3	71.333333333	3	3	0	2	2	2	3	2	2	3	2
33477	14152.712461	1	2	4379	2641	1	1	29	4	4		20233.414269	21092.558703	126	74	132	76	126	74			1	34.65	1	1	2	2		128	3	74.666666667	3	1	1	2	2	3	1	2	2	3	2
33477	14152.712461	1	2	3888	2446	2	1	29	4	4		20233.414269	21092.558703	126	74	132	76	126	74			1	34.65	1	1	2	2		128	3	74.666666667	3	1	1	2	2	3	1	2	2	3	2
33485	11183.106804	1		1222	1994	1	2	44	1	1	2	21707.384864	23432.980003	112	60	104	68	104	70			2	25.86	2		2	2		106.66666667	3	66	3	3	0	2	1	1	3	2	2	4	2
33485	11183.106804	1		2423	1890	2	2	44	1	1	2	21707.384864	23432.980003	112	60	104	68	104	70			2	25.86	2		2	2		106.66666667	3	66	3	3	0	2	1	1	3	2	2	4	2
33487	29694.773969	1	3	4950	4077	1	1	39	3	3		48085.029887	48954.307515	112	70	112	72	114	76			1	22.76	1	1	2	2	2	112.66666667	3	72.666666667	3	1	1	2	1	2	1	2	2	3	2
33487	29694.773969	1	3	5543	5049	2	1	39	3	3		48085.029887	48954.307515	112	70	112	72	114	76			1	22.76	1	1	2	2	2	112.66666667	3	72.666666667	3	1	1	2	1	2	1	2	2	3	2
33489	34772.026062	1	2	3138	2197	1	2	32	3	5	2	58507.548637	62344.274881	108	70	104	62	102	66			2	21.03	1	1	2	2		104.66666667	3	66	3	3	0	2	2	2	1	2	2	4	2
33489	34772.026062	1	2	3467	3015	2	2	32	3	5	2	58507.548637	62344.274881	108	70	104	62	102	66			2	21.03	1	1	2	2		104.66666667	3	66	3	3	0	2	2	2	1	2	2	4	2
33500	23450.981646	1	1	1968	909	1	1	53	4	2		25858.3804	26932.074284	150	74	142	66	148	64			2	52.94	2		2	2	2	146.66666667	3	68	3	2	1	2	1	3	3	2	2	3	2
33509	87615.872337	1	1	7206	3511	1	1	32	1	5		30954.39779	31669.536318	128	72	132	64	134	68			2	29.81	1	2	2	2	3	131.33333333	3	68	3	3	0	2	2	1	1	2	2	1	1
33509	87615.872337	1	1	4383	1546	2	1	32	1	5		30954.39779	31669.536318	128	72	132	64	134	68			2	29.81	1	2	2	2	3	131.33333333	3	68	3	3	0	2	2	1	1	2	2	1	1
33517	14907.142957	1	1	3094	4899	1	1	71	1	1		5542.402972	8409.394024	134	76	124	72	116	70			2	27	1	3	2	2	2	124.66666667	3	72.666666667	3	3	0	2	1	1	2	2	2	3	2
33517	14907.142957	1	1	6564	4245	2	1	71	1	1		5542.402972	8409.394024	134	76	124	72	116	70			2	27	1	3	2	2	2	124.66666667	3	72.666666667	3	3	0	2	1	1	2	2	2	3	2
33518	32868.980682	1	1	9493	4328	1	1	20	3	3		51555.392267	54187.251592	120	50	114	48	104	48			2	32.64	1	1	2	2	8	112.66666667	3	48.666666667	3	3	0	2	1	2	1	2	2	1	1
33518	32868.980682	1	1	4030	3553	2	1	20	3	3		51555.392267	54187.251592	120	50	114	48	104	48			2	32.64	1	1	2	2	8	112.66666667	3	48.666666667	3	3	0	2	1	2	1	2	2	1	1
33519	63235.375381	1		3900	1619	1	1	39	5	5		70748.645333	73269.386063	104	64	114	62	116	62			2	23.33	1	1	2	2	1	111.33333333	3	62.666666667	3	3	0	2	2	4	1	2	2	3	2
33519	63235.375381	1		1174	1937	2	1	39	5	5		70748.645333	73269.386063	104	64	114	62	116	62			2	23.33	1	1	2	2	1	111.33333333	3	62.666666667	3	3	0	2	2	4	1	2	2	3	2
33527	22109.173855	1	3	8147	7565	1	1	63	3	3		36492.464353	36056.42868	106	68	102	76	106	74			1	29.96	2		2	2		104.66666667	3	72.666666667	3	1	1	2	1	2	3	2	2	3	2
33527	22109.173855	1	3	6936	6931	2	1	63	3	3		36492.464353	36056.42868	106	68	102	76	106	74			1	29.96	2		2	2		104.66666667	3	72.666666667	3	1	1	2	1	2	3	2	2	3	2
33529	62887.438154	1		1488	2530	1	2	30	3	2	2	86206.180029	103675.17831	118	80	120	78	120	76			2	35.04	1	1	2	2	12	119.33333333	3	78	3	3	0	2	1	2	1	2	2	2	1
33530	82537.602873	1	3	2511	3054	1	2	56	3	3	2	104971.53424	107317.69353	116	88	112	62	116	86			2	24.13	2		2	2	2	114.66666667	3	78.666666667	3	3	0	2	1	2	3	2	2	2	1
33530	82537.602873	1	3	2161	1821	2	2	56	3	3	2	104971.53424	107317.69353	116	88	112	62	116	86			2	24.13	2		2	2	2	114.66666667	3	78.666666667	3	3	0	2	1	2	3	2	2	2	1
33532	15750.884056	1	1	2324	1675	1	2	38	4	4	2	28037.726836	28909.580027	106	58	102	58	104	62			2	29.02	2		2	2	1	104	3	59.333333333	3	3	0	2	2	3	3	2	2	4	2
33532	15750.884056	1	1	2263	1214	2	2	38	4	4	2	28037.726836	28909.580027	106	58	102	58	104	62			2	29.02	2		2	2	1	104	3	59.333333333	3	3	0	2	2	3	3	2	2	4	2
33536	62982.635667	1	3	11506	5879	1	1	22	3	4		68483.37122	72976.542325			108	82	100	80	108	82	2	21.84	2		2	2	10	105.33333333	3	81.333333333	3	3	0	2	2	2	3	2	2	1	1
33536	62982.635667	1	3	7135	3996	2	1	22	3	4		68483.37122	72976.542325			108	82	100	80	108	82	2	21.84	2		2	2	10	105.33333333	3	81.333333333	3	3	0	2	2	2	3	2	2	1	1
33543	76888.436127	1	2	1693	2037	1	1	76	3	3		48020.981894	48584.095341	158	78	168	72	170	70			2	20.83	2		2	2	2	165.33333333	3	73.333333333	3	2	1	2	1	2	3	2	2	3	2
33544	122077.51143	1		1685	2849	1	2	38	3	5	2	67832.969273	72040.58387	126	78	124	78	114	78			2	20.59	2		2	2	1	121.33333333	3	78	3	3	0	2	2	2	3	2	2	4	2
33544	122077.51143	1		2035	2753	2	2	38	3	5	2	67832.969273	72040.58387	126	78	124	78	114	78			2	20.59	2		2	2	1	121.33333333	3	78	3	3	0	2	2	2	3	2	2	4	2
33546	8687.5552694	1	2	3671	2103	1	2	29	1	2	2	18861.894215	20146.569703	114	58	106	52	104	50			2	23.62	1	3	2	2	3	108	3	53.333333333	3	3	0	2	1	1	2	2	2	2	1
33546	8687.5552694	1	2	3605	1925	2	2	29	1	2	2	18861.894215	20146.569703	114	58	106	52	104	50			2	23.62	1	3	2	2	3	108	3	53.333333333	3	3	0	2	1	1	2	2	2	2	1
33552	52640.90129	1	2	2255	2716	1	2	67	5	1		67224.958302	72000.488753	118	82	114	76			120	76	2	21.8	2		2	2		117.33333333	3	78	3	3	0	2	1	4	3	2	2	4	2
33554	50054.842813	1	2	4193	1986	1	1	39	4	3		24750.062257	26656.237272	140	86	132	82					1	22.36	1	3	2	2	2	136	2	84	2	1	1	2	1	3	2	2	2	3	2
33554	50054.842813	1	2	5958	2914	2	1	39	4	3		24750.062257	26656.237272	140	86	132	82					1	22.36	1	3	2	2	2	136	2	84	2	1	1	2	1	3	2	2	2	3	2
33559	19149.376947	1		2493	1971	1	2	24	4	4	2	27990.777472	28539.360105	118	64	118	46			120	50	1	33.41	1	1	2	2		118.66666667	3	53.333333333	3	1	1	2	2	3	1	2	2	4	2
33559	19149.376947	1		2339	1691	2	2	24	4	4	2	27990.777472	28539.360105	118	64	118	46			120	50	1	33.41	1	1	2	2		118.66666667	3	53.333333333	3	1	1	2	2	3	1	2	2	4	2
33561	43122.39229	1	1	2656	2648	1	2	83	3	3		30661.129011	35125.95619			140	70			142	78	1	35.49	2		2	2		141	2	74	2	1	1	2	1	2	3	2	2	4	2
33561	43122.39229	1	1	2728	2529	2	2	83	3	3		30661.129011	35125.95619			140	70			142	78	1	35.49	2		2	2		141	2	74	2	1	1	2	1	2	3	2	2	4	2
33562	42768.859802	1		2478	2986	1	2	48	5	5	2	67830.796099	69748.980819	128	64	128	76	122	68			2	22.82	1	1	2	2		126	3	69.333333333	3	3	0	2	2	4	1	2	2	4	2
33562	42768.859802	1		2570	2409	2	2	48	5	5	2	67830.796099	69748.980819	128	64	128	76	122	68			2	22.82	1	1	2	2		126	3	69.333333333	3	3	0	2	2	4	1	2	2	4	2
33563	190746.12009	1	1	3475	4167	1	2	54	3	3	2	117523.36948	118113.79328	116	70	120	68	114	74			2	34.67	2		2	2	1	116.66666667	3	70.666666667	3	3	0	2	1	2	3	2	2	4	2
33563	190746.12009	1	1	3684	2011	2	2	54	3	3	2	117523.36948	118113.79328	116	70	120	68	114	74			2	34.67	2		2	2	1	116.66666667	3	70.666666667	3	3	0	2	1	2	3	2	2	4	2
33565	23079.593709	1	3	6329	2291	1	1	57	3	3		30802.474358	31567.507139	118	76	112	80	114	76			2	21.74	1	1	2	2	2	114.66666667	3	77.333333333	3	3	0	2	1	2	1	2	2	3	2
33565	23079.593709	1	3	3396	2004	2	1	57	3	3		30802.474358	31567.507139	118	76	112	80	114	76			2	21.74	1	1	2	2	2	114.66666667	3	77.333333333	3	3	0	2	1	2	1	2	2	3	2
33570	28566.142824	1	3	2231	1146	1	2	44	4	3	2	29921.778299	30275.619189	128	68	126	72	132	76			2	25.12	1	1	2	2	1	128.66666667	3	72	3	3	0	2	1	3	1	2	2	4	2
33570	28566.142824	1	3	1153	764	2	2	44	4	3	2	29921.778299	30275.619189	128	68	126	72	132	76			2	25.12	1	1	2	2	1	128.66666667	3	72	3	3	0	2	1	3	1	2	2	4	2
33574	93554.661809	1	3	2756	1174	1	1	24	3	2		105792.45194	108399.65119	114	64	120	62	120	68			2	33.88	1	1	2	2	2	118	3	64.666666667	3	3	0	2	1	2	1	2	2	3	2
33574	93554.661809	1	3	3988	1088	2	1	24	3	2		105792.45194	108399.65119	114	64	120	62	120	68			2	33.88	1	1	2	2	2	118	3	64.666666667	3	3	0	2	1	2	1	2	2	3	2
33576	51443.245665	1	2	2924	3479	1	2	68	3	3		62731.713173	66887.942952	114	66	112	66	104	68			2	25.33	2		2	2		110	3	66.666666667	3	3	0	2	1	2	3	2	2	4	2
33576	51443.245665	1	2	3948	3938	2	2	68	3	3		62731.713173	66887.942952	114	66	112	66	104	68			2	25.33	2		2	2		110	3	66.666666667	3	3	0	2	1	2	3	2	2	4	2
33577	53696.336112	1	3	4002	1945	1	2	55	3	4	2	44109.14682	45095.005368	100	70	104	64	94	72			2	27.58	1	3	2	1		99.333333333	3	68.666666667	3	3	0	2	2	2	2	2	1	4	2
33577	53696.336112	1	3	2313	2752	2	2	55	3	4	2	44109.14682	45095.005368	100	70	104	64	94	72			2	27.58	1	3	2	1		99.333333333	3	68.666666667	3	3	0	2	2	2	2	2	1	4	2
33585	54312.543044	1	3	2672	8010	1	1	50	3	4		31742.330448	32723.878246	108	70	114	72	114	72			2	26.99	1	1	2	2	5	112	3	71.333333333	3	3	0	2	2	2	1	2	2	1	1
33585	54312.543044	1	3	680	2693	2	1	50	3	4		31742.330448	32723.878246	108	70	114	72	114	72			2	26.99	1	1	2	2	5	112	3	71.333333333	3	3	0	2	2	2	1	2	2	1	1
33587	64966.90502	1	1	4419	1493	1	2	45	3	4	2	86415.83964	88859.590158	144	56	128	58	122	54			2	32.68	1	3	2	2	1	131.33333333	3	56	3	3	0	2	2	2	2	2	2	4	2
33587	64966.90502	1	1	2454	1608	2	2	45	3	4	2	86415.83964	88859.590158	144	56	128	58	122	54			2	32.68	1	3	2	2	1	131.33333333	3	56	3	3	0	2	2	2	2	2	2	4	2
33589	30300.658293	1	2	5949	5950	1	2	20	5	4	2	52296.873908	54327.365519	106	66	102	68	100	64			2	26.7	1	3	2	2	3	102.66666667	3	66	3	3	0	2	2	4	2	2	2	2	1
33589	30300.658293	1	2	5428	4502	2	2	20	5	4	2	52296.873908	54327.365519	106	66	102	68	100	64			2	26.7	1	3	2	2	3	102.66666667	3	66	3	3	0	2	2	4	2	2	2	2	1
33591	28671.606474	1		1457	1488	1	2	65	1	5		8881.615556	7343.383365	108	64	102	62	100	64			2	27.57	2		2	2		103.33333333	3	63.333333333	3	3	0	2	2	1	3	2	2	4	2
33591	28671.606474	1		1471	2095	2	2	65	1	5		8881.615556	7343.383365	108	64	102	62	100	64			2	27.57	2		2	2		103.33333333	3	63.333333333	3	3	0	2	2	1	3	2	2	4	2
33608	67230.801712	1	1	4678	2222	1	1	39	3	5		75218.785641	77898.795354	84	52	86	54	84	54			2	21.24	2		2	2	2	84.666666667	3	53.333333333	3	3	0	2	2	2	3	2	2	3	2
33608	67230.801712	1	1	5208	1968	2	1	39	3	5		75218.785641	77898.795354	84	52	86	54	84	54			2	21.24	2		2	2	2	84.666666667	3	53.333333333	3	3	0	2	2	2	3	2	2	3	2
33612	53787.926143	1	3	7240	4216	1	1	35	3	5		87099.300329	88673.875065	120	88	122	86	126	82			2	33.04	2		2	9	6	122.66666667	3	85.333333333	3	3	0	2	2	2	3	2		1	1
33612	53787.926143	1	3	2816	2725	2	1	35	3	5		87099.300329	88673.875065	120	88	122	86	126	82			2	33.04	2		2	9	6	122.66666667	3	85.333333333	3	3	0	2	2	2	3	2		1	1
33617	80594.89501	1	3	5463	2412	1	1	48	3	3		101272.90326	104791.73058	118	64	108	60	112	62			2	25.12	1	3	2	2	3	112.66666667	3	62	3	3	0	2	1	2	2	2	2	1	1
33624	13953.123618	1	3	5151	3495	1	1	44	4	5		26613.21872	27473.97288					140	96	130	96	1	26.9	2		2	2	4	135	2	96	2	1	1	2	2	3	3	2	2	1	1
33625	26227.868679	1		1219	1564	1	2	81	3	3		28421.389531	32560.069238	138	54	134	58	126	52			2	25.15	2		2	2		132.66666667	3	54.666666667	3	3	0	2	1	2	3	2	2	4	2
33625	26227.868679	1		3179	1849	2	2	81	3	3		28421.389531	32560.069238	138	54	134	58	126	52			2	25.15	2		2	2		132.66666667	3	54.666666667	3	3	0	2	1	2	3	2	2	4	2
33627	55432.763843	1		2750	1636	1	1	46	3	5		72840.619655	75819.10628	118	80	120	74	118	78			2	26.74	2		2	2	3	118.66666667	3	77.333333333	3	3	0	2	2	2	3	2	2	1	1
33627	55432.763843	1		3260	2796	2	1	46	3	5		72840.619655	75819.10628	118	80	120	74	118	78			2	26.74	2		2	2	3	118.66666667	3	77.333333333	3	3	0	2	2	2	3	2	2	1	1
33629	155143.37704	1	1	2997	1925	1	2	34	3	3	2	86206.180029	91553.467423	114	58	110	64	106	66			2	32.95	1	1	2	2	3	110	3	62.666666667	3	3	0	2	1	2	1	2	2	2	1
33629	155143.37704	1	1	3512	2060	2	2	34	3	3	2	86206.180029	91553.467423	114	58	110	64	106	66			2	32.95	1	1	2	2	3	110	3	62.666666667	3	3	0	2	1	2	1	2	2	2	1
33630	11598.215756	1		4734	1829	1	2	36	4	2	2	20714.068905	21287.665212	158	66			154	68	154	72	1	24.43	1	1	2	2	2	155.33333333	3	68.666666667	3	1	1	2	1	3	1	2	2	2	1
33634	63843.106949	1	1	3828	2446	1	1	50	3	4		38574.849092	39532.922257	120	78	132	70	144	74			2	29.91	1	1	1	2		132	3	74	3	3	0	2	2	2	1	1	2	3	2
33634	63843.106949	1	1	1936	1343	2	1	50	3	4		38574.849092	39532.922257	120	78	132	70	144	74			2	29.91	1	1	1	2		132	3	74	3	3	0	2	2	2	1	1	2	3	2
33635	64435.92544	1		5331	3178	1	1	44	3	3		85173.88289	88133.3338	118	86	126	90	116	84			2	41.43	1	1	2	2		120	3	86.666666667	3	3	0	2	1	2	1	2	2	3	2
33635	64435.92544	1		2560	3089	2	1	44	3	3		85173.88289	88133.3338	118	86	126	90	116	84			2	41.43	1	1	2	2		120	3	86.666666667	3	3	0	2	1	2	1	2	2	3	2
33637	112804.39277	1	1	3186	2128	1	2	28	3	4	2	63179.52209	65632.546142			102	60	100	64	96	66	2	26.1	1	1	2	2	1	99.333333333	3	63.333333333	3	3	0	2	2	2	1	2	2	4	2
33637	112804.39277	1	1	2048	2638	2	2	28	3	4	2	63179.52209	65632.546142			102	60	100	64	96	66	2	26.1	1	1	2	2	1	99.333333333	3	63.333333333	3	3	0	2	2	2	1	2	2	4	2
33642	46175.203806	1	2	1879	1641	1	2	77	3	4		56799.660938	57323.294219	180	88	160	90	170	76			2	18.69	1	1	2	2	2	170	3	84.666666667	3	2	1	2	2	2	1	2	2	2	1
33642	46175.203806	1	2	2065	1571	2	2	77	3	4		56799.660938	57323.294219	180	88	160	90	170	76			2	18.69	1	1	2	2	2	170	3	84.666666667	3	2	1	2	2	2	1	2	2	2	1
33645	55579.184482	1		2198	1908	1	2	25	1	4	2	19734.013988	20089.590556	112	64	106	60	106	58			2	25.72	2		2	2		108	3	60.666666667	3	3	0	2	2	1	3	2	2	4	2
33645	55579.184482	1		4867	2646	2	2	25	1	4	2	19734.013988	20089.590556	112	64	106	60	106	58			2	25.72	2		2	2		108	3	60.666666667	3	3	0	2	2	1	3	2	2	4	2
33646	59738.540299	1	3	2120	664	1	1	63	3	4		78613.03605	77673.716421	100	74	96	74	98	72			2	26.23	1	3	2	2		98	3	73.333333333	3	3	0	1	2	2	2	2	2	3	2
33646	59738.540299	1	3	2036	468	2	1	63	3	4		78613.03605	77673.716421	100	74	96	74	98	72			2	26.23	1	3	2	2		98	3	73.333333333	3	3	0	1	2	2	2	2	2	3	2
33652	24077.80562	1		2605	1874	1	1	32	4	3		24017.239669	26096.96862	126	70	126	68	126	68			2	31.45	2		2	2		126	3	68.666666667	3	3	0	2	1	3	3	2	2	3	2
33652	24077.80562	1		2558	2040	2	1	32	4	3		24017.239669	26096.96862	126	70	126	68	126	68			2	31.45	2		2	2		126	3	68.666666667	3	3	0	2	1	3	3	2	2	3	2
33657	46139.761798	1	1	1150	596	1	2	23	4	3	2	32408.254459	32832.855277	118	70	114	78	110	72			2	32.38	2		2	2		114	3	73.333333333	3	3	0	2	1	3	3	2	2	4	2
33658	19593.92269	1	1	4858	2221	1	2	41	3	5	2	30972.221202	31954.467437	112	70	108	62	114	58			2	26.07	1	3	2	2	3	111.33333333	3	63.333333333	3	3	0	2	2	2	2	2	2	2	1
33658	19593.92269	1	1	4058	3649	2	2	41	3	5	2	30972.221202	31954.467437	112	70	108	62	114	58			2	26.07	1	3	2	2	3	111.33333333	3	63.333333333	3	3	0	2	2	2	2	2	2	2	1
33659	19578.649184	1		5567	3392	1	2	35	4	3	2	34544.28186	35935.159157			138	64	140	40	138	40	2	32.53	2		2	2		138.66666667	3	48	3	3	0	2	1	3	3	2	2	4	2
33660	56093.637036	1	1	2976	3024	1	2	59	3	5	2	71340.03092	72934.511529	112	72	108	74	106	70			2	21.33	2		2	2	1	108.66666667	3	72	3	3	0	2	2	2	3	2	2	4	2
33660	56093.637036	1	1	4911	3983	2	2	59	3	5	2	71340.03092	72934.511529	112	72	108	74	106	70			2	21.33	2		2	2	1	108.66666667	3	72	3	3	0	2	2	2	3	2	2	4	2
33662	47778.300289	1	1	3414	4858	1	2	45	3	5	2	39122.493838	40124.948255	108	54	96	62	110	58			2	24.28	1	1	2	2	3	104.66666667	3	58	3	3	0	2	2	2	1	2	2	2	1
33662	47778.300289	1	1	2692	4141	2	2	45	3	5	2	39122.493838	40124.948255	108	54	96	62	110	58			2	24.28	1	1	2	2	3	104.66666667	3	58	3	3	0	2	2	2	1	2	2	2	1
33663	31876.112237	1	1	3320	5748	1	1	76	3	5		16712.680534	16601.358458					110	70			2	35.72	2		1	2		110	1	70	1	3	0	1	2	2	3	1	2	3	2
33663	31876.112237	1	1	13486	9632	2	1	76	3	5		16712.680534	16601.358458					110	70			2	35.72	2		1	2		110	1	70	1	3	0	1	2	2	3	1	2	3	2
33669	67029.90349	1		3828	4665	1	1	46	3	5		85173.88289	87154.150225	144	76	144	76	148	74			1	24.13	2		2	2	1	145.33333333	3	75.333333333	3	1	1	2	2	2	3	2	2	3	2
33669	67029.90349	1		3401	2371	2	1	46	3	5		85173.88289	87154.150225	144	76	144	76	148	74			1	24.13	2		2	2	1	145.33333333	3	75.333333333	3	1	1	2	2	2	3	2	2	3	2
33673	13951.765465	1	1	963	1125	1	1	85	3	4		11731.245486	12170.547892	114	48	124	40	122	50			2	31.89	1	3	2	2		120	3	46	3	3	0	2	2	2	2	2	2	3	2
33673	13951.765465	1	1	2226	1988	2	1	85	3	4		11731.245486	12170.547892	114	48	124	40	122	50			2	31.89	1	3	2	2		120	3	46	3	3	0	2	2	2	2	2	2	3	2
33681	51827.956163	1	1	6378	3225	1	1	29	3	5		79915.043384	85442.70135	130	84	130	86	122	90			2	30.16	2		2	2	2	127.33333333	3	86.666666667	3	3	0	2	2	2	3	2	2	3	2
33681	51827.956163	1	1	2801	2998	2	1	29	3	5		79915.043384	85442.70135	130	84	130	86	122	90			2	30.16	2		2	2	2	127.33333333	3	86.666666667	3	3	0	2	2	2	3	2	2	3	2
33682	204477.16318	1	2	3300	2333	1	2	38	3	5	2	73276.073895	77821.319097	106	40	100	52	100	58			2	22.94	2		2	2	3	102	3	50	3	3	0	2	2	2	3	2	2	2	1
33682	204477.16318	1	2	2819	2500	2	2	38	3	5	2	73276.073895	77821.319097	106	40	100	52	100	58			2	22.94	2		2	2	3	102	3	50	3	3	0	2	2	2	3	2	2	2	1
33687	9864.2749998	1	1	1835	1843	1	2	53	1	1	2	20581.040222	20669.511868	184	82	180	80	176	76			1	34.46	2		2	2		180	3	79.333333333	3	1	1	2	1	1	3	2	2	4	2
33687	9864.2749998	1	1	1094	1045	2	2	53	1	1	2	20581.040222	20669.511868	184	82	180	80	176	76			1	34.46	2		2	2		180	3	79.333333333	3	1	1	2	1	1	3	2	2	4	2
33690	41148.897952	1		2436	2263	1	2	27	2	3	2	70049.776027	73777.645295	100	68	100	72	102	68			2	26.55	2		2	2		100.66666667	3	69.333333333	3	3	0	2	1	4	3	2	2	4	2
33690	41148.897952	1		1355	1083	2	2	27	2	3	2	70049.776027	73777.645295	100	68	100	72	102	68			2	26.55	2		2	2		100.66666667	3	69.333333333	3	3	0	2	1	4	3	2	2	4	2
33694	56337.707373	1	1	3865	2333	1	1	54	3	3		89650.905566	91877.541024	140	90	142	88	146	82			2	39.18	2		3	2	2	142.66666667	3	86.666666667	3	2	1	2	1	2	3	2	2	3	2
33694	56337.707373	1	1	5633	2202	2	1	54	3	3		89650.905566	91877.541024	140	90	142	88	146	82			2	39.18	2		3	2	2	142.66666667	3	86.666666667	3	2	1	2	1	2	3	2	2	3	2
33698	13766.752218	1	2	2850	2086	1	1	75	3	1		15391.933002	17090.462473	134	84	140	78	122	84			2	37.04	2		2	2		132	3	82	3	3	0	2	1	2	3	2	2	3	2
33698	13766.752218	1	2	1283	1134	2	1	75	3	1		15391.933002	17090.462473	134	84	140	78	122	84			2	37.04	2		2	2		132	3	82	3	3	0	2	1	2	3	2	2	3	2
33699	13591.816835	1		4869	3226	1	1	37	4	5		23015.242442	24946.772202	122	54	120	60	124	66			2	35.84	2		2	2		122	3	60	3	3	0	2	2	3	3	2	2	3	2
33699	13591.816835	1		3063	3504	2	1	37	4	5		23015.242442	24946.772202	122	54	120	60	124	66			2	35.84	2		2	2		122	3	60	3	3	0	2	2	3	3	2	2	3	2
33700	40178.834599	1	1	2526	1920	1	1	29	2	5		67602.96843	72038.376602	114	62	106	74	108	62			2	32.93	2		2	2	2	109.33333333	3	66	3	3	0	2	2	4	3	2	2	3	2
33700	40178.834599	1	1	6182	2638	2	1	29	2	5		67602.96843	72038.376602	114	62	106	74	108	62			2	32.93	2		2	2	2	109.33333333	3	66	3	3	0	2	2	4	3	2	2	3	2
33709	69003.750678	1	1	5267	4384	1	1	53	3	4		87029.445475	89720.601397	120	72	124	60	118	58			2	25.09	1	1	2	2	2	120.66666667	3	63.333333333	3	3	0	2	2	2	1	2	2	3	2
33709	69003.750678	1	1	2842	3187	2	1	53	3	4		87029.445475	89720.601397	120	72	124	60	118	58			2	25.09	1	1	2	2	2	120.66666667	3	63.333333333	3	3	0	2	2	2	1	2	2	3	2
33712	25423.366916	1	2	4380	2358	1	2	23	1	4	2	17540.539309	17856.592838	100	64			100	68	94	72	2	22.75	2		2	2	2	98	3	68	3	3	0	2	2	1	3	2	2	2	1
33712	25423.366916	1	2	7616	3852	2	2	23	1	4	2	17540.539309	17856.592838	100	64			100	68	94	72	2	22.75	2		2	2	2	98	3	68	3	3	0	2	2	1	3	2	2	2	1
33715	76028.181492	1	2	592	928	1	2	45	4	5	2	29888.842935	30242.294347	120	62	112	72	130	76			2	21.06	2		2	2		120.66666667	3	70	3	3	0	2	2	3	3	2	2	4	2
33715	76028.181492	1	2	1511	851	2	2	45	4	5	2	29888.842935	30242.294347	120	62	112	72	130	76			2	21.06	2		2	2		120.66666667	3	70	3	3	0	2	2	3	3	2	2	4	2
33726	11809.091635	1	3	3985	3716	1	1	66	1	1		4718.562888	4878.859518	110	62	110	64	112	64			2	39.61	2		1	2	12	110.66666667	3	63.333333333	3	3	0	2	1	1	3	1	2	1	1
33726	11809.091635	1	3	3631	2761	2	1	66	1	1		4718.562888	4878.859518	110	62	110	64	112	64			2	39.61	2		1	2	12	110.66666667	3	63.333333333	3	3	0	2	1	1	3	1	2	1	1
33728	58804.044013	1		3756	2522	1	1	34	1	3		20002.111712	20464.219903	132	76	128	64	124	76			2	29.31	2		2	2		128	3	72	3	3	0	2	1	1	3	2	2	3	2
33728	58804.044013	1		2626	1372	2	1	34	1	3		20002.111712	20464.219903	132	76	128	64	124	76			2	29.31	2		2	2		128	3	72	3	3	0	2	1	1	3	2	2	3	2
33730	51463.974877	1		2169	1418	1	2	46	3	3	2	42031.623402	43220.234216	114	70	116	72	118	68			1	25	1	1	2	2	6	116	3	70	3	1	1	2	1	2	1	2	2	2	1
33730	51463.974877	1		1687	979	2	2	46	3	3	2	42031.623402	43220.234216	114	70	116	72	118	68			1	25	1	1	2	2	6	116	3	70	3	1	1	2	1	2	1	2	2	2	1
33734	10977.765384	1	3	2590	2487	1	1	25	1	1		24232.004404	25457.600974	118	66	106	66	106	68			2	23.16	1	2	2	2		110	3	66.666666667	3	3	0	2	1	1	1	2	2	3	2
33734	10977.765384	1	3	870	740	2	1	25	1	1		24232.004404	25457.600974	118	66	106	66	106	68			2	23.16	1	2	2	2		110	3	66.666666667	3	3	0	2	1	1	1	2	2	3	2
33735	59119.662412	1	1	1633	998	1	2	36	3	5	2	90422.626165	97463.686268	110	70							2	25.44	2		2	1	2	110	1	70	1	3	0	2	2	2	3	2	1	2	1
33736	74926.989227	1	3	2296	1570	1	2	54	3	4	2	95610.646492	97422.161379	108	58	106	54	110	56			2	26.05	2		2	2	1	108	3	56	3	3	0	2	2	2	3	2	2	4	2
33736	74926.989227	1	3	1542	2625	2	2	54	3	4	2	95610.646492	97422.161379	108	58	106	54	110	56			2	26.05	2		2	2	1	108	3	56	3	3	0	2	2	2	3	2	2	4	2
33743	13975.038515	1	1	5294	1762	1	1	26	4	3		19979.402852	20827.761539	152	100	148	96	146	92			2	26.96	2		2	2	2	148.66666667	3	96	3	2	1	2	1	3	3	2	2	3	2
33744	31335.676622	1	2	2246	2570	1	2	48	3	3	2	51684.850927	51103.338218	106	72			102	78	110	78	1	28.54	1	1	2	2		106	3	76	3	1	1	1	1	2	1	2	2	4	2
33744	31335.676622	1	2	2140	2260	2	2	48	3	3	2	51684.850927	51103.338218	106	72			102	78	110	78	1	28.54	1	1	2	2		106	3	76	3	1	1	1	1	2	1	2	2	4	2
33745	290515.84302	1		3762	2933	1	1	46	3	5		115169.46044	119878.79294	110	68			102	68	110	64	2	26.11	1	1	3	2	2	107.33333333	3	66.666666667	3	3	0	2	2	2	1	2	2	3	2
33745	290515.84302	1		4739	2312	2	1	46	3	5		115169.46044	119878.79294	110	68			102	68	110	64	2	26.11	1	1	3	2	2	107.33333333	3	66.666666667	3	3	0	2	2	2	1	2	2	3	2
33750	80286.518531	1	1	3835	2688	1	1	29	3	3		43836.686071	46712.796398	122	76	118	68	116	76			2	23.6	2		2	2	3	118.66666667	3	73.333333333	3	3	0	2	1	2	3	2	2	1	1
33750	80286.518531	1	1	2498	1605	2	1	29	3	3		43836.686071	46712.796398	122	76	118	68	116	76			2	23.6	2		2	2	3	118.66666667	3	73.333333333	3	3	0	2	1	2	3	2	2	1	1
33751	126767.74907	1	3	1515	1522	1	1	51	3	4		76142.603743	78497.112816	136	76	132	76	138	74			2	23.36	1	1	2	2	2	135.33333333	3	75.333333333	3	3	0	2	2	2	1	2	2	3	2
33751	126767.74907	1	3	8131	6377	2	1	51	3	4		76142.603743	78497.112816	136	76	132	76	138	74			2	23.36	1	1	2	2	2	135.33333333	3	75.333333333	3	3	0	2	2	2	1	2	2	3	2
33754	8933.2452139	1	3	3473	2687	1	1	48	1	4		18143.983624	18718.640546	106	68			124	78	126	82	2	23.82	2		2	2	4	118.66666667	3	76	3	3	0	2	2	1	3	2	2	1	1
33754	8933.2452139	1	3	4808	4733	2	1	48	1	4		18143.983624	18718.640546	106	68			124	78	126	82	2	23.82	2		2	2	4	118.66666667	3	76	3	3	0	2	2	1	3	2	2	1	1
33755	118996.703	1	1	1766	1539	1	2	23	3	2	3	66674.297133	70222.53208	94	58	94	54			100	64	2	36.46	1	1	2	2		96	3	58.666666667	3	3	0	2	1	2	1	2	2	4	2
33756	74962.903694	1	2	1358	1120	1	2	43	3	4	2	99712.034344	102531.78749	122	74			120	84	120	88	2	31.88	2		2	2		120.66666667	3	82	3	3	0	2	2	2	3	2	2	4	2
33756	74962.903694	1	2	1709	1537	2	2	43	3	4	2	99712.034344	102531.78749	122	74			120	84	120	88	2	31.88	2		2	2		120.66666667	3	82	3	3	0	2	2	2	3	2	2	4	2
33761	63725.736702	1	1	3214	2620	1	1	54	3	5		80641.140918	82857.980402	132	72	126	74	124	74			2	28.39	2		2	2	1	127.33333333	3	73.333333333	3	3	0	2	2	2	3	2	2	3	2
33761	63725.736702	1	1	3369	2802	2	1	54	3	5		80641.140918	82857.980402	132	72	126	74	124	74			2	28.39	2		2	2	1	127.33333333	3	73.333333333	3	3	0	2	2	2	3	2	2	3	2
33762	68045.9984	1	1	2710	3470	1	1	44	3	5		84999.630949	88475.305169	128	72	128	86	134	84			1	28.12	2		2	2	2	130	3	80.666666667	3	1	1	2	2	2	3	2	2	3	2
33762	68045.9984	1	1	2406	2435	2	1	44	3	5		84999.630949	88475.305169	128	72	128	86	134	84			1	28.12	2		2	2	2	130	3	80.666666667	3	1	1	2	2	2	3	2	2	3	2
33765	34033.495658	1	1	4133	2301	1	1	41	4	4		25524.814092	25584.426968	126	62	124	62	124	62			2	26.73	2		2	2	3	124.66666667	3	62	3	3	0	2	2	3	3	2	2	1	1
33765	34033.495658	1	1	3388	2654	2	1	41	4	4		25524.814092	25584.426968	126	62	124	62	124	62			2	26.73	2		2	2	3	124.66666667	3	62	3	3	0	2	2	3	3	2	2	1	1
33768	61166.717599	1	2	4179	3570	1	2	65	3	3		74588.858743	79530.672384	106	68	104	68	102	66			2	36.63	1	3	2	2	1	104	3	67.333333333	3	3	0	2	1	2	2	2	2	4	2
33768	61166.717599	1	2	3038	3318	2	2	65	3	3		74588.858743	79530.672384	106	68	104	68	102	66			2	36.63	1	3	2	2	1	104	3	67.333333333	3	3	0	2	1	2	2	2	2	4	2
33771	7102.4416771	1	1	3085	3596	1	1	66	1	1		7101.447409	6672.955219	140	82	142	80	132	86			2	27.52	1	2	2	2	3	138	3	82.666666667	3	3	0	2	1	1	1	2	2	1	1
33771	7102.4416771	1	1	3442	2595	2	1	66	1	1		7101.447409	6672.955219	140	82	142	80	132	86			2	27.52	1	2	2	2	3	138	3	82.666666667	3	3	0	2	1	1	1	2	2	1	1
33775	25330.622936	1	2	3116	3260	1	1	50	4	5		26005.382078	26846.476913	116	52	114	54	114	54			2	25.86	2		1	2		114.66666667	3	53.333333333	3	3	0	2	2	3	3	1	2	3	2
33775	25330.622936	1	2	2435	2527	2	1	50	4	5		26005.382078	26846.476913	116	52	114	54	114	54			2	25.86	2		1	2		114.66666667	3	53.333333333	3	3	0	2	2	3	3	1	2	3	2
33777	15339.260097	1	2	1632	3135	1	1	33	1	3		30041.169876	29766.414635	112	78	108	80	116	80			2	29.58	2		2	2		112	3	79.333333333	3	3	0	2	1	1	3	2	2	3	2
33777	15339.260097	1	2	2929	5022	2	1	33	1	3		30041.169876	29766.414635	112	78	108	80	116	80			2	29.58	2		2	2		112	3	79.333333333	3	3	0	2	1	1	3	2	2	3	2
33778	77697.2382	1	1	7932	3500	1	1	40	3	2		101272.90326	101024.11637	122	86	120	80	114	84			2	24.75	2		2	2	2	118.66666667	3	83.333333333	3	3	0	2	1	2	3	2	2	3	2
33778	77697.2382	1	1	5927	2273	2	1	40	3	2		101272.90326	101024.11637	122	86	120	80	114	84			2	24.75	2		2	2	2	118.66666667	3	83.333333333	3	3	0	2	1	2	3	2	2	3	2
33780	16207.487173	1		1433	1170	1	2	32	4	3	2	28850.513815	29747.641199	104	70	96	68	100	66			2	33.34	2		2	2	1	100	3	68	3	3	0	2	1	3	3	2	2	4	2
33784	71522.15171	1	1	4077	2197	1	2	54	3	5	2	119048.57709	116640.87401	132	84			138	70	134	70	2	34.92	2		2	2	1	134.66666667	3	74.666666667	3	3	0	2	2	2	3	2	2	4	2
33784	71522.15171	1	1	2236	3906	2	2	54	3	5	2	119048.57709	116640.87401	132	84			138	70	134	70	2	34.92	2		2	2	1	134.66666667	3	74.666666667	3	3	0	2	2	2	3	2	2	4	2
33792	4613.2960119	1		995	1040	1	2	73	1	1		7733.275043	9820.889929	144	76	140	74	132	72			1	24.5	2		2	2		138.66666667	3	74	3	1	1	1	1	1	3	2	2	4	2
33792	4613.2960119	1		1524	2310	2	2	73	1	1		7733.275043	9820.889929	144	76	140	74	132	72			1	24.5	2		2	2		138.66666667	3	74	3	1	1	1	1	1	3	2	2	4	2
33793	41433.957688	1	1	8102	5681	1	1	76	3	5		48020.981894	51437.367926	118	64	116	60	108	64			1	39.73	1	3	2	2		114	3	62.666666667	3	1	1	2	2	2	2	2	2	3	2
33793	41433.957688	1	1	3217	3383	2	1	76	3	5		48020.981894	51437.367926	118	64	116	60	108	64			1	39.73	1	3	2	2		114	3	62.666666667	3	1	1	2	2	2	2	2	2	3	2
33797	10657.023764	1	3	3064	3495	1	2	45	1	4	2	23957.751716	24843.833984	112	70	106	68	108	70			2	23.78	1	1	2	2	6	108.66666667	3	69.333333333	3	3	0	2	2	1	1	2	2	2	1
33797	10657.023764	1	3	5298	3935	2	2	45	1	4	2	23957.751716	24843.833984	112	70	106	68	108	70			2	23.78	1	1	2	2	6	108.66666667	3	69.333333333	3	3	0	2	2	1	1	2	2	2	1
33798	20548.046039	1	1	10168	5290	1	1	50	4	4		20960.982788	21777.697492	112	76	106	70	108	76			2	18.45	1	1	2	2	4	108.66666667	3	74	3	3	0	2	2	3	1	2	2	1	1
33798	20548.046039	1	1	10221	6078	2	1	50	4	4		20960.982788	21777.697492	112	76	106	70	108	76			2	18.45	1	1	2	2	4	108.66666667	3	74	3	3	0	2	2	3	1	2	2	1	1
33802	69805.031245	1	2	8204	3090	1	1	49	3	3		88700.195686	90762.44874	140	66	140	64	132	60			2	22.93	1	3	1	2	4	137.33333333	3	63.333333333	3	3	0	2	1	2	2	1	2	1	1
33802	69805.031245	1	2	2386	2341	2	1	49	3	3		88700.195686	90762.44874	140	66	140	64	132	60			2	22.93	1	3	1	2	4	137.33333333	3	63.333333333	3	3	0	2	1	2	2	1	2	1	1
33803	179627.9523	1		1858	3017	1	2	38	3	3	2	99811.154622	106002.34566	100	64	104	60	100	60			2	19.36	1	1	2	2	4	101.33333333	3	61.333333333	3	3	0	2	1	2	1	2	2	2	1
33803	179627.9523	1		1329	1536	2	2	38	3	3	2	99811.154622	106002.34566	100	64	104	60	100	60			2	19.36	1	1	2	2	4	101.33333333	3	61.333333333	3	3	0	2	1	2	1	2	2	2	1
33805	16733.2259	1	3	7252	4501	1	1	28	4	2		24638.8322	24938.43852	110	74	104	74	106	78			2	20.07	1	1	2	2		106.66666667	3	75.333333333	3	3	0	2	1	3	1	2	2	3	2
33805	16733.2259	1	3	1922	1682	2	1	28	4	2		24638.8322	24938.43852	110	74	104	74	106	78			2	20.07	1	1	2	2		106.66666667	3	75.333333333	3	3	0	2	1	3	1	2	2	3	2
33808	8120.0980609	1	3	1478	1821	1	1	74	1	1		4202.014651	5574.413471	118	56	116	64	118	60			2	25.73	1	3	2	2	1	117.33333333	3	60	3	3	0	2	1	1	2	2	2	3	2
33808	8120.0980609	1	3	922	1559	2	1	74	1	1		4202.014651	5574.413471	118	56	116	64	118	60			2	25.73	1	3	2	2	1	117.33333333	3	60	3	3	0	2	1	1	2	2	2	3	2
33812	14699.564117	1		2678	768	1	1	80	4	1		11774.338916	11561.227255	108	56							2	30.6	2		1	1		108	1	56	1	3	0	1	1	3	3	1	1	3	2
33821	10920.769085	1		2142	1946	1	1	25	1	2		20866.704748	21192.165636	120	66			116	62	122	62	2	22.04	2		2	2	4	119.33333333	3	63.333333333	3	3	0	2	1	1	3	2	2	1	1
33821	10920.769085	1		2638	1971	2	1	25	1	2		20866.704748	21192.165636	120	66			116	62	122	62	2	22.04	2		2	2	4	119.33333333	3	63.333333333	3	3	0	2	1	1	3	2	2	1	1
33823	35747.985835	1	2	2949	4468	1	1	24	2	5		38870.11965	41420.375214	118	72	128	68	120	66			2	27.68	2		2	2		122	3	68.666666667	3	3	0	2	2	4	3	2	2	3	2
33827	275216.981	1	2	2281	2239	1	2	43	3	3	2	110074.9597	113565.85285	98	58	104	62	100	60			2	21.21	1	1	2	2	3	100.66666667	3	60	3	3	0	2	1	2	1	2	2	2	1
33827	275216.981	1	2	2402	1424	2	2	43	3	3	2	110074.9597	113565.85285	98	58	104	62	100	60			2	21.21	1	1	2	2	3	100.66666667	3	60	3	3	0	2	1	2	1	2	2	2	1
33838	73352.451551	1	1	3832	2566	1	2	57	3	3	2	93843.803931	95374.903573	108	74	114	72	108	74			2	20.99	1	1	2	2	2	110	3	73.333333333	3	3	0	2	1	2	1	2	2	2	1
33838	73352.451551	1	1	3069	2479	2	2	57	3	3	2	93843.803931	95374.903573	108	74	114	72	108	74			2	20.99	1	1	2	2	2	110	3	73.333333333	3	3	0	2	1	2	1	2	2	2	1
33840	79333.591074	1	1	2506	3026	1	2	35	3	5	2	86265.052124	91922.021133	108	66	100	66	112	70			2	19.05	2		2	2	2	106.66666667	3	67.333333333	3	3	0	2	2	2	3	2	2	2	1
33840	79333.591074	1	1	4386	3450	2	2	35	3	5	2	86265.052124	91922.021133	108	66	100	66	112	70			2	19.05	2		2	2	2	106.66666667	3	67.333333333	3	3	0	2	2	2	3	2	2	2	1
33841	127474.58657	1		1509	1316	1	2	21	4	2	2	22025.074624	22239.961611	124	78			128	80	124	78	2	76.07	2		2	2	2	125.33333333	3	78.666666667	3	3	0	2	1	3	3	2	2	2	1
33841	127474.58657	1		1560	1136	2	2	21	4	2	2	22025.074624	22239.961611	124	78			128	80	124	78	2	76.07	2		2	2	2	125.33333333	3	78.666666667	3	3	0	2	1	3	3	2	2	2	1
33845	17870.859809	1	1	2545	1963	1	1	31	1	3		34163.386397	34679.07967	122	72	118	78	120	72			2	29.83	2		2	2	2	120	3	74	3	3	0	2	1	1	3	2	2	3	2
33847	8447.8544255	1	1	4340	3890	1	2	45	1	2	2	17204.878384	17701.557115	126	74	118	70	112	70			2	48.37	2		1	2	5	118.66666667	3	71.333333333	3	3	0	2	1	1	3	1	2	2	1
33847	8447.8544255	1	1	1839	1645	2	2	45	1	2	2	17204.878384	17701.557115	126	74	118	70	112	70			2	48.37	2		1	2	5	118.66666667	3	71.333333333	3	3	0	2	1	1	3	1	2	2	1
33852	61222.513428	1	2	2741	3289	1	1	23	3	4		104437.07706	109768.50182	114	52	120	56	112	60			2	25.44	2		2	2		115.33333333	3	56	3	3	0	2	2	2	3	2	2	3	2
33852	61222.513428	1	2	2648	2919	2	1	23	3	4		104437.07706	109768.50182	114	52	120	56	112	60			2	25.44	2		2	2		115.33333333	3	56	3	3	0	2	2	2	3	2	2	3	2
33853	32410.93649	1	1	4079	2983	1	1	69	2	5		50168.538115	52856.910333	114	74	102	70	106	70			2	24.86	1	3	2	2		107.33333333	3	71.333333333	3	3	0	2	2	4	2	2	2	3	2
33853	32410.93649	1	1	2722	5490	2	1	69	2	5		50168.538115	52856.910333	114	74	102	70	106	70			2	24.86	1	3	2	2		107.33333333	3	71.333333333	3	3	0	2	2	4	2	2	2	3	2
33856	21793.995379	1	1	181	875	1	2	21	4	4	2	33020.555943	32480.779087	92	68					100	68	2	20.42	2		2	2		96	2	68	2	3	0	2	2	3	3	2	2	4	2
33856	21793.995379	1	1	2649	1606	2	2	21	4	4	2	33020.555943	32480.779087	92	68					100	68	2	20.42	2		2	2		96	2	68	2	3	0	2	2	3	3	2	2	4	2
33860	8600.3068196	1	1	4164	3769	1	2	42	1	5	2	17515.362534	18021.004471	100	56	98	58	94	54			2	25.08	2		2	2		97.333333333	3	56	3	3	0	2	2	1	3	2	2	4	2
33860	8600.3068196	1	1	2064	2932	2	2	42	1	5	2	17515.362534	18021.004471	100	56	98	58	94	54			2	25.08	2		2	2		97.333333333	3	56	3	3	0	2	2	1	3	2	2	4	2
33864	105273.54917	1	3	2456	1858	1	2	61	3	5		62731.713173	63428.420261	114	66	94	56	100	58			2	26.29	1	3	2	2	1	102.66666667	3	60	3	3	0	2	2	2	2	2	2	4	2
33864	105273.54917	1	3	3422	2735	2	2	61	3	5		62731.713173	63428.420261	114	66	94	56	100	58			2	26.29	1	3	2	2	1	102.66666667	3	60	3	3	0	2	2	2	2	2	2	4	2
33866	13698.552111	1	1	3759	3065	1	2	46	4	5	2	26487.611553	26972.71661	116	80	116	80	116	82			2	37.4	2		2	2	2	116	3	80.666666667	3	3	0	2	2	3	3	2	2	2	1
33866	13698.552111	1	1	4570	2216	2	2	46	4	5	2	26487.611553	26972.71661	116	80	116	80	116	82			2	37.4	2		2	2	2	116	3	80.666666667	3	3	0	2	2	3	3	2	2	2	1
33867	74394.667605	1		5699	3448	1	1	29	3	5		80622.79096	86199.403244	118	88	124	82	138	86			2	26.49	1	2	2	2	2	126.66666667	3	85.333333333	3	3	0	2	2	2	1	2	2	3	2
33867	74394.667605	1		3090	2312	2	1	29	3	5		80622.79096	86199.403244	118	88	124	82	138	86			2	26.49	1	2	2	2	2	126.66666667	3	85.333333333	3	3	0	2	2	2	1	2	2	3	2
33874	11134.338517	1		1716	2412	1	2	32	1	4	2	25233.660819	25820.696395			98	58	102	68			2	35.94	2		2	2	1	100	2	63	2	3	0	2	2	1	3	2	2	4	2
33874	11134.338517	1		524	2998	2	2	32	1	4	2	25233.660819	25820.696395			98	58	102	68			2	35.94	2		2	2	1	100	2	63	2	3	0	2	2	1	3	2	2	4	2
33876	46490.954974	1	1	3992	1692	1	1	49	3	3		72840.619655	75819.10628	142	68	130	66	124	68			1	25.66	1	1	2	2	5	132	3	67.333333333	3	1	1	2	1	2	1	2	2	1	1
33876	46490.954974	1	1	810	1623	2	1	49	3	3		72840.619655	75819.10628	142	68	130	66	124	68			1	25.66	1	1	2	2	5	132	3	67.333333333	3	1	1	2	1	2	1	2	2	1	1
33879	108587.58283	1	2	3450	2915	1	2	29	3	3	2	61684.89164	64079.884794	114	60							1	30.19	1	1	2	2	10	114	1	60	1	1	1	2	1	2	1	2	2	2	1
33880	32690.684962	1		2088	1154	1	2	29	3	4	2	51879.047282	53893.316251	116	84	114	74	110	78			2	24.15	1	1	2	2	1	113.33333333	3	78.666666667	3	3	0	2	2	2	1	2	2	4	2
33880	32690.684962	1		274	287	2	2	29	3	4	2	51879.047282	53893.316251	116	84	114	74	110	78			2	24.15	1	1	2	2	1	113.33333333	3	78.666666667	3	3	0	2	2	2	1	2	2	4	2
33885	302736.99826	1	1	3959	2560	1	2	40	3	5	2	121486.23942	124921.74455	128	80			114	74	116	82	2	24.16	2		2	2	1	119.33333333	3	78.666666667	3	3	0	2	2	2	3	2	2	4	2
33885	302736.99826	1	1	4301	3777	2	2	40	3	5	2	121486.23942	124921.74455	128	80			114	74	116	82	2	24.16	2		2	2	1	119.33333333	3	78.666666667	3	3	0	2	2	2	3	2	2	4	2
33892	81856.817144	1	2	3489	2314	1	2	70	3	3		51126.282345	51723.504974	114	66			114	60	104	62	2	19.23	1	3	2	2	2	110.66666667	3	62.666666667	3	3	0	2	1	2	2	2	2	2	1
33892	81856.817144	1	2	6159	3089	2	2	70	3	3		51126.282345	51723.504974	114	66			114	60	104	62	2	19.23	1	3	2	2	2	110.66666667	3	62.666666667	3	3	0	2	1	2	2	2	2	2	1
33894	57737.487175	1	2	2182	2400	1	2	63	3	4		46960.275745	48488.825916	152	92			152	88	160	100	1	34.35	1	3	2	2	2	154.66666667	3	93.333333333	3	1	1	2	2	2	2	1	2	2	1
33894	57737.487175	1	2	1992	1828	2	2	63	3	4		46960.275745	48488.825916	152	92			152	88	160	100	1	34.35	1	3	2	2	2	154.66666667	3	93.333333333	3	1	1	2	2	2	2	1	2	2	1
33899	33483.828808	1		2180	875	1	2	30	3	4	2	56340.022841	60034.610108	98	68			104	70	100	70	2	40.61	2		2	2	2	100.66666667	3	69.333333333	3	3	0	2	2	2	3	2	2	2	1
33899	33483.828808	1		3468	1075	2	2	30	3	4	2	56340.022841	60034.610108	98	68			104	70	100	70	2	40.61	2		2	2	2	100.66666667	3	69.333333333	3	3	0	2	2	2	3	2	2	2	1
33901	27810.651329	1	2	3457	2207	1	1	42	4	4		28551.473665	29474.91701	126	78	130	78	130	74			2	22.8	2		2	2	3	128.66666667	3	76.666666667	3	3	0	2	2	3	3	2	2	1	1
33901	27810.651329	1	2	4414	2802	2	1	42	4	4		28551.473665	29474.91701	126	78	130	78	130	74			2	22.8	2		2	2	3	128.66666667	3	76.666666667	3	3	0	2	2	3	3	2	2	1	1
33907	9027.833348	1		1386	1441	1	2	26	1	4	2	16497.111904	17518.852213	102	58	104	60	102	70			2	21.2	2		2	2		102.66666667	3	62.666666667	3	3	0	2	2	1	3	2	2	4	2
33907	9027.833348	1		573	1074	2	2	26	1	4	2	16497.111904	17518.852213	102	58	104	60	102	70			2	21.2	2		2	2		102.66666667	3	62.666666667	3	3	0	2	2	1	3	2	2	4	2
33908	10437.721038	1	1	1757	2567	1	1	21	1	1		23039.926007	24205.230114	142	52	140	50	138	46			2	23.4	1	2	2	2	15	140	3	49.333333333	3	2	1	2	1	1	1	2	2	1	1
33910	20160.792642	1	2	2195	4971	1	1	42	4	5		20697.837435	21367.26979	116	64	116	62	118	56			2	29.19	2		2	2		116.66666667	3	60.666666667	3	3	0	2	2	3	3	2	2	3	2
33910	20160.792642	1	2	200	2247	2	1	42	4	5		20697.837435	21367.26979	116	64	116	62	118	56			2	29.19	2		2	2		116.66666667	3	60.666666667	3	3	0	2	2	3	3	2	2	3	2
33913	33557.634253	1	1	4068	2311	1	2	54	4	2	2	19017.554222	19341.870562	130	44	128	42	128	52			2	26.92	1	3	2	2		128.66666667	3	46	3	3	0	2	1	3	2	2	2	4	2
33913	33557.634253	1	1	5605	2087	2	2	54	4	2	2	19017.554222	19341.870562	130	44	128	42	128	52			2	26.92	1	3	2	2		128.66666667	3	46	3	3	0	2	1	3	2	2	2	4	2
33917	9634.3477955	1		4527	4073	1	1	51	1	2		19567.967121	20187.724501			156	102	144	102	150	92	1	24.87	2		2	2	6	150	3	98.666666667	3	1	1	2	1	1	3	2	2	1	1
33917	9634.3477955	1		6082	2994	2	1	51	1	2		19567.967121	20187.724501			156	102	144	102	150	92	1	24.87	2		2	2	6	150	3	98.666666667	3	1	1	2	1	1	3	2	2	1	1
33918	13269.520105	1		1270	2441	1	2	31	1	4	2	24967.608581	25750.005864	102	76	106	74	118	78			2	25.63	2		2	2	1	108.66666667	3	76	3	3	0	2	2	1	3	2	2	4	2
33918	13269.520105	1		5400	5132	2	2	31	1	4	2	24967.608581	25750.005864	102	76	106	74	118	78			2	25.63	2		2	2	1	108.66666667	3	76	3	3	0	2	2	1	3	2	2	4	2
33924	37724.333214	1		3281	2700	1	2	24	2	2	2	52145.210753	62191.704536	110	56	114	64	114	66			2	22.8	2		2	2		112.66666667	3	62	3	3	0	2	1	4	3	2	2	4	2
33924	37724.333214	1		2277	2491	2	2	24	2	2	2	52145.210753	62191.704536	110	56	114	64	114	66			2	22.8	2		2	2		112.66666667	3	62	3	3	0	2	1	4	3	2	2	4	2
33925	53303.443739	1	3	3530	1468	1	2	71	3	5		40202.230845	46498.209595	124	20	124	62	120	58			2	19.93	2		2	2		122.66666667	3	46.666666667	3	3	0	2	2	2	3	2	2	4	2
33925	53303.443739	1	3	3596	1358	2	2	71	3	5		40202.230845	46498.209595	124	20	124	62	120	58			2	19.93	2		2	2		122.66666667	3	46.666666667	3	3	0	2	2	2	3	2	2	4	2
33928	8129.9958082	1	2	3353	3105	1	1	67	1	3		8128.857692	7638.37289	104	48	106	48	108	52			2	42.19	2		2	2	5	106	3	49.333333333	3	3	0	2	1	1	3	2	2	1	1
33928	8129.9958082	1	2	3961	3129	2	1	67	1	3		8128.857692	7638.37289	104	48	106	48	108	52			2	42.19	2		2	2	5	106	3	49.333333333	3	3	0	2	1	1	3	2	2	1	1
33929	54831.951451	1	2	2922	3366	1	1	54	3	4		87029.445475	89421.900602					118	80	120	78	2	26.67	1	3	2	2		119	2	79	2	3	0	2	2	2	2	2	2	3	2
33929	54831.951451	1	2	2866	3675	2	1	54	3	4		87029.445475	89421.900602					118	80	120	78	2	26.67	1	3	2	2		119	2	79	2	3	0	2	2	2	2	2	2	3	2
33931	119261.81003	1	3	2654	2926	1	2	35	3	5	2	63137.161021	66137.27894	100	56	100	50	102	46			2	20.66	2		2	2		100.66666667	3	50.666666667	3	3	0	2	2	2	3	2	2	4	2
33931	119261.81003	1	3	2966	3714	2	2	35	3	5	2	63137.161021	66137.27894	100	56	100	50	102	46			2	20.66	2		2	2		100.66666667	3	50.666666667	3	3	0	2	2	2	3	2	2	4	2
33932	40191.1128	1	1	6717	4332	1	1	28	3	4		67623.627139	72060.390722	120	74			122	72	120	72	2	19.18	1	3	2	2	3	120.66666667	3	72.666666667	3	3	0	2	2	2	2	2	2	1	1
33932	40191.1128	1	1	2838	3147	2	1	28	3	4		67623.627139	72060.390722	120	74			122	72	120	72	2	19.18	1	3	2	2	3	120.66666667	3	72.666666667	3	3	0	2	2	2	2	2	2	1	1
33934	76487.525091	1	2	3080	3355	1	1	57	3	4		105888.79502	104617.11436	126	80	122	82			124	78	2	39.72	2		2	2	1	124	3	80	3	3	0	2	2	2	3	2	2	3	2
33934	76487.525091	1	2	3865	5362	2	1	57	3	4		105888.79502	104617.11436	126	80	122	82			124	78	2	39.72	2		2	2	1	124	3	80	3	3	0	2	2	2	3	2	2	3	2
33935	167637.97162	1	1	4783	2006	1	1	25	3	4		86950.261608	92964.539844	126	72	128	78			124	78	1	29.76	2		2	2		126	3	76	3	1	1	2	2	2	3	2	2	3	2
33935	167637.97162	1	1	4886	2292	2	1	25	3	4		86950.261608	92964.539844	126	72	128	78			124	78	1	29.76	2		2	2		126	3	76	3	1	1	2	2	2	3	2	2	3	2
33949	146727.77548	1	1	3719	7927	1	1	54	3	4		89650.905566	90856.758362	122	78	120	74	118	78			2	29.76	2		2	2		120	3	76.666666667	3	3	0	2	2	2	3	2	2	3	2
33949	146727.77548	1	1	4628	7737	2	1	54	3	4		89650.905566	90856.758362	122	78	120	74	118	78			2	29.76	2		2	2		120	3	76.666666667	3	3	0	2	2	2	3	2	2	3	2
33952	12589.339575	1	1	3544	2750	1	1	21	1	1		26744.094176	29194.86546	126	104	126	104					2	26.57	2		2	2	1	126	2	104	2	2	1	2	1	1	3	2	2	3	2
33952	12589.339575	1	1	1501	1068	2	1	21	1	1		26744.094176	29194.86546	126	104	126	104					2	26.57	2		2	2	1	126	2	104	2	2	1	2	1	1	3	2	2	3	2
33963	61837.445294	1	2	3256	2390	1	2	21	3	4	2	67802.806708	71649.636379	108	70			106	70	106	72	2	19.12	2		2	2	1	106.66666667	3	70.666666667	3	3	0	2	2	2	3	2	2	4	2
33963	61837.445294	1	2	3852	3234	2	2	21	3	4	2	67802.806708	71649.636379	108	70			106	70	106	72	2	19.12	2		2	2	1	106.66666667	3	70.666666667	3	3	0	2	2	2	3	2	2	4	2
33965	14969.33707	1	3	5508	4552	1	1	50	4	4		28551.473665	29474.91701	120	58	120	62	124	56			2	23.47	1	1	2	2		121.33333333	3	58.666666667	3	3	0	2	2	3	1	2	2	3	2
33965	14969.33707	1	3	2820	1634	2	1	50	4	4		28551.473665	29474.91701	120	58	120	62	124	56			2	23.47	1	1	2	2		121.33333333	3	58.666666667	3	3	0	2	2	3	1	2	2	3	2
33967	162769.95015	1		4361	2195	1	1	24	3	5		88872.893448	94703.814294	126	56			120	50	106	56	2	24.01	2		2	2		117.33333333	3	54	3	3	0	2	2	2	3	2	2	3	2
33967	162769.95015	1		4430	4540	2	1	24	3	5		88872.893448	94703.814294	126	56			120	50	106	56	2	24.01	2		2	2		117.33333333	3	54	3	3	0	2	2	2	3	2	2	3	2
33972	10032.97532	1	3	3927	2733	1	1	65	4	4		10725.827633	11522.28255	136	72	128	72	118	74			2	21.26	1	1	2	2	1	127.33333333	3	72.666666667	3	3	0	2	2	3	1	1	2	3	2
33972	10032.97532	1	3	3972	3101	2	1	65	4	4		10725.827633	11522.28255	136	72	128	72	118	74			2	21.26	1	1	2	2	1	127.33333333	3	72.666666667	3	3	0	2	2	3	1	1	2	3	2
33978	56995.472119	1	1	2591	2326	1	2	48	3	4	2	90393.998481	92950.247214	124	76			122	76	120	82	2	24.24	2		2	2	2	122	3	78	3	3	0	2	2	2	3	2	2	2	1
33978	56995.472119	1	1	1514	2384	2	2	48	3	4	2	90393.998481	92950.247214	124	76			122	76	120	82	2	24.24	2		2	2	2	122	3	78	3	3	0	2	2	2	3	2	2	2	1
33981	3794.0410062	1	1	4861	3011	1	2	20	4	4	2	7079.405871	6963.681004	108	54	104	56	106	52			2	35.8	2		2	2		106	3	54	3	3	0	2	2	3	3	2	2	4	2
33981	3794.0410062	1	1	4935	2740	2	2	20	4	4	2	7079.405871	6963.681004	108	54	104	56	106	52			2	35.8	2		2	2		106	3	54	3	3	0	2	2	3	3	2	2	4	2
33984	18964.315255	1	1	3117	2378	1	2	63	1	4		9459.966996	7834.999748	116	74	114	74	114	74			2	38.87	1	3	2	2	1	114.66666667	3	74	3	3	0	1	2	1	2	2	2	4	2
33992	40978.025715	1		1981	1273	1	1	20	3	4		63396.278877	67555.687553	118	50	120	58	118	58			2	25.17	1	1	2	2	5	118.66666667	3	55.333333333	3	3	0	2	2	2	1	2	2	1	1
33992	40978.025715	1		11691	8385	2	1	20	3	4		63396.278877	67555.687553	118	50	120	58	118	58			2	25.17	1	1	2	2	5	118.66666667	3	55.333333333	3	3	0	2	2	2	1	2	2	1	1
34000	29876.007692	1	2	1715	1493	1	2	23	1	2	2	20451.244671	20983.991096	120	64	120	64	112	60			1	30.69	2		2	2	2	117.33333333	3	62.666666667	3	1	1	2	1	1	3	2	2	2	1
34000	29876.007692	1	2	1997	3749	2	2	23	1	2	2	20451.244671	20983.991096	120	64	120	64	112	60			1	30.69	2		2	2	2	117.33333333	3	62.666666667	3	1	1	2	1	1	3	2	2	2	1
34002	36465.063443	1		6493	2063	1	1	21	4	3		22501.269409	23607.139693	126	58	126	56	128	56			2	19.66	2		2	2	3	126.66666667	3	56.666666667	3	3	0	2	1	3	3	2	2	1	1
34002	36465.063443	1		6228	4021	2	1	21	4	3		22501.269409	23607.139693	126	58	126	56	128	56			2	19.66	2		2	2	3	126.66666667	3	56.666666667	3	3	0	2	1	3	3	2	2	1	1
34012	48704.269112	1		1273	1129	1	2	82	3	1		36827.476237	42486.210168	154	60	142	62	144	60			1	33.32	2		2	2	2	146.66666667	3	60.666666667	3	1	1	2	1	2	3	2	2	2	1
34012	48704.269112	1		1975	1073	2	2	82	3	1		36827.476237	42486.210168	154	60	142	62	144	60			1	33.32	2		2	2	2	146.66666667	3	60.666666667	3	1	1	2	1	2	3	2	2	2	1
34015	30011.000421	1		1090	3356	1	2	76	3	3		48241.275961	48804.797898	126	46	122	40	118	44			2		1	3	2	2	1	122	3	43.333333333	3	3	0	2	1	2	2	2	2	4	2
34015	30011.000421	1		3698	5383	2	2	76	3	3		48241.275961	48804.797898	126	46	122	40	118	44			2		1	3	2	2	1	122	3	43.333333333	3	3	0	2	1	2	2	2	2	4	2
34017	188961.78395	1	2	3575	2025	1	2	30	3	5	3	105269.3977	111510.4419	120	72	118	72	126	74			1	28.89	2		2	2	6	121.33333333	3	72.666666667	3	1	1	2	2	2	3	2	2	2	1
34017	188961.78395	1	2	2809	2051	2	2	30	3	5	3	105269.3977	111510.4419	120	72	118	72	126	74			1	28.89	2		2	2	6	121.33333333	3	72.666666667	3	1	1	2	2	2	3	2	2	2	1
34020	44425.829981	1	2	6129	2699	1	1	25	1	2		16679.391421	18207.854986	102	56	106	64	106	62			2	23.73	1	1	2	2	10	104.66666667	3	60.666666667	3	3	0	2	1	1	1	2	2	1	1
34023	83891.600149	1	2	2931	1974	1	1	24	1	3		26744.094176	29194.86546	124	84			122	90	124	94	2	33.54	1	2	2	2	2	123.33333333	3	89.333333333	3	3	0	2	1	1	1	2	2	3	2
34023	83891.600149	1	2	2235	3435	2	1	24	1	3		26744.094176	29194.86546	124	84			122	90	124	94	2	33.54	1	2	2	2	2	123.33333333	3	89.333333333	3	3	0	2	1	1	1	2	2	3	2
34029	8866.4044092	1		2485	1604	1	2	50	1	1	2	20581.040222	20669.511868	176	78	180	76	166	68			2	34.31	2		2	2		174	3	74	3	2	1	2	1	1	3	2	2	4	2
34029	8866.4044092	1		2874	2846	2	2	50	1	1	2	20581.040222	20669.511868	176	78	180	76	166	68			2	34.31	2		2	2		174	3	74	3	2	1	2	1	1	3	2	2	4	2
34037	62724.501413	1	2	6419	2244	1	1	20	3	4		98384.136287	103406.56353	124	72	102	72	94	74			2	17.43	2		2	2		106.66666667	3	72.666666667	3	3	0	2	2	2	3	2	2	3	2
34037	62724.501413	1	2	4032	3179	2	1	20	3	4		98384.136287	103406.56353	124	72	102	72	94	74			2	17.43	2		2	2		106.66666667	3	72.666666667	3	3	0	2	2	2	3	2	2	3	2
34041	7139.7334946	1	2	3668	1641	1	2	22	1	3	2	16264.094068	16557.148018	122	60	116	58	122	68			2	26.53	2		2	2		120	3	62	3	3	0	2	1	1	3	2	2	4	2
34041	7139.7334946	1	2	2055	1825	2	2	22	1	3	2	16264.094068	16557.148018	122	60	116	58	122	68			2	26.53	2		2	2		120	3	62	3	3	0	2	1	1	3	2	2	4	2
34042	24644.583057	1	1	3648	2223	1	2	54	4	4	2	27793.827721	28302.85536	182	98	180	100	176	98			1	26.7	2		2	2		179.33333333	3	98.666666667	3	1	1	2	2	3	3	2	2	4	2
34042	24644.583057	1	1	4267	4503	2	2	54	4	4	2	27793.827721	28302.85536	182	98	180	100	176	98			1	26.7	2		2	2		179.33333333	3	98.666666667	3	1	1	2	2	3	3	2	2	4	2
34043	7069.0829756	1		2157	2142	1	2	20	1	4	2	16497.111904	16393.308415	102	60	102	62	102	66			2	29.12	2		2	2	3	102	3	62.666666667	3	3	0	2	2	1	3	2	2	2	1
34043	7069.0829756	1		2008	1996	2	2	20	1	4	2	16497.111904	16393.308415	102	60	102	62	102	66			2	29.12	2		2	2	3	102	3	62.666666667	3	3	0	2	2	1	3	2	2	2	1
34046	74973.88329	1		2097	2206	1	1	48	3	3		95268.177674	97483.134347	98	70	100	70	102	68			2	25.48	1	3	2	2		100	3	69.333333333	3	3	0	2	1	2	2	2	2	3	2
34046	74973.88329	1		1854	1853	2	1	48	3	3		95268.177674	97483.134347	98	70	100	70	102	68			2	25.48	1	3	2	2		100	3	69.333333333	3	3	0	2	1	2	2	2	2	3	2
34047	64149.391779	1		4952	3980	1	1	57	3	5		105888.79502	104617.11436	152	94	150	90			150	94	2	33.08	1	3	2	2		150.66666667	3	92.666666667	3	2	1	2	2	2	2	2	2	3	2
34047	64149.391779	1		3186	2806	2	1	57	3	5		105888.79502	104617.11436	152	94	150	90			150	94	2	33.08	1	3	2	2		150.66666667	3	92.666666667	3	2	1	2	2	2	2	2	2	3	2
34051	21802.470069	1		5916	5830	1	1	36	3	4		38396.466478	39090.594971	116	78	124	66	120	66			1	30.02	2		2	2		120	3	70	3	1	1	2	2	2	3	2	2	3	2
34051	21802.470069	1		2452	1101	2	1	36	3	4		38396.466478	39090.594971	116	78	124	66	120	66			1	30.02	2		2	2		120	3	70	3	1	1	2	2	2	3	2	2	3	2
34052	86370.480684	1	2	5010	5280	1	1	22	3	3		95214.865845	100075.5045	104	58	102	68	102	70			2	29.76	1	1	2	2	5	102.66666667	3	65.333333333	3	3	0	2	1	2	1	2	2	1	1
34052	86370.480684	1	2	5977	1666	2	1	22	3	3		95214.865845	100075.5045	104	58	102	68	102	70			2	29.76	1	1	2	2	5	102.66666667	3	65.333333333	3	3	0	2	1	2	1	2	2	1	1
34060	9890.1656752	1	3	2104	1540	1	2	70	1	4		8567.1049	11328.029285			146	62			142	40	2	36.23	1	3	2	2	2	144	2	51	2	2	1	1	2	1	2	2	2	2	1
34060	9890.1656752	1	3	6297	3856	2	2	70	1	4		8567.1049	11328.029285			146	62			142	40	2	36.23	1	3	2	2	2	144	2	51	2	2	1	1	2	1	2	2	2	2	1
34065	31845.147079	1	3	929	1779	1	2	24	3	5	2	54031.064246	57096.546505	126	68	122	64	122	64			1	25.81	2		2	2	2	123.33333333	3	65.333333333	3	1	1	2	2	2	3	2	2	2	1
34068	49188.967279	1		8013	2859	1	1	20	4	3		24968.019671	26195.123374	110	56	112	54	114	58			2	31.67	1	1	2	2	4	112	3	56	3	3	0	2	1	3	1	2	2	1	1
34068	49188.967279	1		3864	1528	2	1	20	4	3		24968.019671	26195.123374	110	56	112	54	114	58			2	31.67	1	1	2	2	4	112	3	56	3	3	0	2	1	3	1	2	2	1	1
34070	47863.977815	1	1	4127	2751	1	1	35	3	3		84293.550861	85817.403464	112	80	122	70	116	84			2	27.53	1	3	2	2	3	116.66666667	3	78	3	3	0	2	1	2	2	2	2	1	1
34070	47863.977815	1	1	5275	2606	2	1	35	3	3		84293.550861	85817.403464	112	80	122	70	116	84			2	27.53	1	3	2	2	3	116.66666667	3	78	3	3	0	2	1	2	2	2	2	1	1
34074	55165.376693	1		7004	3768	1	1	41	2	4		71904.201315	71727.561539	154	96	144	96	144	104			1	38.72	2		2	2		147.33333333	3	98.666666667	3	1	1	1	2	4	3	2	2	3	2
34074	55165.376693	1		2849	2095	2	1	41	2	4		71904.201315	71727.561539	154	96	144	96	144	104			1	38.72	2		2	2		147.33333333	3	98.666666667	3	1	1	1	2	4	3	2	2	3	2
34078	24361.301893	1	2	4680	3384	1	1	37	3	4		38909.46302	40161.634689	114	64	108	66			110	66	1	19.31	1	1	2	2	3	110.66666667	3	65.333333333	3	1	1	2	2	2	1	2	2	1	1
34078	24361.301893	1	2	4668	3095	2	1	37	3	4		38909.46302	40161.634689	114	64	108	66			110	66	1	19.31	1	1	2	2	3	110.66666667	3	65.333333333	3	1	1	2	2	2	1	2	2	1	1
34080	72104.521652	1	2	2361	2518	1	1	44	3	5		90370.197053	93752.310308	126	66	130	62	136	76			1	24.96	2		2	2		130.66666667	3	68	3	1	1	2	2	2	3	2	2	3	2
34080	72104.521652	1	2	3776	1935	2	1	44	3	5		90370.197053	93752.310308	126	66	130	62	136	76			1	24.96	2		2	2		130.66666667	3	68	3	1	1	2	2	2	3	2	2	3	2
34083	6373.1574697	1		4772	1667	1	2	54	1	2	2	13763.133352	14857.212448	124	72	124	66	122	76			2	37	2		2	2		123.33333333	3	71.333333333	3	3	0	2	1	1	3	2	2	4	2
34083	6373.1574697	1		2609	1162	2	2	54	1	2	2	13763.133352	14857.212448	124	72	124	66	122	76			2	37	2		2	2		123.33333333	3	71.333333333	3	3	0	2	1	1	3	2	2	4	2
34087	11250.982109	1	3	4618	3509	1	1	81	3	3		8437.708044	9164.647035	142	56	132	50	134	54			1	26.2	1	3	2	2	1	136	3	53.333333333	3	1	1	1	1	2	2	2	2	3	2
34087	11250.982109	1	3	5838	4771	2	1	81	3	3		8437.708044	9164.647035	142	56	132	50	134	54			1	26.2	1	3	2	2	1	136	3	53.333333333	3	1	1	1	1	2	2	2	2	3	2
34088	53656.331917	1	1	5968	2418	1	2	36	5	4	2	83290.500462	88456.931025	128	98			124	78	134	80	2	28.99	1	2	2	2	2	128.66666667	3	85.333333333	3	3	0	2	2	4	1	2	2	2	1
34088	53656.331917	1	1	2942	1265	2	2	36	5	4	2	83290.500462	88456.931025	128	98			124	78	134	80	2	28.99	1	2	2	2	2	128.66666667	3	85.333333333	3	3	0	2	2	4	1	2	2	2	1
34092	70662.644198	1	1	6576	3855	1	1	55	3	4		89650.905566	91877.541024	158	86	148	84	152	88			2	28.08	1	3	2	2	5	152.66666667	3	86	3	2	1	2	2	2	2	2	2	1	1
34092	70662.644198	1	1	2606	2746	2	1	55	3	4		89650.905566	91877.541024	158	86	148	84	152	88			2	28.08	1	3	2	2	5	152.66666667	3	86	3	2	1	2	2	2	2	2	2	1	1
34093	93600.799664	1	2	2680	1232	1	2	22	3	1	2	49284.056489	51906.827467	104	78	98	74	96	72			2	19.27	1	3	2	2	5	99.333333333	3	74.666666667	3	3	0	2	1	2	2	2	2	2	1
34093	93600.799664	1	2	1587	860	2	2	22	3	1	2	49284.056489	51906.827467	104	78	98	74	96	72			2	19.27	1	3	2	2	5	99.333333333	3	74.666666667	3	3	0	2	1	2	2	2	2	2	1
34096	36795.274134	1		3956	4525	1	1	82	3	1		28295.530265	32216.726499	132	76	132	78	138	72			2	27.79	1	3	2	2		134	3	75.333333333	3	3	0	1	1	2	2	2	2	3	2
34096	36795.274134	1		3447	3950	2	1	82	3	1		28295.530265	32216.726499	132	76	132	78	138	72			2	27.79	1	3	2	2		134	3	75.333333333	3	3	0	1	1	2	2	2	2	3	2
34100	15567.185793	1	1	5003	3393	1	2	23	1	3	2	29674.032663	30208.713073	106	68			108	54			1	23.37	2		2	2		107	2	61	2	1	1	2	1	1	3	2	2	4	2
34100	15567.185793	1	1	3171	3221	2	2	23	1	3	2	29674.032663	30208.713073	106	68			108	54			1	23.37	2		2	2		107	2	61	2	1	1	2	1	1	3	2	2	4	2
34107	44568.189315	1	1	1799	3003	1	2	62	3	5		37017.921738	37429.0479	104	68	96	66	124	68			2	23.62	2		2	2	1	108	3	67.333333333	3	3	0	2	2	2	3	2	2	4	2
34107	44568.189315	1	1	3716	2804	2	2	62	3	5		37017.921738	37429.0479	104	68	96	66	124	68			2	23.62	2		2	2	1	108	3	67.333333333	3	3	0	2	2	2	3	2	2	4	2
34108	86012.067243	1	1	2136	1053	1	1	25	3	3		46092.756789	50044.070392	112	78							2	36.62	2		2	2	5	112	1	78	1	3	0	2	1	2	3	2	2	1	1
34108	86012.067243	1	1	2612	2406	2	1	25	3	3		46092.756789	50044.070392	112	78							2	36.62	2		2	2	5	112	1	78	1	3	0	2	1	2	3	2	2	1	1
34109	114243.72452	1	2	4644	4884	1	1	47	3	4		92482.46431	95943.629369	110	60			108	62	114	56	2	24.61	2		2	2		110.66666667	3	59.333333333	3	3	0	2	2	2	3	2	2	3	2
34109	114243.72452	1	2	4720	4737	2	1	47	3	4		92482.46431	95943.629369	110	60			108	62	114	56	2	24.61	2		2	2		110.66666667	3	59.333333333	3	3	0	2	2	2	3	2	2	3	2
34111	58146.601621	1	3	3338	2402	1	1	44	3	3		91406.647711	94827.550231	116	48	118	72					2	27.53	1	1	2	2	6	117	2	60	2	3	0	2	1	2	1	2	2	1	1
34111	58146.601621	1	3	3329	1145	2	1	44	3	3		91406.647711	94827.550231	116	48	118	72					2	27.53	1	1	2	2	6	117	2	60	2	3	0	2	1	2	1	2	2	1	1
34114	8665.4089905	1	1	2625	1274	1	1	69	4	3		9263.820576	9951.712988	134	80	132	84	126	86			2	24.51	1	1	2	2	2	130.66666667	3	83.333333333	3	3	0	2	1	3	1	2	2	3	2
34114	8665.4089905	1	1	4974	3569	2	1	69	4	3		9263.820576	9951.712988	134	80	132	84	126	86			2	24.51	1	1	2	2	2	130.66666667	3	83.333333333	3	3	0	2	1	3	1	2	2	3	2
34118	25433.476319	1	2	4730	3318	1	1	39	4	4		25595.070747	27566.325763			142	96	140	80	144	84	2	32.28	2		2	2	1	142	3	86.666666667	3	2	1	2	2	3	3	2	2	3	2
34118	25433.476319	1	2	3605	1465	2	1	39	4	4		25595.070747	27566.325763			142	96	140	80	144	84	2	32.28	2		2	2	1	142	3	86.666666667	3	2	1	2	2	3	3	2	2	3	2
34123	45691.582051	1	3	2725	2417	1	1	43	3	5		71827.316256	74515.460427	108	64	114	72	114	68			2	25.76	2		2	2	2	112	3	68	3	3	0	2	2	2	3	2	2	3	2
34123	45691.582051	1	3	3346	4163	2	1	43	3	5		71827.316256	74515.460427	108	64	114	72	114	68			2	25.76	2		2	2	2	112	3	68	3	3	0	2	2	2	3	2	2	3	2
34128	47667.748836	1		5906	4069	1	1	51	3	3		63454.012603	65198.374835	118	70	120	72	124	72			2	30.98	2		2	2	1	120.66666667	3	71.333333333	3	3	0	2	1	2	3	2	2	3	2
34128	47667.748836	1		3656	3603	2	1	51	3	3		63454.012603	65198.374835	118	70	120	72	124	72			2	30.98	2		2	2	1	120.66666667	3	71.333333333	3	3	0	2	1	2	3	2	2	3	2
34130	51515.73944	1		1697	1604	1	2	38	2	2	2	58450.865034	59690.111407	100	56	104	56	100	52			2	25.25	2		2	2		101.33333333	3	54.666666667	3	3	0	2	1	4	3	2	2	4	2
34130	51515.73944	1		3872	2736	2	2	38	2	2	2	58450.865034	59690.111407	100	56	104	56	100	52			2	25.25	2		2	2		101.33333333	3	54.666666667	3	3	0	2	1	4	3	2	2	4	2
34132	38065.173066	1	3	2574	3057	1	2	27	1	4	2	21843.432299	22237.017339	108	64	108	62	108	66			2	32.7	2		2	2		108	3	64	3	3	0	2	2	1	3	2	2	4	2
34132	38065.173066	1	3	1589	2999	2	2	27	1	4	2	21843.432299	22237.017339	108	64	108	62	108	66			2	32.7	2		2	2		108	3	64	3	3	0	2	2	1	3	2	2	4	2
34133	10711.147997	1		2626	2167	1	1	61	4	3		12008.354579	12301.124016	106	74	108	72	112	76			2	27.96	1	3	2	2		108.66666667	3	74	3	3	0	2	1	3	2	2	2	3	2
34133	10711.147997	1		2787	1630	2	1	61	4	3		12008.354579	12301.124016	106	74	108	72	112	76			2	27.96	1	3	2	2		108.66666667	3	74	3	3	0	2	1	3	2	2	2	3	2
34136	47916.975513	1	1	3142	3917	1	1	29	3	4		80622.79096	85912.425338	126	84			126	96	124	98	2	43.19	2		2	2	1	125.33333333	3	92.666666667	3	2	1	2	2	2	3	2	2	3	2
34136	47916.975513	1	1	4783	2583	2	1	29	3	4		80622.79096	85912.425338	126	84			126	96	124	98	2	43.19	2		2	2	1	125.33333333	3	92.666666667	3	2	1	2	2	2	3	2	2	3	2
34138	53937.391598	1	2	3608	3412	1	2	78	3	4		43428.168776	43935.467252	146	70	142	74	136	72			2	18.62	1	3	2	2		141.33333333	3	72	3	2	1	2	2	2	2	2	2	4	2
34138	53937.391598	1	2	5670	3370	2	2	78	3	4		43428.168776	43935.467252	146	70	142	74	136	72			2	18.62	1	3	2	2		141.33333333	3	72	3	2	1	2	2	2	2	2	2	4	2
34141	48077.03517	1	1	4745	3586	1	1	26	3	5		80622.79096	86199.403244	100	70	104	70	108	70			2	23.02	1	1	2	2	4	104	3	70	3	3	0	2	2	2	1	2	2	1	1
34141	48077.03517	1	1	5777	3031	2	1	26	3	5		80622.79096	86199.403244	100	70	104	70	108	70			2	23.02	1	1	2	2	4	104	3	70	3	3	0	2	2	2	1	2	2	1	1
34148	128516.94856	1		3254	1815	1	2	69	3	3		77071.583087	79580.251949	164	82	162	78	162	78			2	39.17	2		1	2	2	162.66666667	3	79.333333333	3	2	1	2	1	2	3	1	2	2	1
34148	128516.94856	1		2120	1856	2	2	69	3	3		77071.583087	79580.251949	164	82	162	78	162	78			2	39.17	2		1	2	2	162.66666667	3	79.333333333	3	2	1	2	1	2	3	1	2	2	1
34150	32410.93649	1	1	1730	1503	1	1	64	2	3		50168.538115	52856.910333	148	68	132	70	128	66			2	31.33	1	1	2	2	3	136	3	68	3	3	0	2	1	4	1	2	2	1	1
34150	32410.93649	1	1	3804	2243	2	1	64	2	3		50168.538115	52856.910333	148	68	132	70	128	66			2	31.33	1	1	2	2	3	136	3	68	3	3	0	2	1	4	1	2	2	1	1
34152	85278.320212	1	2	2607	880	1	2	50	3	2	2	119048.57709	116640.87401			120	80	126	80	130	78	2	24.64	1	1	2	2		125.33333333	3	79.333333333	3	3	0	2	1	2	1	2	2	4	2
34152	85278.320212	1	2	1682	2028	2	2	50	3	2	2	119048.57709	116640.87401			120	80	126	80	130	78	2	24.64	1	1	2	2		125.33333333	3	79.333333333	3	3	0	2	1	2	1	2	2	4	2
34155	77462.91361	1		977	1888	1	2	38	3	5	2	85683.067581	89754.509855	100	62	110	62	106	66			2	27.2	2		2	2		105.33333333	3	63.333333333	3	3	0	2	2	2	3	2	2	4	2
34155	77462.91361	1		2902	2877	2	2	38	3	5	2	85683.067581	89754.509855	100	62	110	62	106	66			2	27.2	2		2	2		105.33333333	3	63.333333333	3	3	0	2	2	2	3	2	2	4	2
34163	61729.178344	1		2120	3647	1	1	21	4	4		31256.38339	32873.295211	122	74	126	74					2	40.73	2		2	2		124	2	74	2	3	0	2	2	3	3	2	2	3	2
34165	79313.088538	1	2	703	515	1	2	52	3	3	2	46029.493432	47786.969771	132	80			120	74	122	82	1	34.95	1	1	2	1	2	124.66666667	3	78.666666667	3	1	1	2	1	2	1	2	1	2	1
34165	79313.088538	1	2	1609	1944	2	2	52	3	3	2	46029.493432	47786.969771	132	80			120	74	122	82	1	34.95	1	1	2	1	2	124.66666667	3	78.666666667	3	1	1	2	1	2	1	2	1	2	1
34169	7321.536802	1	3	1971	6302	1	2	26	1	5	2	16678.23643	16978.752588	106	50	100	58	98	54			2	18.87	2		2	2	1	101.33333333	3	54	3	3	0	2	2	1	3	2	2	4	2
34169	7321.536802	1	3	1947	4868	2	2	26	1	5	2	16678.23643	16978.752588	106	50	100	58	98	54			2	18.87	2		2	2	1	101.33333333	3	54	3	3	0	2	2	1	3	2	2	4	2
34173	67923.219248	1	2	1594	2131	1	1	78	3	3		50975.402901	59471.326929			120	66					2	20.58	1	3	2	2	4	120	1	66	1	3	0	2	1	2	2	2	2	1	1
34173	67923.219248	1	2	3293	3929	2	1	78	3	3		50975.402901	59471.326929			120	66					2	20.58	1	3	2	2	4	120	1	66	1	3	0	2	1	2	2	2	2	1	1
34176	6867.6749186	1	1	1687	1215	1	2	45	1	1	2	15902.182882	16010.039886	108	66	114	62	112	62			2	23.01	1	3	2	2		111.33333333	3	63.333333333	3	3	0	2	1	1	2	2	2	4	2
34176	6867.6749186	1	1	4371	1242	2	2	45	1	1	2	15902.182882	16010.039886	108	66	114	62	112	62			2	23.01	1	3	2	2		111.33333333	3	63.333333333	3	3	0	2	1	1	2	2	2	4	2
34186	62224.749199	1	2	4153	2891	1	2	60	3	3		81813.300044	80906.354582	142	62	142	64	138	66			2	37.72	1	3	2	2		140.66666667	3	64	3	2	1	2	1	2	2	2	2	4	2
34186	62224.749199	1	2	4852	4080	2	2	60	3	3		81813.300044	80906.354582	142	62	142	64	138	66			2	37.72	1	3	2	2		140.66666667	3	64	3	2	1	2	1	2	2	2	2	4	2
34205	16711.075582	1	1	4857	5563	1	1	47	1	3		15218.5501	15700.552583	138	50	138	64			128	64	2	22.98	1	3	2	2	2	134.66666667	3	59.333333333	3	3	0	2	1	1	2	2	2	3	2
34205	16711.075582	1	1	3903	5328	2	1	47	1	3		15218.5501	15700.552583	138	50	138	64			128	64	2	22.98	1	3	2	2	2	134.66666667	3	59.333333333	3	3	0	2	1	1	2	2	2	3	2
34206	23802.907836	1	2	3469	1425	1	2	32	4	4	2	34101.712931	35474.770807	112	68	114	56	116	72			2	30.16	2		2	2	1	114	3	65.333333333	3	3	0	2	2	3	3	2	2	4	2
34206	23802.907836	1	2	3690	1834	2	2	32	4	4	2	34101.712931	35474.770807	112	68	114	56	116	72			2	30.16	2		2	2	1	114	3	65.333333333	3	3	0	2	2	3	3	2	2	4	2
34207	25621.138412	1	3	1782	1822	1	1	46	4	5		26303.636329	27154.377632	112	66			118	70	122	72	2	29.76	1	1	2	2	2	117.33333333	3	69.333333333	3	3	0	2	2	3	1	2	2	3	2
34207	25621.138412	1	3	3901	2165	2	1	46	4	5		26303.636329	27154.377632	112	66			118	70	122	72	2	29.76	1	1	2	2	2	117.33333333	3	69.333333333	3	3	0	2	2	3	1	2	2	3	2
34209	82264.219898	1	1	3644	2438	1	2	58	3	3	2	110711.9763	112518.287	142	70	140	64	132	70			2	37.83	2		2	2	2	138	3	68	3	3	0	2	1	2	3	2	2	2	1
34209	82264.219898	1	1	3249	1885	2	2	58	3	3	2	110711.9763	112518.287	142	70	140	64	132	70			2	37.83	2		2	2	2	138	3	68	3	3	0	2	1	2	3	2	2	2	1
34212	14257.609584	1	3	2841	1784	1	2	50	4	2	2	27793.827721	28073.511692	106	66	110	64	100	62			2	20.13	1	1	2	2		105.33333333	3	64	3	3	0	2	1	3	1	2	2	4	2
34212	14257.609584	1	3	1256	885	2	2	50	4	2	2	27793.827721	28073.511692	106	66	110	64	100	62			2	20.13	1	1	2	2		105.33333333	3	64	3	3	0	2	1	3	1	2	2	4	2
34214	11391.854842	1		2223	1776	1	1	33	1	4		21607.136347	22106.325373	122	66	128	72	120	68			2	29.19	2		2	2	4	123.33333333	3	68.666666667	3	3	0	2	2	1	3	2	2	1	1
34214	11391.854842	1		1267	2455	2	1	33	1	4		21607.136347	22106.325373	122	66	128	72	120	68			2	29.19	2		2	2	4	123.33333333	3	68.666666667	3	3	0	2	2	1	3	2	2	1	1
34219	51585.852949	1	1	3659	1999	1	2	26	5	5	2	29856.775497	30441.92925	118	76	118	78	120	72			2	40.33	2		2	2	2	118.66666667	3	75.333333333	3	3	0	2	2	4	3	2	2	2	1
34219	51585.852949	1	1	3406	2676	2	2	26	5	5	2	29856.775497	30441.92925	118	76	118	78	120	72			2	40.33	2		2	2	2	118.66666667	3	75.333333333	3	3	0	2	2	4	3	2	2	2	1
34220	30623.362051	1		2954	1055	1	1	50	4	3		32380.324227	32455.948059	130	90			122	88			2	29.17	2		3	2	1	126	2	89	2	3	0	2	1	3	3	2	2	3	2
34223	7301.5476072	1	1	1157	2463	1	1	60	1	1		3049.040807	3016.593159	128	64	120	64	116	64			2	21.81	1	1	2	2	6	121.33333333	3	64	3	3	0	2	1	1	1	2	2	1	1
34223	7301.5476072	1	1	1184	2433	2	1	60	1	1		3049.040807	3016.593159	128	64	120	64	116	64			2	21.81	1	1	2	2	6	121.33333333	3	64	3	3	0	2	1	1	1	2	2	1	1
34226	39828.974943	1	1	1149	1699	1	2	24	3	5	2	67802.806708	71411.098038	102	76			104	80	98	76	2	17.56	1	3	2	2	2	101.33333333	3	77.333333333	3	3	0	2	2	2	2	2	2	2	1
34228	69653.729637	1	3	2554	3525	1	2	53	3	4	2	90113.004872	90565.722169	94	64	92	58	98	58			2	21.39	2		2	2	2	94.666666667	3	60	3	3	0	2	2	2	3	2	2	2	1
34228	69653.729637	1	3	1243	3698	2	2	53	3	4	2	90113.004872	90565.722169	94	64	92	58	98	58			2	21.39	2		2	2	2	94.666666667	3	60	3	3	0	2	2	2	3	2	2	2	1
34231	28399.354184	1	2	2375	2063	1	1	44	4	5		30028.717775	30098.849459	114	68	114	70					2	22.62	2		2	2	1	114	2	69	2	3	0	2	2	3	3	2	2	3	2
34231	28399.354184	1	2	7862	3965	2	1	44	4	5		30028.717775	30098.849459	114	68	114	70					2	22.62	2		2	2	1	114	2	69	2	3	0	2	2	3	3	2	2	3	2
34235	24576.051317	1	3	4060	2236	1	2	43	3	4	2	30972.221202	31954.467437	118	72	114	74	114	72			2	52.85	2		3	2	1	115.33333333	3	72.666666667	3	3	0	2	2	2	3	1	2	4	2
34235	24576.051317	1	3	1405	1042	2	2	43	3	4	2	30972.221202	31954.467437	118	72	114	74	114	72			2	52.85	2		3	2	1	115.33333333	3	72.666666667	3	3	0	2	2	2	3	1	2	4	2
34245	200799.11915	1	1	5425	5229	1	1	51	3	3		80641.140918	82857.980402	122	86	116	78			116	84	2	27.9	2		2	2	3	118	3	82.666666667	3	3	0	2	1	2	3	2	2	1	1
34245	200799.11915	1	1	5590	7474	2	1	51	3	3		80641.140918	82857.980402	122	86	116	78			116	84	2	27.9	2		2	2	3	118	3	82.666666667	3	3	0	2	1	2	3	2	2	1	1
34248	72028.95317	1		2069	1320	1	2	83	3	3		30055.006258	37513.309717	126	28							2	19.68	2		2	2	1	126	1	28	1	3	0	2	1	2	3	2	2	4	2
34250	55248.215251	1	1	2909	2637	1	1	48	3	5		72840.619655	75566.686802	124	72	122	68	116	68			2	24.26	1	2	2	2	3	120.66666667	3	69.333333333	3	3	0	2	2	2	1	2	2	1	1
34250	55248.215251	1	1	4527	3277	2	1	48	3	5		72840.619655	75566.686802	124	72	122	68	116	68			2	24.26	1	2	2	2	3	120.66666667	3	69.333333333	3	3	0	2	2	2	1	2	2	1	1
34256	10152.933367	1		2142	2333	1	1	48	1	1		23503.336876	23668.689927	110	78	112	72	108	74			2	30.78	2		1	2	3	110	3	74.666666667	3	3	0	2	1	1	3	1	2	1	1
34256	10152.933367	1		1241	1684	2	1	48	1	1		23503.336876	23668.689927	110	78	112	72	108	74			2	30.78	2		1	2	3	110	3	74.666666667	3	3	0	2	1	1	3	1	2	1	1
34272	17614.640481	1		4263	1643	1	1	29	4	3		24960.820218	26252.058707	116	70	120	62	118	54			1	35.52	2		2	2	2	118	3	62	3	1	1	2	1	3	3	2	2	3	2
34272	17614.640481	1		2604	2510	2	1	29	4	3		24960.820218	26252.058707	116	70	120	62	118	54			1	35.52	2		2	2	2	118	3	62	3	1	1	2	1	3	3	2	2	3	2
34273	194221.84018	1		4238	2385	1	1	35	2	5		71375.212998	73918.278038			116	70					2	35.78	2		2	2	5	116	1	70	1	3	0	2	2	4	3	2	2	1	1
34273	194221.84018	1		4740	2328	2	1	35	2	5		71375.212998	73918.278038			116	70					2	35.78	2		2	2	5	116	1	70	1	3	0	2	2	4	3	2	2	1	1
34274	49457.152251	1	1	4057	3258	1	1	38	3	4		87099.300329	88673.875065	134	84	124	78	128	76			2	36.43	2		2	2		128.66666667	3	79.333333333	3	3	0	2	2	2	3	2	2	3	2
34274	49457.152251	1	1	3108	2220	2	1	38	3	4		87099.300329	88673.875065	134	84	124	78	128	76			2	36.43	2		2	2		128.66666667	3	79.333333333	3	3	0	2	2	2	3	2	2	3	2
34281	8399.7836076	1		3127	2437	1	1	83	4	3		14936.716494	14666.366839	150	78	146	76			136	68	1	21.56	2		2	2	1	144	3	74	3	1	1	2	1	3	3	2	2	3	2
34283	84265.828054	1	2	1667	1306	1	2	44	3	3	2	106827.48817	109564.78012	144	94	156	92	150	90			1	23.51	1	1	2	2	2	150	3	92	3	1	1	2	1	2	1	2	2	2	1
34283	84265.828054	1	2	3081	1547	2	2	44	3	3	2	106827.48817	109564.78012	144	94	156	92	150	90			1	23.51	1	1	2	2	2	150	3	92	3	1	1	2	1	2	1	2	2	2	1
34284	63938.603217	1		2131	3291	1	1	57	3	4		80641.140918	83134.755382	138	76			140	78	134	78	2	31	2		2	2	2	137.33333333	3	77.333333333	3	3	0	2	2	2	3	2	2	3	2
34284	63938.603217	1		2715	3519	2	1	57	3	4		80641.140918	83134.755382	138	76			140	78	134	78	2	31	2		2	2	2	137.33333333	3	77.333333333	3	3	0	2	2	2	3	2	2	3	2
34289	76144.447438	1	2	2325	2466	1	1	61	3	3		47720.350831	47150.157076	136	74	144	82	156	78			2	28.94	1	3	3	2		145.33333333	3	78	3	2	1	1	1	2	2	2	2	3	2
34289	76144.447438	1	2	1966	2967	2	1	61	3	3		47720.350831	47150.157076	136	74	144	82	156	78			2	28.94	1	3	3	2		145.33333333	3	78	3	2	1	1	1	2	2	2	2	3	2
34291	48465.22668	1	1	7195	6232	1	1	26	3	2		54804.913677	56155.551902	118	90	112	88					2	24.09	1	1	2	2	3	115	2	89	2	3	0	2	1	2	1	2	2	1	1
34291	48465.22668	1	1	1738	750	2	1	26	3	2		54804.913677	56155.551902	118	90	112	88					2	24.09	1	1	2	2	3	115	2	89	2	3	0	2	1	2	1	2	2	1	1
34292	72740.131113	1	1	3415	1997	1	2	49	3	5	2	42479.508005	43826.693812	112	72			114	74	108	72	2	22.58	2		2	2	1	111.33333333	3	72.666666667	3	3	0	2	2	2	3	2	2	4	2
34292	72740.131113	1	1	2827	2679	2	2	49	3	5	2	42479.508005	43826.693812	112	72			114	74	108	72	2	22.58	2		2	2	1	111.33333333	3	72.666666667	3	3	0	2	2	2	3	2	2	4	2
34295	30329.837297	1	1	8096	3159	1	1	28	4	5		31256.38339	32873.295211			136	80	128	82	132	78	2	30.83	2		2	2		132	3	80	3	3	0	2	2	3	3	2	2	3	2
34295	30329.837297	1	1	9863	5820	2	1	28	4	5		31256.38339	32873.295211			136	80	128	82	132	78	2	30.83	2		2	2		132	3	80	3	3	0	2	2	3	3	2	2	3	2
34296	64098.207345	1	3	1755	2490	1	1	51	3	5		85041.723268	87671.414127	104	78	110	80	108	74			2	26.8	2		2	2	1	107.33333333	3	77.333333333	3	3	0	2	2	2	3	2	2	3	2
34296	64098.207345	1	3	2247	2545	2	1	51	3	5		85041.723268	87671.414127	104	78	110	80	108	74			2	26.8	2		2	2	1	107.33333333	3	77.333333333	3	3	0	2	2	2	3	2	2	3	2
34302	96431.740283	1		4786	2198	1	2	21	3	4	2	54031.064246	56906.458793	118	54	118	60	120	56			2	21.2	1	2	2	2	6	118.66666667	3	56.666666667	3	3	0	2	2	2	1	2	2	2	1
34302	96431.740283	1		1717	1050	2	2	21	3	4	2	54031.064246	56906.458793	118	54	118	60	120	56			2	21.2	1	2	2	2	6	118.66666667	3	56.666666667	3	3	0	2	2	2	1	2	2	2	1
34303	47985.291546	1	1	9882	7301	1	1	49	3	1		39383.136523	40298.782683	94	60	92	62	92	60			2	23.66	1	1	2	2	12	92.666666667	3	60.666666667	3	3	0	2	1	2	1	2	2	1	1
34303	47985.291546	1	1	3584	5592	2	1	49	3	1		39383.136523	40298.782683	94	60	92	62	92	60			2	23.66	1	1	2	2	12	92.666666667	3	60.666666667	3	3	0	2	1	2	1	2	2	1	1
34305	32047.181594	1	1	3766	1255	1	2	36	3	2	2	53100.454176	57458.782957	106	60	102	62	104	52			2	18.65	1	1	2	2	4	104	3	58	3	3	0	2	1	2	1	2	2	2	1
34306	18950.130041	1	2	2674	2666	1	2	67	1	3		9452.890987	7829.139207	118	68	116	62	120	64			2	30.48	2		1	2		118	3	64.666666667	3	3	0	2	1	1	3	1	2	4	2
34306	18950.130041	1	2	2608	2146	2	2	67	1	3		9452.890987	7829.139207	118	68	116	62	120	64			2	30.48	2		1	2		118	3	64.666666667	3	3	0	2	1	1	3	1	2	4	2
34307	56598.117968	1		5303	2653	1	1	23	1	2		21249.398462	23196.647646	138	68	142	66	144	64			2	28.73	1	1	2	2		141.33333333	3	66	3	2	1	2	1	1	1	2	2	3	2
34310	50826.899247	1	1	6638	1825	1	2	40	3	2	2	40742.217466	42685.208346	116	74	124	80	118	78			2	43.07	1	1	2	2		119.33333333	3	77.333333333	3	3	0	2	1	2	1	2	2	4	2
34310	50826.899247	1	1	3376	1986	2	2	40	3	2	2	40742.217466	42685.208346	116	74	124	80	118	78			2	43.07	1	1	2	2		119.33333333	3	77.333333333	3	3	0	2	1	2	1	2	2	4	2
34312	116719.15855	1	1	4875	2800	1	2	42	3	5	2	95326.793698	98022.536776	120	70	122	62			116	54	2	34.65	2		2	2	1	119.33333333	3	62	3	3	0	2	2	2	3	2	2	4	2
34312	116719.15855	1	1	3653	2548	2	2	42	3	5	2	95326.793698	98022.536776	120	70	122	62			116	54	2	34.65	2		2	2	1	119.33333333	3	62	3	3	0	2	2	2	3	2	2	4	2
34314	41090.079345	1	2	7612	3147	1	1	32	5	5		71375.212998	73672.186861	118	72	120	72	118	74			2	22.57	2		2	2	1	118.66666667	3	72.666666667	3	3	0	2	2	4	3	2	2	3	2
34320	35895.6847	1	1	5594	3872	1	1	22	1	3		24232.004404	25212.02752	98	66	98	60	100	56			2	22.51	2		2	2	4	98.666666667	3	60.666666667	3	3	0	2	1	1	3	2	2	1	1
34325	14079.036844	1	3	4217	2763	1	1	34	1	2		32950.862718	32649.495552	112	76	104	72	102	74			1	50.72	2		3	2		106	3	74	3	1	1	2	1	1	3	2	2	3	2
34325	14079.036844	1	3	3139	2050	2	1	34	1	2		32950.862718	32649.495552	112	76	104	72	102	74			1	50.72	2		3	2		106	3	74	3	1	1	2	1	1	3	2	2	3	2
34329	46385.783509	1	2	1756	2379	1	2	80	3	3		34693.037601	37784.197788	132	52	120	52	114	48			2	21.66	1	3	2	2		122	3	50.666666667	3	3	0	1	1	2	2	2	2	4	2
34329	46385.783509	1	2	2852	4022	2	2	80	3	3		34693.037601	37784.197788	132	52	120	52	114	48			2	21.66	1	3	2	2		122	3	50.666666667	3	3	0	1	1	2	2	2	2	4	2
34333	133656.84147	1	1	3212	3008	1	1	44	3	3		112523.48734	112247.06227	116	72	118	70	112	70			2	26.79	2		2	2		115.33333333	3	70.666666667	3	3	0	2	1	2	3	2	2	3	2
34333	133656.84147	1	1	4625	3002	2	1	44	3	3		112523.48734	112247.06227	116	72	118	70	112	70			2	26.79	2		2	2		115.33333333	3	70.666666667	3	3	0	2	1	2	3	2	2	3	2
34335	55816.320862	1	2	2977	3764	1	1	26	3	3		95214.865845	100075.5045	112	74	114	72	106	76			2	21.94	2		2	2	1	110.66666667	3	74	3	3	0	2	1	2	3	2	2	3	2
34335	55816.320862	1	2	5128	3350	2	1	26	3	3		95214.865845	100075.5045	112	74	114	72	106	76			2	21.94	2		2	2	1	110.66666667	3	74	3	3	0	2	1	2	3	2	2	3	2
34336	19325.802827	1		4847	4006	1	1	35	4	5		19448.591472	20946.463224	114	80	110	76	106	72			2	27.17	2		2	2	2	110	3	76	3	3	0	2	2	3	3	2	2	3	2
34343	176299.75583	1	3	6245	4486	1	2	33	3	4	2	101878.33077	104038.30483	138	84	118	84	122	86			2	39.88	1	3	2	2	2	126	3	84.666666667	3	3	0	2	2	2	2	2	2	2	1
34343	176299.75583	1	3	11197	5826	2	2	33	3	4	2	101878.33077	104038.30483	138	84	118	84	122	86			2	39.88	1	3	2	2	2	126	3	84.666666667	3	3	0	2	2	2	2	2	2	2	1
34355	37431.392585	1	2	2365	1815	1	1	33	2	3		59784.792784	61708.767517	112	58	106	50	112	54			2	26.61	2		2	2		110	3	54	3	3	0	2	1	4	3	2	2	3	2
34356	63542.557881	1	2	1341	1185	1	1	48	5	3		101272.90326	103627.46801	112	68	104	70	110	70			2	32.63	1	3	2	2		108.66666667	3	69.333333333	3	3	0	2	1	4	2	2	2	3	2
34356	63542.557881	1	2	1595	1713	2	1	48	5	3		101272.90326	103627.46801	112	68	104	70	110	70			2	32.63	1	3	2	2		108.66666667	3	69.333333333	3	3	0	2	1	4	2	2	2	3	2
34361	15953.26971	1		1831	3071	1	2	85	3	1		24355.771922	25943.690417	134	36							2	31.56	1	3	2	2	1	134	1	36	1	3	0	2	1	2	2	2	2	4	2
34361	15953.26971	1		3424	3331	2	2	85	3	1		24355.771922	25943.690417	134	36							2	31.56	1	3	2	2	1	134	1	36	1	3	0	2	1	2	2	2	2	4	2
34363	14339.176505	1	3	2867	2203	1	1	25	1	1		26744.094176	27825.714584	124	58	128	66	124	66			2	37.12	2		2	2	4	125.33333333	3	63.333333333	3	3	0	2	1	1	3	2	2	1	1
34363	14339.176505	1	3	2189	2521	2	1	25	1	1		26744.094176	27825.714584	124	58	128	66	124	66			2	37.12	2		2	2	4	125.33333333	3	63.333333333	3	3	0	2	1	1	3	2	2	1	1
34365	154749.92369	1		7249	4746	1	1	31	3	4		84293.550861	85817.403464	118	56	108	54	108	54			1	22.04	1	3	2	2		111.33333333	3	54.666666667	3	1	1	2	2	2	2	2	2	3	2
34365	154749.92369	1		3286	6404	2	1	31	3	4		84293.550861	85817.403464	118	56	108	54	108	54			1	22.04	1	3	2	2		111.33333333	3	54.666666667	3	1	1	2	2	2	2	2	2	3	2
34370	37315.437161	1		2722	2250	1	2	25	5	5	2	63688.361167	66904.467043	104	58	104	60	106	60			2	22.17	2		2	2	2	104.66666667	3	59.333333333	3	3	0	2	2	4	3	2	2	2	1
34370	37315.437161	1		4690	2580	2	2	25	5	5	2	63688.361167	66904.467043	104	58	104	60	106	60			2	22.17	2		2	2	2	104.66666667	3	59.333333333	3	3	0	2	2	4	3	2	2	2	1
34374	41531.165007	1	1	2087	1435	1	2	34	2	1	2	56930.973698	68467.583735	110	74	124	64	110	68			2	29.92	2		2	2		114.66666667	3	68.666666667	3	3	0	2	1	4	3	2	2	4	2
34374	41531.165007	1	1	1957	1995	2	2	34	2	1	2	56930.973698	68467.583735	110	74	124	64	110	68			2	29.92	2		2	2		114.66666667	3	68.666666667	3	3	0	2	1	4	3	2	2	4	2
34375	21157.500133	1	2	4018	1726	1	2	75	1	3		9041.895727	11935.335677	162	66	164	72	166	70			1	35.61	2		3	2		164	3	69.333333333	3	1	1	1	1	1	3	2	2	4	2
34375	21157.500133	1	2	1527	1364	2	2	75	1	3		9041.895727	11935.335677	162	66	164	72	166	70			1	35.61	2		3	2		164	3	69.333333333	3	1	1	1	1	1	3	2	2	4	2
34379	74110.19238	1		1248	2456	1	2	85	3	2		30923.430061	38597.237327	120	58			124	54	124	56	1		2		2	2		122.66666667	3	56	3	1	1	1	1	2	3	2	2	4	2
34379	74110.19238	1		1606	1518	2	2	85	3	2		30923.430061	38597.237327	120	58			124	54	124	56	1		2		2	2		122.66666667	3	56	3	1	1	1	1	2	3	2	2	4	2
34380	8944.9493939	1	2	1910	3683	1	2	56	1	1	2	17681.771248	18743.165378	114	76	118	70	112	74			2	33.41	2		2	2		114.66666667	3	73.333333333	3	3	0	2	1	1	3	2	2	4	2
34380	8944.9493939	1	2	2664	3261	2	2	56	1	1	2	17681.771248	18743.165378	114	76	118	70	112	74			2	33.41	2		2	2		114.66666667	3	73.333333333	3	3	0	2	1	1	3	2	2	4	2
34387	13610.51196	1	3	3511	4047	1	1	34	1	2		26655.503545	26411.713462	130	54	126	58	126	54			2	24.13	1	2	2	2	10	127.33333333	3	55.333333333	3	3	0	2	1	1	1	2	2	1	1
34387	13610.51196	1	3	3290	3297	2	1	34	1	2		26655.503545	26411.713462	130	54	126	58	126	54			2	24.13	1	2	2	2	10	127.33333333	3	55.333333333	3	3	0	2	1	1	1	2	2	1	1
34391	63751.866103	1	1	5292	3813	1	1	38	3	4		71326.502562	73867.832073	118	72	112	68	122	68			2	25.28	2		2	2	5	117.33333333	3	69.333333333	3	3	0	2	2	2	3	2	2	1	1
34391	63751.866103	1	1	6459	6184	2	1	38	3	4		71326.502562	73867.832073	118	72	112	68	122	68			2	25.28	2		2	2	5	117.33333333	3	69.333333333	3	3	0	2	2	2	3	2	2	1	1
34393	100678.85351	1	3	4794	3733	1	1	69	3	3		60277.857347	60660.067815	134	82	124	80	120	86			2	23.03	1	1	2	2	2	126	3	82.666666667	3	3	0	2	1	2	1	2	2	3	2
34393	100678.85351	1	3	3781	3560	2	1	69	3	3		60277.857347	60660.067815	134	82	124	80	120	86			2	23.03	1	1	2	2	2	126	3	82.666666667	3	3	0	2	1	2	1	2	2	3	2
34394	24492.728424	1	1	1526	856	1	1	35	5	2		39119.375273	40378.302269	100	48	104	66	104	68			2	31.19	1	1	2	2	2	102.66666667	3	60.666666667	3	3	0	2	1	4	1	2	2	3	2
34394	24492.728424	1	1	1278	3837	2	1	35	5	2		39119.375273	40378.302269	100	48	104	66	104	68			2	31.19	1	1	2	2	2	102.66666667	3	60.666666667	3	3	0	2	1	4	1	2	2	3	2
34395	10173.357731	1	1	2578	1392	1	1	41	4	5		19403.955832	20031.540036	136	68	130	74	132	70			2	26.06	1	1	1	2	2	132.66666667	3	70.666666667	3	3	0	2	2	3	1	1	2	3	2
34395	10173.357731	1	1	3385	3053	2	1	41	4	5		19403.955832	20031.540036	136	68	130	74	132	70			2	26.06	1	1	1	2	2	132.66666667	3	70.666666667	3	3	0	2	2	3	1	1	2	3	2
34398	79433.556693	1		3608	1570	1	1	45	3	3		92482.46431	108646.59923	112	82	112	82	114	82			2	33.16	2		2	2		112.66666667	3	82	3	3	0	2	1	2	3	2	2	3	2
34398	79433.556693	1		2629	1458	2	1	45	3	3		92482.46431	108646.59923	112	82	112	82	114	82			2	33.16	2		2	2		112.66666667	3	82	3	3	0	2	1	2	3	2	2	3	2
34401	11380.329133	1	2	1692	2201	1	1	30	4	4		15747.871271	16960.724735	134	76	128	82	132	86			1	26.19	1	1	2	2	6	131.33333333	3	81.333333333	3	1	1	2	2	3	1	2	2	1	1
34401	11380.329133	1	2	4729	2734	2	1	30	4	4		15747.871271	16960.724735	134	76	128	82	132	86			1	26.19	1	1	2	2	6	131.33333333	3	81.333333333	3	1	1	2	2	3	1	2	2	1	1
34405	136333.73145	1	3	3931	2757	1	1	57	3	5		80151.797989	82142.506664			116	72	108	70	106	72	2	26.39	2		2	2		110	3	71.333333333	3	3	0	2	2	2	3	2	2	3	2
34405	136333.73145	1	3	3954	2033	2	1	57	3	5		80151.797989	82142.506664			116	72	108	70	106	72	2	26.39	2		2	2		110	3	71.333333333	3	3	0	2	2	2	3	2	2	3	2
34410	26117.901002	1	3	3327	1328	1	2	29	4	5	2	27764.008003	28308.14625	92	50	96	54					2	19.58	2		2	2	1	94	2	52	2	3	0	2	2	3	3	2	2	4	2
34410	26117.901002	1	3	3428	2527	2	2	29	4	5	2	27764.008003	28308.14625	92	50	96	54					2	19.58	2		2	2	1	94	2	52	2	3	0	2	2	3	3	2	2	4	2
34411	51174.797654	1		3242	2416	1	2	49	1	4	2	19915.670582	20652.255665	136	76	132	72			126	74	2	37.05	1	3	2	2	2	131.33333333	3	74	3	3	0	2	2	1	2	2	2	2	1
34411	51174.797654	1		2730	2869	2	2	49	1	4	2	19915.670582	20652.255665	136	76	132	72			126	74	2	37.05	1	3	2	2	2	131.33333333	3	74	3	3	0	2	2	1	2	2	2	2	1
34415	81238.681691	1	3	14044	8164	1	1	35	3	4		92457.957992	94129.406146	150	94	140	82	134	88			2	21.43	2		2	2	4	141.33333333	3	88	3	2	1	2	2	2	3	2	2	1	1
34415	81238.681691	1	3	8353	4352	2	1	35	3	4		92457.957992	94129.406146	150	94	140	82	134	88			2	21.43	2		2	2	4	141.33333333	3	88	3	2	1	2	2	2	3	2	2	1	1
34434	43672.389329	1	3	4592	1471	1	2	26	4	2	2	27764.008003	28273.0948	120	78	118	84	120	76			1	21	1	1	2	2	3	119.33333333	3	79.333333333	3	1	1	2	1	3	1	2	2	2	1
34434	43672.389329	1	3	2910	2509	2	2	26	4	2	2	27764.008003	28273.0948	120	78	118	84	120	76			1	21	1	1	2	2	3	119.33333333	3	79.333333333	3	1	1	2	1	3	1	2	2	2	1
34437	58250.897946	1	2	2516	1780	1	2	37	3	4	2	90422.626165	96031.455704	90	68	96	62	96	60			2	26.72	1	3	2	2	3	94	3	63.333333333	3	3	0	2	2	2	2	2	2	2	1
34437	58250.897946	1	2	742	1255	2	2	37	3	4	2	90422.626165	96031.455704	90	68	96	62	96	60			2	26.72	1	3	2	2	3	94	3	63.333333333	3	3	0	2	2	2	2	2	2	2	1
34438	27020.235544	1	3	5016	1803	1	1	25	3	3		46092.756789	48445.753178	116	86	114	70	120	76			2	17.64	1	3	2	2	3	116.66666667	3	77.333333333	3	3	0	2	1	2	2	2	2	1	1
34438	27020.235544	1	3	6032	2436	2	1	25	3	3		46092.756789	48445.753178	116	86	114	70	120	76			2	17.64	1	3	2	2	3	116.66666667	3	77.333333333	3	3	0	2	1	2	2	2	2	1	1
34443	105038.79365	1	1	1819	1465	1	1	20	3	3		54804.913677	58249.828625	122	54	126	62	126	56			2	24.13	2		2	2	1	124.66666667	3	57.333333333	3	3	0	2	1	2	3	2	2	3	2
34443	105038.79365	1	1	1422	2642	2	1	20	3	3		54804.913677	58249.828625	122	54	126	62	126	56			2	24.13	2		2	2	1	124.66666667	3	57.333333333	3	3	0	2	1	2	3	2	2	3	2
34444	29745.221056	1		3801	1978	1	1	29	2	4		50047.873715	53331.497988	124	50	122	44					2	23.07	2		2	2		123	2	47	2	3	0	2	2	4	3	2	2	3	2
34444	29745.221056	1		4558	2834	2	1	29	2	4		50047.873715	53331.497988	124	50	122	44					2	23.07	2		2	2		123	2	47	2	3	0	2	2	4	3	2	2	3	2
34450	64256.463403	1	1	1972	1239	1	1	49	3	3		101272.90326	104791.73058	102	48	98	54	108	56			2	22.22	1	1	2	2	5	102.66666667	3	52.666666667	3	3	0	2	1	2	1	2	2	1	1
34450	64256.463403	1	1	1914	3939	2	1	49	3	3		101272.90326	104791.73058	102	48	98	54	108	56			2	22.22	1	1	2	2	5	102.66666667	3	52.666666667	3	3	0	2	1	2	1	2	2	1	1
34454	18732.330619	1		2382	1973	1	1	35	5	3		31184.288969	33586.008685	144	76	142	78	144	76			1	30.39	1	1	3	2	2	143.33333333	3	76.666666667	3	1	1	2	1	4	1	2	2	3	2
34454	18732.330619	1		5427	2602	2	1	35	5	3		31184.288969	33586.008685	144	76	142	78	144	76			1	30.39	1	1	3	2	2	143.33333333	3	76.666666667	3	1	1	2	1	4	1	2	2	3	2
34457	67725.217797	1	2	3993	2278	1	2	44	3	4	2	85351.401638	88058.217282	126	76	118	72	120	76			2	22.97	1	3	2	2	1	121.33333333	3	74.666666667	3	3	0	2	2	2	2	2	2	4	2
34457	67725.217797	1	2	2470	1547	2	2	44	3	4	2	85351.401638	88058.217282	126	76	118	72	120	76			2	22.97	1	3	2	2	1	121.33333333	3	74.666666667	3	3	0	2	2	2	2	2	2	4	2
34462	33777.897246	1	1	1161	2164	1	2	85	3	5		24016.952914	27514.265231	148	66	144	62	142	62			2	23.09	2		1	2	1	144.66666667	3	63.333333333	3	2	1	1	2	2	3	1	2	4	2
34462	33777.897246	1	1	2114	1795	2	2	85	3	5		24016.952914	27514.265231	148	66	144	62	142	62			2	23.09	2		1	2	1	144.66666667	3	63.333333333	3	2	1	1	2	2	3	1	2	4	2
34465	33599.237189	1	2	4153	3453	1	2	47	4	4	2	19017.554222	19365.849565	120	66	118	68	120	64			2	32.03	2		2	2	2	119.33333333	3	66	3	3	0	2	2	3	3	2	2	2	1
34465	33599.237189	1	2	3197	2293	2	2	47	4	4	2	19017.554222	19365.849565	120	66	118	68	120	64			2	32.03	2		2	2	2	119.33333333	3	66	3	3	0	2	2	3	3	2	2	2	1
34467	59783.188012	1	2	2579	2672	1	2	42	3	5	2	94815.275766	97496.553645	108	66	108	62	100	66			2	28.47	2		2	2	1	105.33333333	3	64.666666667	3	3	0	2	2	2	3	2	2	4	2
34467	59783.188012	1	2	3257	1867	2	2	42	3	5	2	94815.275766	97496.553645	108	66	108	62	100	66			2	28.47	2		2	2	1	105.33333333	3	64.666666667	3	3	0	2	2	2	3	2	2	4	2
34470	131283.21402	1	1	3159	3391	1	1	60	3	5		50832.445064	54172.857033	134	74	128	76	122	72			2	26.63	2		2	2	1	128	3	74	3	3	0	2	2	2	3	2	2	3	2
34470	131283.21402	1	1	2170	2961	2	1	60	3	5		50832.445064	54172.857033	134	74	128	76	122	72			2	26.63	2		2	2	1	128	3	74	3	3	0	2	2	2	3	2	2	3	2
34472	272021.00658	1	1	3481	1699	1	1	45	3	3		112523.48734	112247.06227	104	80	110	78	108	78			2	33.9	1	3	2	2		107.33333333	3	78.666666667	3	3	0	2	1	2	2	2	2	3	2
34472	272021.00658	1	1	5206	2546	2	1	45	3	3		112523.48734	112247.06227	104	80	110	78	108	78			2	33.9	1	3	2	2		107.33333333	3	78.666666667	3	3	0	2	1	2	2	2	2	3	2
34474	47251.962859	1	1	7049	4380	1	1	34	3	5		75218.785641	77898.795354	110	72	116	70	108	70			2	23.23	2		2	2	1	111.33333333	3	70.666666667	3	3	0	2	2	2	3	2	2	3	2
34474	47251.962859	1	1	3872	3525	2	1	34	3	5		75218.785641	77898.795354	110	72	116	70	108	70			2	23.23	2		2	2	1	111.33333333	3	70.666666667	3	3	0	2	2	2	3	2	2	3	2
34477	4965.9812157	1		1583	1544	1	2	70	1	5		7995.107649	10571.694247	112	48	112	52	106	46			2	26.44	2		2	2		110	3	48.666666667	3	3	0	2	2	1	3	2	2	4	2
34477	4965.9812157	1		2961	1644	2	2	70	1	5		7995.107649	10571.694247	112	48	112	52	106	46			2	26.44	2		2	2		110	3	48.666666667	3	3	0	2	2	1	3	2	2	4	2
34479	50987.441082	1		1144	2522	1	2	32	4	3	2	32013.31371	33008.790622	124	66	118	64	124	68			2	28.8	2		2	2		122	3	66	3	3	0	2	1	3	3	2	2	4	2
34482	50601.401765	1		2742	1336	1	2	25	4	4	2	26429.321972	26947.302118	116	68	118	70	114	66			2	49.13	2		2	2	3	116	3	68	3	3	0	2	2	3	3	2	2	2	1
34482	50601.401765	1		2511	920	2	2	25	4	4	2	26429.321972	26947.302118	116	68	118	70	114	66			2	49.13	2		2	2	3	116	3	68	3	3	0	2	2	3	3	2	2	2	1
34483	46185.84515	1	3	7756	3481	1	1	62	3	5		62773.441351	63171.475844	112	58	110	60	108	62			2	30.82	2		1	2	3	110	3	60	3	3	0	2	2	2	3	1	2	1	1
34483	46185.84515	1	3	8382	7697	2	1	62	3	5		62773.441351	63171.475844	112	58	110	60	108	62			2	30.82	2		1	2	3	110	3	60	3	3	0	2	2	2	3	1	2	1	1
34490	58194.462993	1	2	5117	2160	1	2	33	2	2	2	90335.022422	95938.417985	114	62	102	62	106	58			2	34.96	2		2	2	2	107.33333333	3	60.666666667	3	3	0	2	1	4	3	2	2	2	1
34490	58194.462993	1	2	6096	2420	2	2	33	2	2	2	90335.022422	95938.417985	114	62	102	62	106	58			2	34.96	2		2	2	2	107.33333333	3	60.666666667	3	3	0	2	1	4	3	2	2	2	1
34496	78637.160746	1		3753	2182	1	2	31	3	5	2	85507.773931	91115.083209	110	66	122	74	110	62			2	19.78	2		2	2	2	114	3	67.333333333	3	3	0	2	2	2	3	2	2	2	1
34496	78637.160746	1		3762	2660	2	2	31	3	5	2	85507.773931	91115.083209	110	66	122	74	110	62			2	19.78	2		2	2	2	114	3	67.333333333	3	3	0	2	2	2	3	2	2	2	1
34499	73623.128896	1	1	5315	4031	1	1	45	3	2		95268.177674	100699.2877	116	68			108	76			2	21.39	1	1	2	2		112	2	72	2	3	0	2	1	2	1	2	2	3	2
34499	73623.128896	1	1	5833	3851	2	1	45	3	2		95268.177674	100699.2877	116	68			108	76			2	21.39	1	1	2	2		112	2	72	2	3	0	2	1	2	1	2	2	3	2
34500	69805.031245	1		2342	2970	1	1	48	3	2		88700.195686	90762.44874	116	72	118	68	118	70			2	29.05	1	1	2	2		117.33333333	3	70	3	3	0	2	1	2	1	2	2	3	2
34500	69805.031245	1		2995	3255	2	1	48	3	2		88700.195686	90762.44874	116	72	118	68	118	70			2	29.05	1	1	2	2		117.33333333	3	70	3	3	0	2	1	2	1	2	2	3	2
34501	8884.1459757	1	3	3095	1972	1	2	44	1	5	2	18093.428622	18615.75845			108	70					2	21.08	2		2	2	1	108	1	70	1	3	0	2	2	1	3	2	2	4	2
34501	8884.1459757	1	3	5491	4372	2	2	44	1	5	2	18093.428622	18615.75845			108	70					2	21.08	2		2	2	1	108	1	70	1	3	0	2	2	1	3	2	2	4	2
34507	17005.858435	1	3	2403	2265	1	1	61	1	1		7101.447409	7025.874373			144	78	144	70	142	78	2	33.7	1	1	2	2	2	143.33333333	3	75.333333333	3	2	1	2	1	1	1	2	2	3	2
34507	17005.858435	1	3	2410	2621	2	1	61	1	1		7101.447409	7025.874373			144	78	144	70	142	78	2	33.7	1	1	2	2	2	143.33333333	3	75.333333333	3	2	1	2	1	1	1	2	2	3	2
34509	13600.167666	1		3084	2959	1	2	39	1	4	2	25791.623944	26391.639968	100	58	108	52	102	62			2	27.17	2		2	2	1	103.33333333	3	57.333333333	3	3	0	2	2	1	3	2	2	4	2
34509	13600.167666	1		1968	1855	2	2	39	1	4	2	25791.623944	26391.639968	100	58	108	52	102	62			2	27.17	2		2	2	1	103.33333333	3	57.333333333	3	3	0	2	2	1	3	2	2	4	2
34514	26849.496722	1		1609	2214	1	1	63	3	5		36492.464353	36723.856153	152	66	146	68	148	64			2	28.19	1	1	2	2	3	148.66666667	3	66	3	2	1	1	2	2	1	2	2	1	1
34514	26849.496722	1		1350	2170	2	1	63	3	5		36492.464353	36723.856153	152	66	146	68	148	64			2	28.19	1	1	2	2	3	148.66666667	3	66	3	2	1	1	2	2	1	2	2	1	1
34518	57309.538422	1	2	7080	4552	1	1	48	3	5		71827.316256	74515.460427	108	60	102	62	100	60			2	26.2	1	3	2	2	3	103.33333333	3	60.666666667	3	3	0	2	2	2	2	2	2	1	1
34518	57309.538422	1	2	4487	4297	2	1	48	3	5		71827.316256	74515.460427	108	60	102	62	100	60			2	26.2	1	3	2	2	3	103.33333333	3	60.666666667	3	3	0	2	2	2	2	2	2	1	1
34520	56697.449592	1	1	2361	3003	1	2	34	3	4	2	89230.461305	93470.466741			108	78					2	35.33	2		2	2		108	1	78	1	3	0	2	2	2	3	2	2	4	2
34520	56697.449592	1	1	2835	1994	2	2	34	3	4	2	89230.461305	93470.466741			108	78					2	35.33	2		2	2		108	1	78	1	3	0	2	2	2	3	2	2	4	2
34523	29976.317322	1	1	2018	2040	1	1	43	4	4		16736.373208	17277.679505	116	76	114	80	108	78			2	30.45	1	3	2	2		112.66666667	3	78	3	3	0	2	2	3	2	2	2	3	2
34523	29976.317322	1	1	2046	1501	2	1	43	4	4		16736.373208	17277.679505	116	76	114	80	108	78			2	30.45	1	3	2	2		112.66666667	3	78	3	3	0	2	2	3	2	2	2	3	2
34530	139785.23468	1	2	5791	3806	1	1	41	3	5		80913.483875	84222.073651	128	62	124	60	128	66			2	27.02	2		2	2	7	126.66666667	3	62.666666667	3	3	0	2	2	2	3	2	2	1	1
34530	139785.23468	1	2	5335	4555	2	1	41	3	5		80913.483875	84222.073651	128	62	124	60	128	66			2	27.02	2		2	2	7	126.66666667	3	62.666666667	3	3	0	2	2	2	3	2	2	1	1
34531	7558.6333371	1	2	2796	2786	1	1	81	3	1		10274.848817	12292.078479	112	52	116	46	110	48			1	36.72	1	3	1	2		112.66666667	3	48.666666667	3	1	1	1	1	2	2	1	2	3	2
34531	7558.6333371	1	2	2401	1844	2	1	81	3	1		10274.848817	12292.078479	112	52	116	46	110	48			1	36.72	1	3	1	2		112.66666667	3	48.666666667	3	1	1	1	1	2	2	1	2	3	2
34534	20234.28704	1	1	4500	2756	1	1	52	3	5		32115.92391	32998.796441	124	86	130	82	116	80			2	29.52	2		2	2		123.33333333	3	82.666666667	3	3	0	2	2	2	3	2	2	3	2
34534	20234.28704	1	1	4567	4824	2	1	52	3	5		32115.92391	32998.796441	124	86	130	82	116	80			2	29.52	2		2	2		123.33333333	3	82.666666667	3	3	0	2	2	2	3	2	2	3	2
34535	14472.481738	1	1	3314	1874	1	1	77	4	5		13443.27909	13199.960161	132	72	124	78	120	76			2	27.93	1	3	2	2	2	125.33333333	3	75.333333333	3	3	0	2	2	3	2	2	2	3	2
34535	14472.481738	1	1	2638	1739	2	1	77	4	5		13443.27909	13199.960161	132	72	124	78	120	76			2	27.93	1	3	2	2	2	125.33333333	3	75.333333333	3	3	0	2	2	3	2	2	2	3	2
34538	39135.582396	1	3	3067	2764	1	1	76	3	3		48020.981894	48584.095341	130	58	108	56	114	58			2	23.91	2		2	2	1	117.33333333	3	57.333333333	3	3	0	2	1	2	3	2	2	3	2
34538	39135.582396	1	3	5212	4206	2	1	76	3	3		48020.981894	48584.095341	130	58	108	56	114	58			2	23.91	2		2	2	1	117.33333333	3	57.333333333	3	3	0	2	1	2	3	2	2	3	2
34540	8783.0861352	1	2	901	833	1	2	46	1	4	2	19900.773759	20475.278899	116	74	116	78	114	86			2	23.72	1	1	2	2		115.33333333	3	79.333333333	3	3	0	2	2	1	1	2	2	4	2
34540	8783.0861352	1	2	2483	1186	2	2	46	1	4	2	19900.773759	20475.278899	116	74	116	78	114	86			2	23.72	1	1	2	2		115.33333333	3	79.333333333	3	3	0	2	2	1	1	2	2	4	2
34546	29967.690755	1	2	3065	2979	1	2	23	4	5	2	33020.555943	32480.779087	130	80			132	74			2	35.06	2		2	2	2	131	2	77	2	3	0	2	2	3	3	2	2	2	1
34546	29967.690755	1	2	2889	1407	2	2	23	4	5	2	33020.555943	32480.779087	130	80			132	74			2	35.06	2		2	2	2	131	2	77	2	3	0	2	2	3	3	2	2	2	1
34555	61371.328181	1	3	4365	2042	1	1	43	3	3		80913.483875	83941.678736	136	94	138	98	130	96			2	33.64	1	1	2	2	2	134.66666667	3	96	3	2	1	2	1	2	1	2	2	3	2
34555	61371.328181	1	3	3949	2142	2	1	43	3	3		80913.483875	83941.678736	136	94	138	98	130	96			2	33.64	1	1	2	2	2	134.66666667	3	96	3	2	1	2	1	2	1	2	2	3	2
34562	23024.774565	1	2	6420	3073	1	1	39	3	4		36869.999146	37958.2581	124	74	126	86	120	82			1	28.69	2		2	2	3	123.33333333	3	80.666666667	3	1	1	2	2	2	3	2	2	1	1
34562	23024.774565	1	2	2651	4771	2	1	39	3	4		36869.999146	37958.2581	124	74	126	86	120	82			1	28.69	2		2	2	3	123.33333333	3	80.666666667	3	1	1	2	2	2	3	2	2	1	1
34563	34306.451868	1	2	2739	1685	1	2	26	4	5	2	24096.618153	24412.323024	96	66			100	72	92	64	2	25.97	2		2	2	3	96	3	67.333333333	3	3	0	2	2	3	3	2	2	2	1
34563	34306.451868	1	2	1810	1836	2	2	26	4	5	2	24096.618153	24412.323024	96	66			100	72	92	64	2	25.97	2		2	2	3	96	3	67.333333333	3	3	0	2	2	3	3	2	2	2	1
34564	66888.664278	1	1	5757	2732	1	2	38	3	4	2	105269.3977	110271.53275	130	76	106	62	108	62			2	25.8	1	1	2	2	5	114.66666667	3	66.666666667	3	3	0	2	2	2	1	2	2	2	1
34564	66888.664278	1	1	5426	2448	2	2	38	3	4	2	105269.3977	110271.53275	130	76	106	62	108	62			2	25.8	1	1	2	2	5	114.66666667	3	66.666666667	3	3	0	2	2	2	1	2	2	2	1
34572	30437.050763	1	1	2257	4740	1	1	82	3	1		23406.062635	26649.67616	128	50							1	28.2	1	3	2	2	1	128	1	50	1	1	1	1	1	2	2	2	2	3	2
34572	30437.050763	1	1	1855	2660	2	1	82	3	1		23406.062635	26649.67616	128	50							1	28.2	1	3	2	2	1	128	1	50	1	1	1	1	1	2	2	2	2	3	2
34578	13634.439137	1		2513	2031	1	1	55	4	3		26005.382078	26846.476913	118	66					114	60	2	32.84	2		2	2		116	2	63	2	3	0	2	1	3	3	2	2	3	2
34578	13634.439137	1		2097	1767	2	1	55	4	3		26005.382078	26846.476913	118	66					114	60	2	32.84	2		2	2		116	2	63	2	3	0	2	1	3	3	2	2	3	2
34579	29437.144315	1	1	3416	3617	1	1	40	4	4		30028.717775	31198.743799	108	74	112	76	104	78			2	25.38	2		2	2	1	108	3	76	3	3	0	2	2	3	3	2	2	3	2
34579	29437.144315	1	1	8762	4945	2	1	40	4	4		30028.717775	31198.743799	108	74	112	76	104	78			2	25.38	2		2	2	1	108	3	76	3	3	0	2	2	3	3	2	2	3	2
34584	45875.314863	1		2827	3271	1	2	68	3	3		70166.297385	74815.098445	132	82	130	82	126	84			2	30.56	2		2	2	1	129.33333333	3	82.666666667	3	3	0	2	1	2	3	2	2	4	2
34584	45875.314863	1		3045	3833	2	2	68	3	3		70166.297385	74815.098445	132	82	130	82	126	84			2	30.56	2		2	2	1	129.33333333	3	82.666666667	3	3	0	2	1	2	3	2	2	4	2
34586	48584.925884	1	3	3191	5273	1	1	65	3	3		62773.441351	63171.475844	116	86	120	88	116	82			2	22.77	1	1	2	2	1	117.33333333	3	85.333333333	3	3	0	2	1	2	1	2	2	3	2
34586	48584.925884	1	3	3965	3964	2	1	65	3	3		62773.441351	63171.475844	116	86	120	88	116	82			2	22.77	1	1	2	2	1	117.33333333	3	85.333333333	3	3	0	2	1	2	1	2	2	3	2
34590	42835.39108	1	2	2695	1346	1	2	62	3	3		48064.539656	55695.770316	140	84			146	90	144	82	2	27.63	2		2	2		143.33333333	3	85.333333333	3	2	1	2	1	2	3	2	2	4	2
34590	42835.39108	1	2	1548	1750	2	2	62	3	3		48064.539656	55695.770316	140	84			146	90	144	82	2	27.63	2		2	2		143.33333333	3	85.333333333	3	2	1	2	1	2	3	2	2	4	2
34591	12339.553616	1		555	805	1	2	31	4	5	2	22038.076307	22648.335897	110	62	102	70					2	25.74	2		2	2		106	2	66	2	3	0	2	2	3	3	2	2	4	2
34591	12339.553616	1		488	1581	2	2	31	4	5	2	22038.076307	22648.335897	110	62	102	70					2	25.74	2		2	2		106	2	66	2	3	0	2	2	3	3	2	2	4	2
34595	43447.436792	1	1	1859	933	1	1	39	3	4		75218.785641	77898.795354	118	60	116	62	118	58			2	26.53	2		2	2		117.33333333	3	60	3	3	0	2	2	2	3	2	2	3	2
34595	43447.436792	1	1	2919	1213	2	1	39	3	4		75218.785641	77898.795354	118	60	116	62	118	58			2	26.53	2		2	2		117.33333333	3	60	3	3	0	2	2	2	3	2	2	3	2
34597	55248.215251	1		3686	2292	1	1	41	3	5		72840.619655	75566.686802			114	84	116	76			2	26.68	2		2	2	2	115	2	80	2	3	0	2	2	2	3	2	2	3	2
34597	55248.215251	1		4755	3588	2	1	41	3	5		72840.619655	75566.686802			114	84	116	76			2	26.68	2		2	2	2	115	2	80	2	3	0	2	2	2	3	2	2	3	2
34599	94338.782207	1		1398	1532	1	2	28	3	2	2	51879.047282	55671.358896	92	56							2	42.36	1	2	3	2	6	92	1	56	1	3	0	2	1	2	1	2	2	2	1
34599	94338.782207	1		842	1572	2	2	28	3	2	2	51879.047282	55671.358896	92	56							2	42.36	1	2	3	2	6	92	1	56	1	3	0	2	1	2	1	2	2	2	1
34603	116076.87158	1	1	3598	3200	1	1	43	3	3		95268.177674	97483.134347	110	68	104	64	100	64			2	29.97	1	1	2	2		104.66666667	3	65.333333333	3	3	0	2	1	2	1	2	2	3	2
34603	116076.87158	1	1	4838	3401	2	1	43	3	3		95268.177674	97483.134347	110	68	104	64	100	64			2	29.97	1	1	2	2		104.66666667	3	65.333333333	3	3	0	2	1	2	1	2	2	3	2
34606	49436.233022	1	3	2856	2916	1	2	31	2	2	2	67767.250965	81499.746598	96	54	98	50	92	50			2	24.68	2		2	2	1	95.333333333	3	51.333333333	3	3	0	2	1	4	3	2	2	4	2
34606	49436.233022	1	3	2464	2073	2	2	31	2	2	2	67767.250965	81499.746598	96	54	98	50	92	50			2	24.68	2		2	2	1	95.333333333	3	51.333333333	3	3	0	2	1	4	3	2	2	4	2
34608	11763.616943	1	2	5208	3936	1	2	45	1	4	2	23957.751716	24649.375653	148	100	144	92	142	92			1	37.44	1	3	2	2	1	144.66666667	3	94.666666667	3	1	1	2	2	1	2	2	2	4	2
34608	11763.616943	1	2	1985	2505	2	2	45	1	4	2	23957.751716	24649.375653	148	100	144	92	142	92			1	37.44	1	3	2	2	1	144.66666667	3	94.666666667	3	1	1	2	2	1	2	2	2	4	2
34609	48044.224713	1	3	4549	3860	1	1	29	3	4		80567.769459	86140.575952	142	104	130	96	134	88			2	26.32	2		2	2	3	135.33333333	3	96	3	2	1	2	2	2	3	2	2	1	1
34609	48044.224713	1	3	5792	3363	2	1	29	3	4		80567.769459	86140.575952	142	104	130	96	134	88			2	26.32	2		2	2	3	135.33333333	3	96	3	2	1	2	2	2	3	2	2	1	1
34612	15690.044862	1	3	2711	2517	1	1	35	1	1		34163.386397	36385.447073	98	60							2	28.46	1	3	2	2	8	98	1	60	1	3	0	2	1	1	2	2	2	1	1
34612	15690.044862	1	3	2242	2690	2	1	35	1	1		34163.386397	36385.447073	98	60							2	28.46	1	3	2	2	8	98	1	60	1	3	0	2	1	1	2	2	2	1	1
34618	131060.63781	1		2958	966	1	2	39	3	4	2	71800.773299	76254.507008			112	74	104	70	110	72	2	22.18	1	1	2	2	5	108.66666667	3	72	3	3	0	2	2	2	1	2	2	2	1
34618	131060.63781	1		5993	3775	2	2	39	3	4	2	71800.773299	76254.507008			112	74	104	70	110	72	2	22.18	1	1	2	2	5	108.66666667	3	72	3	3	0	2	2	2	1	2	2	2	1
34623	16207.487173	1		1332	915	1	2	32	4	4	2	28850.513815	29747.641199	130	92	124	88					2	24.61	2		2	2	1	127	2	90	2	2	1	1	2	3	3	2	2	4	2
34623	16207.487173	1		1717	1172	2	2	32	4	4	2	28850.513815	29747.641199	130	92	124	88					2	24.61	2		2	2	1	127	2	90	2	2	1	1	2	3	3	2	2	4	2
34627	49751.410719	1	2	2131	2209	1	1	56	3	3		29577.909309	29975.748063	100	70							2	28.91	1	1	2	2	2	100	1	70	1	3	0	2	1	2	1	2	2	3	2
34627	49751.410719	1	2	3966	4036	2	1	56	3	3		29577.909309	29975.748063	100	70							2	28.91	1	1	2	2	2	100	1	70	1	3	0	2	1	2	1	2	2	3	2
34631	66888.664278	1	1	5383	3987	1	2	36	3	5	2	105269.3977	110271.53275	94	44	94	48	92	54			2	26.68	1	3	2	2	2	93.333333333	3	48.666666667	3	3	0	2	2	2	2	2	2	2	1
34631	66888.664278	1	1	1135	1584	2	2	36	3	5	2	105269.3977	110271.53275	94	44	94	48	92	54			2	26.68	1	3	2	2	2	93.333333333	3	48.666666667	3	3	0	2	2	2	2	2	2	2	1
34633	6439.0896101	1	3	4037	2791	1	1	70	4	3		10740.706654	11242.914668	158	78	156	74	156	76			1	24.56	2		2	2	3	156.66666667	3	76	3	1	1	2	1	3	3	2	2	1	1
34633	6439.0896101	1	3	3729	2615	2	1	70	4	3		10740.706654	11242.914668	158	78	156	74	156	76			1	24.56	2		2	2	3	156.66666667	3	76	3	1	1	2	1	3	3	2	2	1	1
34640	31441.413126	1	1	6112	2633	1	1	24	3	3		48642.37747	51833.787604	100	60	100	58	106	60			2	22.76	1	1	2	2	4	102	3	59.333333333	3	3	0	2	1	2	1	2	2	1	1
34640	31441.413126	1	1	3097	1133	2	1	24	3	3		48642.37747	51833.787604	100	60	100	58	106	60			2	22.76	1	1	2	2	4	102	3	59.333333333	3	3	0	2	1	2	1	2	2	1	1
34642	236691.26223	1	2	4241	4050	1	1	54	3	4		95301.576122	97668.555767	134	88			144	82	140	80	1	27.79	2		2	2	2	139.33333333	3	83.333333333	3	1	1	2	2	2	3	2	2	3	2
34642	236691.26223	1	2	3364	2584	2	1	54	3	4		95301.576122	97668.555767	134	88			144	82	140	80	1	27.79	2		2	2	2	139.33333333	3	83.333333333	3	1	1	2	2	2	3	2	2	3	2
34644	7766.9771267	1		2005	1274	1	2	38	1	2	2	18032.869132	18011.735317	128	66	120	70	118	74			2	33.68	2		1	1	5	122	3	70	3	3	0	2	1	1	3	1	1	2	1
34644	7766.9771267	1		2639	2944	2	2	38	1	2	2	18032.869132	18011.735317	128	66	120	70	118	74			2	33.68	2		1	1	5	122	3	70	3	3	0	2	1	1	3	1	1	2	1
34647	32098.725597	1	2	1770	1774	1	2	70	3	2		52883.776757	52199.919816	120	78	122	70	124	78			2	18.21	1	1	2	2		122	3	75.333333333	3	3	0	2	1	2	1	2	2	4	2
34647	32098.725597	1	2	1965	2029	2	2	70	3	2		52883.776757	52199.919816	120	78	122	70	124	78			2	18.21	1	1	2	2		122	3	75.333333333	3	3	0	2	1	2	1	2	2	4	2
34650	31267.274612	1	1	2552	886	1	2	21	2	5	2	53227.806638	56060.453876	112	80			96	62			2	35.94	2		2	2	4	104	2	71	2	3	0	2	2	4	3	2	2	2	1
34650	31267.274612	1	1	2703	2207	2	2	21	2	5	2	53227.806638	56060.453876	112	80			96	62			2	35.94	2		2	2	4	104	2	71	2	3	0	2	2	4	3	2	2	2	1
34653	14547.97385	1		6748	3996	1	2	34	1	2	2	31423.763662	33736.967434	116	64	114	66	110	68			2	25.96	2		2	2		113.33333333	3	66	3	3	0	2	1	1	3	2	2	4	2
34653	14547.97385	1		3936	3206	2	2	34	1	2	2	31423.763662	33736.967434	116	64	114	66	110	68			2	25.96	2		2	2		113.33333333	3	66	3	3	0	2	1	1	3	2	2	4	2
34656	22127.471184	1		3028	4374	1	1	65	4	5		12450.237221	12753.779968	142	76			146	88			2	35.16	1	3	2	2		144	2	82	2	2	1	2	2	3	2	2	2	3	2
34656	22127.471184	1		2405	4084	2	1	65	4	5		12450.237221	12753.779968	142	76			146	88			2	35.16	1	3	2	2		144	2	82	2	2	1	2	2	3	2	2	2	3	2
34661	22045.561418	1	1	3914	1807	1	1	45	4	2		23310.38719	23364.8283	128	76	128	72	124	72			2	32.86	1	1	2	2		126.66666667	3	73.333333333	3	3	0	2	1	3	1	2	2	3	2
34661	22045.561418	1	1	7850	3179	2	1	45	4	2		23310.38719	23364.8283	128	76	128	72	124	72			2	32.86	1	1	2	2		126.66666667	3	73.333333333	3	3	0	2	1	3	1	2	2	3	2
34662	36360.016593	1	3	2341	2939	1	2	44	1	2	2	14957.637172	15021.935515	106	76	102	64	106	76			2	31.07	1	1	2	2	3	104.66666667	3	72	3	3	0	1	1	1	1	2	2	2	1
34662	36360.016593	1	3	3367	2328	2	2	44	1	2	2	14957.637172	15021.935515	106	76	102	64	106	76			2	31.07	1	1	2	2	3	104.66666667	3	72	3	3	0	1	1	1	1	2	2	2	1
34667	7821.8724781	1	1	1803	1701	1	2	23	1	3	2	14766.157297	15178.639513	106	68	106	70	106	74			2	18.28	1	3	2	2		106	3	70.666666667	3	3	0	2	1	1	2	2	2	4	2
34669	79165.361987	1	1	3857	3972	1	1	40	3	3		104643.81825	108279.77135	142	72	132	74	126	70			2	23.77	1	1	2	2	3	133.33333333	3	72	3	3	0	2	1	2	1	2	2	1	1
34669	79165.361987	1	1	5878	3763	2	1	40	3	3		104643.81825	108279.77135	142	72	132	74	126	70			2	23.77	1	1	2	2	3	133.33333333	3	72	3	3	0	2	1	2	1	2	2	1	1
34671	13051.021479	1	2	2178	1625	1	2	20	4	4	2	23493.735917	23954.182416	122	68			114	82	118	72	2	19.09	2		2	2		118	3	74	3	3	0	2	2	3	3	2	2	4	2
34671	13051.021479	1	2	2440	1688	2	2	20	4	4	2	23493.735917	23954.182416	122	68			114	82	118	72	2	19.09	2		2	2		118	3	74	3	3	0	2	2	3	3	2	2	4	2
34681	64733.964601	1	3	3226	2616	1	2	39	3	4	2	101878.33077	106719.33092	96	62	96	60	102	60			2	30.38	2		2	2	2	98	3	60.666666667	3	3	0	2	2	2	3	2	2	2	1
34681	64733.964601	1	3	2963	2741	2	2	39	3	4	2	101878.33077	106719.33092	96	62	96	60	102	60			2	30.38	2		2	2	2	98	3	60.666666667	3	3	0	2	2	2	3	2	2	2	1
34683	9771.1137724	1	3	2689	2658	1	1	44	1	3		22079.289555	22778.585632	124	76	124	76	120	72			2	18.13	2		2	2	10	122.66666667	3	74.666666667	3	3	0	2	1	1	3	2	2	1	1
34683	9771.1137724	1	3	3538	3950	2	1	44	1	3		22079.289555	22778.585632	124	76	124	76	120	72			2	18.13	2		2	2	10	122.66666667	3	74.666666667	3	3	0	2	1	1	3	2	2	1	1
34687	24447.92435	1	1	4237	2312	1	2	34	4	4	2	35337.237373	36436.074071	118	74	118	76	118	78			2	31.02	2		2	2		118	3	76	3	3	0	2	2	3	3	2	2	4	2
34687	24447.92435	1	1	3296	2068	2	2	34	4	4	2	35337.237373	36436.074071	118	74	118	76	118	78			2	31.02	2		2	2		118	3	76	3	3	0	2	2	3	3	2	2	4	2
34696	16515.171641	1	2	14473	8995	1	1	25	4	5		23610.902184	24613.460374	128	70	144	74	136	66			2	32.07	2		2	2	7	136	3	70	3	3	0	2	2	3	3	2	2	1	1
34696	16515.171641	1	2	6984	3671	2	1	25	4	5		23610.902184	24613.460374	128	70	144	74	136	66			2	32.07	2		2	2	7	136	3	70	3	3	0	2	2	3	3	2	2	1	1
34703	48584.925884	1	1	3725	3313	1	1	61	3	5		62773.441351	63171.475844	154	80	154	78	152	78			2	36.19	2		2	2	1	153.33333333	3	78.666666667	3	2	1	2	2	2	3	2	2	3	2
34703	48584.925884	1	1	2625	3341	2	1	61	3	5		62773.441351	63171.475844	154	80	154	78	152	78			2	36.19	2		2	2	1	153.33333333	3	78.666666667	3	2	1	2	2	2	3	2	2	3	2
34705	50018.452636	1	1	3965	1237	1	2	22	4	4	2	31681.02432	32381.4766	102	62	102	60			98	66	2	32.34	2		2	2		100.66666667	3	62.666666667	3	3	0	2	2	3	3	2	2	4	2
34705	50018.452636	1	1	2851	1612	2	2	22	4	4	2	31681.02432	32381.4766	102	62	102	60			98	66	2	32.34	2		2	2		100.66666667	3	62.666666667	3	3	0	2	2	3	3	2	2	4	2
34707	14318.194328	1		1727	1080	1	2	69	4	4		14332.851056	15175.034362	142	70	138	78	132	74			2	35.69	2		2	2	2	137.33333333	3	74	3	3	0	2	2	3	3	2	2	2	1
34707	14318.194328	1		807	1479	2	2	69	4	4		14332.851056	15175.034362	142	70	138	78	132	74			2	35.69	2		2	2	2	137.33333333	3	74	3	3	0	2	2	3	3	2	2	2	1
34710	76384.976513	1	2	4089	2596	1	2	50	3	5	2	121847.9867	124571.34201	120	68	108	64	112	66			2	21.15	1	1	2	2	1	113.33333333	3	66	3	3	0	2	2	2	1	2	2	4	2
34710	76384.976513	1	2	1792	1854	2	2	50	3	5	2	121847.9867	124571.34201	120	68	108	64	112	66			2	21.15	1	1	2	2	1	113.33333333	3	66	3	3	0	2	2	2	1	2	2	4	2
34715	113463.32969	1		3633	2547	1	2	76	3	3		51091.390912	59092.695933	172	92	180	84	180	82			2	30.88	1	3	3	2		177.33333333	3	86	3	2	1	2	1	2	2	2	2	4	2
34716	37195.696704	1	2	3016	3700	1	1	62	3	4		60277.857347	60660.067815	124	66	118	60	120	60			2	27.21	1	3	2	2	2	120.66666667	3	62	3	3	0	2	2	2	2	2	2	3	2
34716	37195.696704	1	2	3004	2365	2	1	62	3	4		60277.857347	60660.067815	124	66	118	60	120	60			2	27.21	1	3	2	2	2	120.66666667	3	62	3	3	0	2	2	2	2	2	2	3	2
34717	74973.88329	1	2	6761	7268	1	1	42	3	5		95268.177674	97483.134347	124	80	126	78	120	82			2	31.16	1	3	2	2	1	123.33333333	3	80	3	3	0	2	2	2	2	2	2	3	2
34717	74973.88329	1	2	6064	2980	2	1	42	3	5		95268.177674	97483.134347	124	80	126	78	120	82			2	31.16	1	3	2	2	1	123.33333333	3	80	3	3	0	2	2	2	2	2	2	3	2
34718	10397.251253	1		1839	1488	1	2	55	4	5	2	20233.123345	20472.390754	150	86	148	90			162	86	1	32.17	2		2	2	1	153.33333333	3	87.333333333	3	1	1	1	2	3	3	2	2	4	2
34718	10397.251253	1		1378	991	2	2	55	4	5	2	20233.123345	20472.390754	150	86	148	90			162	86	1	32.17	2		2	2	1	153.33333333	3	87.333333333	3	1	1	1	2	3	3	2	2	4	2
34724	64733.964601	1		2891	1548	1	2	39	3	4	2	101878.33077	106719.33092	108	68	106	64	114	72			2	33.71	1	3	2	2	2	109.33333333	3	68	3	3	0	2	2	2	2	2	2	2	1
34724	64733.964601	1		1581	2191	2	2	39	3	4	2	101878.33077	106719.33092	108	68	106	64	114	72			2	33.71	1	3	2	2	2	109.33333333	3	68	3	3	0	2	2	2	2	2	2	2	1
34726	18014.775273	1		2484	2975	1	2	67	4	3		9807.061297	10383.31394	198	102	190	100	190	96			1	28.31	1	1	2	2		192.66666667	3	99.333333333	3	1	1	2	1	3	1	2	2	4	2
34726	18014.775273	1		3407	1860	2	2	67	4	3		9807.061297	10383.31394	198	102	190	100	190	96			1	28.31	1	1	2	2		192.66666667	3	99.333333333	3	1	1	2	1	3	1	2	2	4	2
34727	30355.803896	1	3	4453	7713	1	1	29	3	3		46092.756789	50044.070392	138	68	136	70	140	72			2	46.66	2		2	2	3	138	3	70	3	3	0	2	1	2	3	2	2	1	1
34728	21987.220657	1		2783	2679	1	1	44	4	5		24459.920985	25251.030808	130	82	138	70	136	68			2	27.8	2		2	2		134.66666667	3	73.333333333	3	3	0	2	2	3	3	2	2	3	2
34728	21987.220657	1		3930	2698	2	1	44	4	5		24459.920985	25251.030808	130	82	138	70	136	68			2	27.8	2		2	2		134.66666667	3	73.333333333	3	3	0	2	2	3	3	2	2	3	2
34731	247002.24653	1	2	2309	4718	1	2	49	3	5	2	100493.41725	101923.29224	104	62	100	66	112	68			2	30.76	2		2	2	1	105.33333333	3	65.333333333	3	3	0	2	2	2	3	2	2	4	2
34731	247002.24653	1	2	4122	5745	2	2	49	3	5	2	100493.41725	101923.29224	104	62	100	66	112	68			2	30.76	2		2	2	1	105.33333333	3	65.333333333	3	3	0	2	2	2	3	2	2	4	2
34733	11156.112702	1	3	1818	1191	1	2	27	4	3	2	20211.415431	20476.21783	112	70	110	74	110	70			2	21.04	2		2	2	1	110.66666667	3	71.333333333	3	3	0	2	1	3	3	2	2	4	2
34733	11156.112702	1	3	3578	1630	2	2	27	4	3	2	20211.415431	20476.21783	112	70	110	74	110	70			2	21.04	2		2	2	1	110.66666667	3	71.333333333	3	3	0	2	1	3	3	2	2	4	2
34734	8713.047137	1		2063	1617	1	2	55	1	1	2	18134.243486	18257.239504	130	70	122	62	132	70			2	25.21	2		2	2		128	3	67.333333333	3	3	0	2	1	1	3	2	2	4	2
34734	8713.047137	1		1277	2182	2	2	55	1	1	2	18134.243486	18257.239504	130	70	122	62	132	70			2	25.21	2		2	2		128	3	67.333333333	3	3	0	2	1	1	3	2	2	4	2
34735	8368.367466	1	1	1185	1990	1	2	26	1	5	2	19062.884597	19406.368446	124	74	124	76	126	80			2	39.19	1	3	2	2		124.66666667	3	76.666666667	3	3	0	2	2	1	2	2	2	4	2
34735	8368.367466	1	1	1316	1588	2	2	26	1	5	2	19062.884597	19406.368446	124	74	124	76	126	80			2	39.19	1	3	2	2		124.66666667	3	76.666666667	3	3	0	2	2	1	2	2	2	4	2
34737	12967.858019	1	1	2220	825	1	2	21	4	4	2	23493.735917	23801.542051	116	76	108	74			114	74	2	22.26	1	3	2	2	2	112.66666667	3	74.666666667	3	3	0	2	2	3	2	2	2	2	1
34740	6745.9358337	1	1	4433	1979	1	2	42	1	3	2	15620.294585	15726.239673	114	74	112	72	114	70			2	38.75	2		2	2	3	113.33333333	3	72	3	3	0	2	1	1	3	2	2	2	1
34740	6745.9358337	1	1	2637	2244	2	2	42	1	3	2	15620.294585	15726.239673	114	74	112	72	114	70			2	38.75	2		2	2	3	113.33333333	3	72	3	3	0	2	1	1	3	2	2	2	1
34742	13806.008232	1	2	2533	1705	1	1	40	4	3		26332.621051	27184.299811	116	68	118	70	112	72			2	20.11	2		2	2		115.33333333	3	70	3	3	0	2	1	3	3	2	2	3	2
34742	13806.008232	1	2	3645	1869	2	1	40	4	3		26332.621051	27184.299811	116	68	118	70	112	72			2	20.11	2		2	2		115.33333333	3	70	3	3	0	2	1	3	3	2	2	3	2
34744	10597.549285	1	1	1863	2841	1	2	32	1	1	2	23785.461518	24575.874193	120	62	112	68	108	60			2	26.85	2		2	2		113.33333333	3	63.333333333	3	3	0	2	1	1	3	2	2	4	2
34744	10597.549285	1	1	1965	2094	2	2	32	1	1	2	23785.461518	24575.874193	120	62	112	68	108	60			2	26.85	2		2	2		113.33333333	3	63.333333333	3	3	0	2	1	1	3	2	2	4	2
34747	179627.9523	1	1	2360	2211	1	2	30	3	3	2	99811.154622	106002.34566	118	80	112	82	110	76			2	25.55	1	3	2	2		113.33333333	3	79.333333333	3	3	0	2	1	2	2	2	2	4	2
34747	179627.9523	1	1	6035	5703	2	2	30	3	3	2	99811.154622	106002.34566	118	80	112	82	110	76			2	25.55	1	3	2	2		113.33333333	3	79.333333333	3	3	0	2	1	2	2	2	2	4	2
34754	24182.304807	1	1	3466	1219	1	1	42	4	4		17497.117445	18178.867592	126	60	132	68	132	52			1	32.69	1	2	2	2	3	130	3	60	3	1	1	2	2	3	1	2	2	1	1
34754	24182.304807	1	1	3182	2317	2	1	42	4	4		17497.117445	18178.867592	126	60	132	68	132	52			1	32.69	1	2	2	2	3	130	3	60	3	1	1	2	2	3	1	2	2	1	1
34756	1260.8578603	1		2010	2101	1	1	66	1	1		3251.361327	2939.333162	120	68	110	68	114	66			2	26.99	2		2	2	3	114.66666667	3	67.333333333	3	3	0	2	1	1	3	2	2	1	1
34756	1260.8578603	1		3212	2384	2	1	66	1	1		3251.361327	2939.333162	120	68	110	68	114	66			2	26.99	2		2	2	3	114.66666667	3	67.333333333	3	3	0	2	1	1	3	2	2	1	1
34759	68544.064049	1	2	2363	1680	1	1	49	2	3		90370.197053	93752.310308	130	66	132	60	132	68			2	29.2	2		2	2	6	131.33333333	3	64.666666667	3	3	0	2	1	4	3	2	2	1	1
34762	49564.248823	1	1	5390	4832	1	1	62	3	5		63612.126816	67792.344972	100	70	106	74	100	70			2	28.08	1	1	2	2		102	3	71.333333333	3	3	0	2	2	2	1	2	2	3	2
34762	49564.248823	1	1	3079	4309	2	1	62	3	5		63612.126816	67792.344972	100	70	106	74	100	70			2	28.08	1	1	2	2		102	3	71.333333333	3	3	0	2	2	2	1	2	2	3	2
34768	37431.392585	1	2	4345	2284	1	1	38	3	4		59784.792784	61708.767517	130	76	124	76	112	74			2	29.43	1	1	2	2	1	122	3	75.333333333	3	3	0	2	2	2	1	2	2	3	2
34774	16302.680859	1	3	2097	2285	1	2	62	1	2		7943.666812	6579.15905	126	76	124	70	126	72			2	22.88	1	2	2	2	2	125.33333333	3	72.666666667	3	3	0	2	1	1	1	2	2	2	1
34774	16302.680859	1	3	1525	1481	2	2	62	1	2		7943.666812	6579.15905	126	76	124	70	126	72			2	22.88	1	2	2	2	2	125.33333333	3	72.666666667	3	3	0	2	1	1	1	2	2	2	1
34776	36870.850402	1	3	2676	779	1	1	50	3	2		29577.909309	30964.704804	134	76	138	72	142	70			2	33.47	1	1	2	2	2	138	3	72.666666667	3	3	0	2	1	2	1	2	2	3	2
34776	36870.850402	1	3	3553	2250	2	1	50	3	2		29577.909309	30964.704804	134	76	138	72	142	70			2	33.47	1	1	2	2	2	138	3	72.666666667	3	3	0	2	1	2	1	2	2	3	2
34777	6364.4354871	1	2	2714	2034	1	2	74	1	1		10668.712779	13548.755644	206	80	196	88	204	80			2	26.43	1	3	2	2		202	3	82.666666667	3	2	1	2	1	1	2	2	2	4	2
34777	6364.4354871	1	2	3770	2062	2	2	74	1	1		10668.712779	13548.755644	206	80	196	88	204	80			2	26.43	1	3	2	2		202	3	82.666666667	3	2	1	2	1	1	2	2	2	4	2
34782	29602.598897	1		2189	1760	1	2	85	3	2		31854.891101	36749.561374	198	62	184	60	184	54			2	30.52	2		1	2		188.66666667	3	58.666666667	3	2	1	2	1	2	3	1	2	4	2
34782	29602.598897	1		1513	3360	2	2	85	3	2		31854.891101	36749.561374	198	62	184	60	184	54			2	30.52	2		1	2		188.66666667	3	58.666666667	3	2	1	2	1	2	3	1	2	4	2
34786	99899.781794	1	1	1981	6092	1	1	39	3	5		56124.612585	58124.305955	110	64	102	60	100	68			2	22.68	2		2	2	2	104	3	64	3	3	0	2	2	2	3	2	2	3	2
34786	99899.781794	1	1	4222	3663	2	1	39	3	5		56124.612585	58124.305955	110	64	102	60	100	68			2	22.68	2		2	2	2	104	3	64	3	3	0	2	2	2	3	2	2	3	2
34788	17880.645846	1	2	2042	2160	1	1	85	3	1		21792.401058	22197.574416	150	70	154	72					2	26.64	2		2	2		152	2	71	2	2	1	2	1	2	3	2	2	3	2
34788	17880.645846	1	2	4104	3320	2	1	85	3	1		21792.401058	22197.574416	150	70	154	72					2	26.64	2		2	2		152	2	71	2	2	1	2	1	2	3	2	2	3	2
34797	15790.009971	1	2	3751	2619	1	1	41	1	5		14267.194575	14835.184044	106	68	106	66	104	64			2	23.58	1	1	2	2	3	105.33333333	3	66	3	3	0	2	2	1	1	2	2	1	1
34805	32811.667279	1	2	4862	1487	1	1	31	4	4		19722.96235	21241.965319	158	96	162	88			166	108	1	27.62	2		2	2	1	162	3	97.333333333	3	1	1	2	2	3	3	2	2	3	2
34805	32811.667279	1	2	5465	1598	2	1	31	4	4		19722.96235	21241.965319	158	96	162	88			166	108	1	27.62	2		2	2	1	162	3	97.333333333	3	1	1	2	2	3	3	2	2	3	2
34807	59937.116603	1	2	3085	2888	1	2	59	3	4	2	95610.646492	97747.585877	136	72	136	76	134	70			2	32.94	1	3	2	2	1	135.33333333	3	72.666666667	3	3	0	2	2	2	2	2	2	4	2
34807	59937.116603	1	2	3929	2305	2	2	59	3	4	2	95610.646492	97747.585877	136	72	136	76	134	70			2	32.94	1	3	2	2	1	135.33333333	3	72.666666667	3	3	0	2	2	2	2	2	2	4	2
34813	51187.10857	1	2	2644	2434	1	2	62	3	4		63114.702963	66554.906357	132	52	128	48	122	46			2	36.59	1	1	2	2	3	127.33333333	3	48.666666667	3	3	0	2	2	2	1	2	2	2	1
34813	51187.10857	1	2	3675	1475	2	2	62	3	4		63114.702963	66554.906357	132	52	128	48	122	46			2	36.59	1	1	2	2	3	127.33333333	3	48.666666667	3	3	0	2	2	2	1	2	2	2	1
34822	42500.259424	1	3	6696	3452	1	1	46	3	4		34493.845875	35692.368709	192	110	196	116	192	110			1	28.44	1	1	2	2	9	193.33333333	3	112	3	1	1	2	2	2	1	2	2	1	1
34822	42500.259424	1	3	2284	1342	2	1	46	3	4		34493.845875	35692.368709	192	110	196	116	192	110			1	28.44	1	1	2	2	9	193.33333333	3	112	3	1	1	2	2	2	1	2	2	1	1
34828	13410.217658	1	1	4352	4757	1	1	21	4	4		23610.902184	24613.460374	122	50	124	48	124	54			2	26.26	2		2	2	1	123.33333333	3	50.666666667	3	3	0	2	2	3	3	2	2	3	2
34828	13410.217658	1	1	8670	3585	2	1	21	4	4		23610.902184	24613.460374	122	50	124	48	124	54			2	26.26	2		2	2	1	123.33333333	3	50.666666667	3	3	0	2	2	3	3	2	2	3	2
34831	44358.800896	1	1	3800	1658	1	1	34	4	4		21933.603666	23622.86355	122	76	120	74	120	76			2	26.52	1	1	2	2	2	120.66666667	3	75.333333333	3	3	0	2	2	3	1	2	2	3	2
34838	16207.487173	1	1	1945	4189	1	2	31	4	3	2	28850.513815	29747.641199	98	72	100	74	102	76			2	32.21	1	1	2	2	2	100	3	74	3	3	0	2	1	3	1	2	2	2	1
34838	16207.487173	1	1	8044	3052	2	2	31	4	3	2	28850.513815	29747.641199	98	72	100	74	102	76			2	32.21	1	1	2	2	2	100	3	74	3	3	0	2	1	3	1	2	2	2	1
34839	47654.990675	1	2	4272	1646	1	1	29	3	4		79915.043384	85442.70135	132	84	128	80	140	90			2	28.99	1	2	2	2	3	133.33333333	3	84.666666667	3	3	0	2	2	2	1	2	2	1	1
34839	47654.990675	1	2	3731	3075	2	1	29	3	4		79915.043384	85442.70135	132	84	128	80	140	90			2	28.99	1	2	2	2	3	133.33333333	3	84.666666667	3	3	0	2	2	2	1	2	2	1	1
34844	46373.702009	1	2	1512	2157	1	2	65	3	2		62731.713173	63428.420261	116	66	108	60	108	64			2	17.23	1	1	3	2		110.66666667	3	63.333333333	3	3	0	2	1	2	1	2	2	4	2
34844	46373.702009	1	2	1273	1719	2	2	65	3	2		62731.713173	63428.420261	116	66	108	60	108	64			2	17.23	1	1	3	2		110.66666667	3	63.333333333	3	3	0	2	1	2	1	2	2	4	2
34845	35465.541626	1	3	4025	2575	1	1	29	1	2		19913.008976	20718.357505	92	76	108	76	110	72			2	43.41	2		2	2		103.33333333	3	74.666666667	3	3	0	2	1	1	3	2	2	3	2
34845	35465.541626	1	3	2657	1199	2	1	29	1	2		19913.008976	20718.357505	92	76	108	76	110	72			2	43.41	2		2	2		103.33333333	3	74.666666667	3	3	0	2	1	1	3	2	2	3	2
34848	14339.176505	1		4373	6288	1	1	23	1	2		26744.094176	27825.714584	134	62	132	66			130	66	2	31.17	1	1	2	2	12	132	3	64.666666667	3	3	0	2	1	1	1	2	2	1	1
34848	14339.176505	1		1754	1633	2	1	23	1	2		26744.094176	27825.714584	134	62	132	66			130	66	2	31.17	1	1	2	2	12	132	3	64.666666667	3	3	0	2	1	1	1	2	2	1	1
34851	60809.522369	1	1	2768	861	1	1	56	4	2		23310.38719	24188.655292	98	54	94	56	98	58			2	21.51	1	1	2	2		96.666666667	3	56	3	3	0	2	1	3	1	2	2	3	2
34851	60809.522369	1	1	4112	1965	2	1	56	4	2		23310.38719	24188.655292	98	54	94	56	98	58			2	21.51	1	1	2	2		96.666666667	3	56	3	3	0	2	1	3	1	2	2	3	2
34856	39630.398526	1	2	3313	3138	1	1	50	4	3		20697.837435	21367.26979	124	78	124	78	118	80			2	25.03	2		2	2		122	3	78.666666667	3	3	0	2	1	3	3	2	2	3	2
34856	39630.398526	1	2	4357	2232	2	1	50	4	3		20697.837435	21367.26979	124	78	124	78	118	80			2	25.03	2		2	2		122	3	78.666666667	3	3	0	2	1	3	3	2	2	3	2
34858	21129.917556	1	1	3212	1407	1	2	37	4	4	2	30541.36219	31491.067715	112	74	112	64	108	70			2	34.08	2		2	2	3	110.66666667	3	69.333333333	3	3	0	2	2	3	3	2	2	2	1
34858	21129.917556	1	1	1925	966	2	2	37	4	4	2	30541.36219	31491.067715	112	74	112	64	108	70			2	34.08	2		2	2	3	110.66666667	3	69.333333333	3	3	0	2	2	3	3	2	2	2	1
34864	11295.59652	1	3	1238	1741	1	1	54	1	1		23503.336876	23668.689927	136	66	126	68	122	64			2	26.59	2		2	2	6	128	3	66	3	3	0	2	1	1	3	2	2	1	1
34870	17071.977727	1	1	3304	5672	1	1	38	4	4		24331.10452	25443.29883	130	88	124	86	128	82			2	31.75	2		2	2	6	127.33333333	3	85.333333333	3	3	0	2	2	3	3	2	2	1	1
34870	17071.977727	1	1	4115	2244	2	1	38	4	4		24331.10452	25443.29883	130	88	124	86	128	82			2	31.75	2		2	2	6	127.33333333	3	85.333333333	3	3	0	2	2	3	3	2	2	1	1
34874	69160.920588	1	2	4592	4126	1	2	57	2	4	2	97750.606246	112790.09415			146	90	162	94	144	80	1	32.11	2		2	2		150.66666667	3	88	3	1	1	2	2	4	3	2	2	4	2
34874	69160.920588	1	2	1843	2374	2	2	57	2	4	2	97750.606246	112790.09415			146	90	162	94	144	80	1	32.11	2		2	2		150.66666667	3	88	3	1	1	2	2	4	3	2	2	4	2
34877	241852.40896	1		5723	3143	1	1	54	3	3		98473.732756	99798.257313	170	92	162	88	164	82			1	30.48	2		2	2	2	165.33333333	3	87.333333333	3	1	1	2	1	2	3	2	2	3	2
34877	241852.40896	1		8317	5187	2	1	54	3	3		98473.732756	99798.257313	170	92	162	88	164	82			1	30.48	2		2	2	2	165.33333333	3	87.333333333	3	1	1	2	1	2	3	2	2	3	2
34882	13949.896462	1	1	1574	1670	1	2	28	4	5	2	26029.496979	25604.000811	130	74	130	78	132	80			2	26.55	2		2	2	1	130.66666667	3	77.333333333	3	3	0	2	2	3	3	2	2	4	2
34882	13949.896462	1	1	1667	2267	2	2	28	4	5	2	26029.496979	25604.000811	130	74	130	78	132	80			2	26.55	2		2	2	1	130.66666667	3	77.333333333	3	3	0	2	2	3	3	2	2	4	2
34885	67370.850387	1	3	1909	2242	1	2	40	3	5	2	89845.473702	92147.627352	110	72	110	74	108	66			2	24.52	2		2	2	1	109.33333333	3	70.666666667	3	3	0	2	2	2	3	2	2	4	2
34885	67370.850387	1	3	1507	1626	2	2	40	3	5	2	89845.473702	92147.627352	110	72	110	74	108	66			2	24.52	2		2	2	1	109.33333333	3	70.666666667	3	3	0	2	2	2	3	2	2	4	2
34886	9870.5645134	1	1	3135	2424	1	2	43	1	1	2	21707.384864	23010.426881	130	66	122	68	128	60			2	27.95	2		2	2		126.66666667	3	64.666666667	3	3	0	2	1	1	3	2	2	4	2
34886	9870.5645134	1	1	2075	1412	2	2	43	1	1	2	21707.384864	23010.426881	130	66	122	68	128	60			2	27.95	2		2	2		126.66666667	3	64.666666667	3	3	0	2	1	1	3	2	2	4	2
34893	11501.313331	1		4111	1821	1	1	38	4	4		19475.359175	21109.807995	152	90	140	104			152	100	2	28.65	2		2	2		148	3	98	3	2	1	2	2	3	3	2	2	3	2
34897	41552.105741	1	1	3365	1875	1	2	45	4	3	2	23518.969182	23949.705297	102	58	104	54			100	52	2	30.12	2		1	2	1	102	3	54.666666667	3	3	0	2	1	3	3	1	2	4	2
34897	41552.105741	1	1	2147	1603	2	2	45	4	3	2	23518.969182	23949.705297	102	58	104	54			100	52	2	30.12	2		1	2	1	102	3	54.666666667	3	3	0	2	1	3	3	1	2	4	2
34901	65060.06294	1	2	5447	3039	1	1	53	3	4		83470.189746	84592.908596	128	66	124	70	122	74			2	22.68	1	1	2	2	2	124.66666667	3	70	3	3	0	2	2	2	1	2	2	3	2
34901	65060.06294	1	2	3064	4229	2	1	53	3	4		83470.189746	84592.908596	128	66	124	70	122	74			2	22.68	1	1	2	2	2	124.66666667	3	70	3	3	0	2	2	2	1	2	2	3	2
34903	17958.842656	1	1	4837	3268	1	1	39	4	3		25595.070747	26765.041967	100	76	108	76	106	64			2		1	1	2	2		104.66666667	3	72	3	3	0	2	1	3	1	2	2	3	2
34903	17958.842656	1	1	3873	2887	2	1	39	4	3		25595.070747	26765.041967	100	76	108	76	106	64			2		1	1	2	2		104.66666667	3	72	3	3	0	2	1	3	1	2	2	3	2
34904	5608.1052171	1	1	235	809	1	1	61	4	2		6287.29208	6440.579272	174	104	170	104	160	110			1	19.7	1	3	1	2	3	168	3	106	3	1	1	2	1	3	2	1	2	1	1
34904	5608.1052171	1	1	434	547	2	1	61	4	2		6287.29208	6440.579272	174	104	170	104	160	110			1	19.7	1	3	1	2	3	168	3	106	3	1	1	2	1	3	2	1	2	1	1
[truncated: 17,790 more rows]
