# Supplementary material for: Challenges for Predictive Modeling With Neural Network Techniques Using Error‐Prone Dietary Intake Data
Source: Stat Med. 2025 Feb 8;44(5):e70013. doi: 10.1002/sim.70013 (PMC11806516; doi:10.1002/sim.70013)
Supplement: Supplementary file 1 — Data S1 [file SIM-44-0-s001.zip › Nhanes_data_code.py]

import torch
import torch.nn as nn
from torch import Tensor as T
from torch import optim
import matplotlib.pyplot as plt
import numpy as np
import torch.nn as nn
from sklearn.pipeline import make_pipeline
from sklearn.linear_model import LinearRegression
import pandas as pd

from sklearn.model_selection import train_test_split

device = torch.device("cuda" if torch.cuda.is_available() else "cpu")

class NN(nn.Module):
    def __init__(self, num_layers, input_size, hidden_size, output_size):
        super(NN, self).__init__()

        self.num_layers = num_layers
        self.input_size = input_size
        self.hidden_size = hidden_size
        self.output_size = output_size
        print ("Initializing a NN", "No. of units", self.hidden_size, "No. of layers", self.num_layers)

        self._build_model()

    def _build_model(self):
        self.layers = nn.ModuleList()

        if self.num_layers == 1:
            l = self._build_output(self.input_size, self.output_size)
            self.layers.append(l)

        elif self.num_layers > 1:
            l = self._build_layer(self.input_size, self.hidden_size)
            self.layers.append(l)
            for _ in range(self.num_layers-2):
                l = self._build_layer(self.hidden_size, self.hidden_size)
                self.layers.append(l)
            l = self._build_output(self.hidden_size, self.output_size)
            self.layers.append(l)

    def _build_layer(self, inplanes, outplanes):
        return nn.Sequential(
            nn.Linear(inplanes, outplanes, bias=True),
            nn.Dropout(p=0.001, inplace=True),
            nn.BatchNorm1d(outplanes),
            nn.ReLU(inplace=True),
        )

    def _build_output(self, inplanes, outplanes):
        return nn.Sequential(
            # nn.Dropou t(),
            nn.Linear(inplanes, outplanes, bias=True),
            # nn.Sigmoid(),
        )

    def forward(self, x: T) -> T:
        for l in self.layers:
            x = l(x)
        return x 


def load_imputed_data(path,index,gt_index,meandata):

    # index = np.array(list(range(3,15)))
    # gt_index = 2 # the index for the gt, 28 for systolic average, 30 for diastolic

    data = []
    gt = []
    all_col_data = []

    with open(path,"r") as reader:
        for i, line in enumerate(reader):
            if i > 0:
                strs = line.rstrip("\n").split(",")
                strs = np.array(strs)

                feat = strs[index]
                if  gt_index!=None:
                    label = strs[gt_index]
                for j in range(len(feat)):
                    if feat[j]=='NA':
                        if j==2:
                            feat[j] = feat[0]
                        if j==3:
                            feat[j] = feat[1]
                        if j>3:
                            feat[j] = meandata[j]

                feat = feat.astype(np.float)
                if  gt_index!=None:
                    label = label.astype(np.float)

                data.append(feat)
                if  gt_index!=None:
                    gt.append(label)
                    
                all_col_data.append(strs)
            else:
                title = line.rstrip("\n").split(",")
                for k, v in enumerate(title):
                    print (k, v)
                all_col_data.append(title)

    print (title)
    feat_label = np.array(title)[index]
    print ("Selected features", feat_label)
    data = np.array(data)

    if  gt_index!=None:
        gt_label = np.array(title)[gt_index]
        print ("Ground-truth", gt_label)
        gt = np.array(gt)

    if  gt_index!=None:
        return torch.from_numpy(data).to(torch.float), torch.from_numpy(gt).to(torch.float), all_col_data
    else:
        return torch.from_numpy(data).to(torch.float),[], all_col_data
    

def load_data(path,index,gt_index=None):

    # index = np.array(list(range(3,15)))
    # gt_index = 2 # the index for the gt, 28 for systolic average, 30 for diastolic

    data = []
    gt = []
    all_col_data = []

    with open(path,"r") as reader:
        for i, line in enumerate(reader):
            if i > 0:
                strs = line.rstrip("\n").split(",")
                strs = np.array(strs)

                feat = strs[index]
                if  gt_index!=None:
                    label = strs[gt_index]
                try:
                    feat = feat.astype(np.float)
                    if  gt_index!=None:
                        label = label.astype(np.float)
                except:
                    pass
                else:
                    data.append(feat)
                    if  gt_index!=None:
                        gt.append(label)
                        
                    all_col_data.append(strs)
            else:
                title = line.rstrip("\n").split(",")
                for k, v in enumerate(title):
                    print (k, v)
                all_col_data.append(title)

    print (title)
    feat_label = np.array(title)[index]
    print ("Selected features", feat_label)
    data = np.array(data)

    if  gt_index!=None:
        gt_label = np.array(title)[gt_index]
        print ("Ground-truth", gt_label)
        gt = np.array(gt)

    if  gt_index!=None:
        return torch.from_numpy(data).to(torch.float), torch.from_numpy(gt).to(torch.float), all_col_data
    else:
        return torch.from_numpy(data).to(torch.float),[], all_col_data


def regression(train_x, test_x, train_y, test_y, param=False):
    criterion = torch.nn.MSELoss()

    reg_loss = []
    train_reg_loss = []

    train_x = train_x.numpy()
    test_x = test_x.numpy()

    repeat = 10
    for i in range(repeat):

        lin = LinearRegression()
        polyreg = make_pipeline(lin)
        polyreg.fit(train_x, train_y.numpy())
        
        pred_np = polyreg.predict(test_x)
        val_pred = torch.from_numpy(pred_np)
        
        if len(test_y)>0:
            val_loss = criterion(val_pred, test_y)
            reg_loss.append(val_loss.item())

        train_pred_np = polyreg.predict(train_x)
        train_val_pred = torch.from_numpy(train_pred_np)
        train_val_loss = criterion(train_val_pred, train_y)
        train_reg_loss.append(train_val_loss.item())
    
    if len(test_y)>0:
        return np.mean(reg_loss),np.mean(train_reg_loss)
    else:
        return val_pred,np.mean(train_reg_loss)


def constant(train_y, test_y):
    """
    Taking the mean value as predictions and then compute the MSE loss.
    """

    criterion = torch.nn.MSELoss()

    mu = torch.mean(train_y)
    pred = torch.ones(test_y.shape) * mu

    pred_train = torch.ones(train_y.shape) * mu

    loss = criterion(pred,  test_y)
    train_loss = criterion(pred_train,train_y)
    return loss.item(),train_loss


def network(train_x, test_x, train_y, test_y,hidden_size_param = 50,num_layers_param = 10):
    """
    Training one or more networks on the given data,
    and report the MSE loss on the test set.
    """


    # number of units in each hidden layer.
    hidden_size = hidden_size_param


    criterion = torch.nn.MSELoss().to(device)

    # It is damn important that training output be a 2d array!!!!!!!
    train_y = train_y.unsqueeze(1)
    if len(test_y)>0:
        test_y = test_y.unsqueeze(1)

    # train_y = train_y.unsqueeze(1)
    # test_y = test_y.unsqueeze(1)

    # Validation set
    train_x, val_x, train_y, val_y = train_test_split(train_x, train_y, test_size=0.1, shuffle=False)

    # Val_len = int(np.floor(0.15* train_y.shape[0]))
    # val_y = train_y[0:Val_len,:]
    # train_y = train_y[Val_len:,:]

    # val_x = train_x[0:Val_len,:]
    # train_x = train_x[Val_len:,:]


    # the total number of training epochs for each run. 
    # epoch = int(train_x.shape[0]/num_layers_param)
    epoch = int(13000/num_layers_param) # 13000


    # batch size
    bz = 2000

    num_layers = num_layers_param  # can add more seetings


    rep_loss = []

    input_size = train_x.shape[-1]
    output_size = train_y.shape[-1]    


    model = NN(num_layers=num_layers, input_size=input_size, hidden_size=hidden_size, output_size=output_size).to(device)

    # setup the training hyper parameters5
    optimizer = optim.Adam(model.parameters(), lr=0.001, weight_decay=1e-4)
    # step learning rate decay, decays at 2000, and 2300th epoch.
    # scheduler = optim.lr_scheduler.MultiStepLR(optimizer, milestones=[int(epoch/3),int((epoch/3)*2)], gamma=0.1)
    # scheduler = optim.lr_scheduler.MultiStepLR(optimizer, milestones=[400,4000], gamma=0.1)
    scheduler = optim.lr_scheduler.MultiStepLR(optimizer, milestones=[int(epoch/6),int(epoch/3),int((epoch/2)),int((epoch/3)*2),int((epoch/6)*5)], gamma=0.1)


    flag = 0
    temploss = float('inf')

    # training for n epochs
    for i in range(epoch):
        model.train()
        # batch counter
        j = 0
        while j < len(train_x):

            batch_x = train_x[j:j+bz]
            batch_x = batch_x.to(device)

            batch_y = train_y[j:j+bz]
            batch_y = batch_y.to(device)

            j += bz

            optimizer.zero_grad()
            pred = model(batch_x)

            loss = criterion(pred, batch_y)
            # loss = NMSE(pred, batch_y)
            # print(loss)

            loss.backward()
            # torch.nn.utils.clip_grad_norm_(model.parameters(), 1)
            optimizer.step()

        # Train loss
        scheduler.step()
        model.eval()

        val_x_dev = val_x.to(device)
        val_y_dev = val_y.to(device)
        val_pred = model(val_x_dev)
        val_train_loss = NMSE(val_pred, val_y_dev)


        # val_x_dev = test_x.to(device)
        # val_y_dev = test_y.to(device)
        # val_pred = model(val_x_dev)
        # val_train_loss = NMSE(val_pred, val_y_dev)


        # train_x_dev = train_x.to(device)
        # train_y_dev = train_y.to(device)
        # val_pred_train = model(train_x_dev)
        # val_train_loss = criterion(val_pred_train, train_y_dev)
        # val_train_loss = NMSE(val_pred_train, train_y_dev)

        
        print([i,val_train_loss])

        if (val_train_loss < temploss):
            flag = 0
            temploss = val_train_loss
        else:
            flag = flag+1

        if flag > 20:
            print("Stop!!! Danger!! Overfitting!")
            break


    # evaluation
    model.eval()
    
    test_x_dev = test_x.to(device)
    if len(test_y)>0:
        test_y_dev = test_y.to(device)

    train_x_dev = train_x.to(device)
    train_y_dev = train_y.to(device)

    val_pred = model(test_x_dev)
    val_pred_train = model(train_x_dev)

    # val_loss = criterion(val_pred, test_y_dev)
    if len(test_y)>0:
        val_loss = NMSE(val_pred, test_y_dev)


    # val_train_loss = criterion(val_pred_train, train_y_dev)
    val_train_loss = NMSE(val_pred_train, train_y_dev)

    # rep_loss.append(val_loss.item())
    if len(test_y)>0:
        return val_loss.item(),val_train_loss.item()
    else:
        return val_pred,val_train_loss.item()


def NMSE(pred,y):
    return torch.mean(((pred-y)).pow(2))


def main():

    fig, ax = plt.subplots()
    total_loss = []

    labels = ["constant", "linear \nregression", "network"]

    train_x, train_y, all_train = load_data("nhanes_training.csv",np.array(list(range(3,15))),2)
    # Just to calculate the mean for Imputation
    mean_Data = np.reshape(np.mean(np.array(train_x),0),[1,train_x.shape[1]])
    train_x, train_y, all_train = load_imputed_data("nhanes_training.csv",np.array(list(range(3,15))),2,mean_Data[0])                           
    test_x, test_y, all_test = load_imputed_data("nhanes_test_no_response.csv",np.array(list(range(2,14))),None,mean_Data[0])

    # X,y,_ = load_data("nhanes_training.csv",np.array(list(range(3,15))),2)
    # train_x, test_x, train_y, test_y = train_test_split(X, y, test_size=0.2, shuffle=False)    


    ### Getting the average of 2 days - comment it if you want have two days as the input.

    train_x[:,2:4] = (train_x[:,0:2]+train_x[:,2:4])/2
    train_x = train_x[:,2:]
    test_x[:,2:4] = (test_x[:,0:2]+test_x[:,2:4])/2
    test_x = test_x[:,2:]   


    MeanX = np.repeat(np.reshape(np.mean(np.array(train_x),0),[1,train_x.shape[1]]),train_x.shape[0],axis=0)
    MeanSTD = np.repeat(np.reshape(np.std(np.array(train_x),0),[1,train_x.shape[1]]),train_x.shape[0],axis=0)
    MeanX_test = np.repeat(np.reshape(np.mean(np.array(train_x),0),[1,train_x.shape[1]]),test_x.shape[0],axis=0)
    MeanSTD_test = np.repeat(np.reshape(np.std(np.array(train_x),0),[1,train_x.shape[1]]),test_x.shape[0],axis=0)    
    # MinX = np.repeat(np.reshape(np.min(np.array(X),0),[1,12]),X.shape[0],axis=0)
    # MaxX = np.repeat(np.reshape(np.max(np.array(X),0),[1,12]),X.shape[0],axis=0)

    train_x = (train_x - MeanX)/MeanSTD
    test_x = (test_x - MeanX_test)/MeanSTD_test

    losses = []


    nn_loss,nn_train_loss = network(train_x, test_x, train_y, test_y,hidden_size_param=50,num_layers_param=2)
    print ("The MSE Train loss for the neural network Average x.", nn_train_loss)
    # print ("The MSE Test loss for the neural network Average x.", nn_loss)
    new_test_data = pd.DataFrame(np.column_stack((np.array(all_test)[1:,:], nn_loss.detach().numpy())), columns=np.append(np.array(all_test)[0,:],"Y"))
    new_test_data.to_csv("results/nhanes_test_NN_No_miss_Average_response.csv", index=False)


    # con_loss,con_train_loss = constant(train_y, test_y)
    # print ("The MSE Train loss for the constant average value.", con_train_loss)
    # # print ("The MSE loss for the constant average value.", con_loss)


    reg_loss,train_reg_loss = regression(train_x, test_x, train_y, test_y)
    print ("The MSE train loss for the regression model.", train_reg_loss)
    # print ("The MSE loss for the regression model.", reg_loss)
    new_test_data = pd.DataFrame(np.column_stack((np.array(all_test)[1:,:], reg_loss.detach().numpy())), columns=np.append(np.array(all_test)[0,:],"Y"))
    new_test_data.to_csv("results/nhanes_test_LR_No_miss_Average_response.csv", index=False)

    # criterion = torch.nn.MSELoss()    
    # from sklearn.neural_network import MLPRegressor
    # regr = MLPRegressor(hidden_layer_sizes=(50,50,50,50,50),solver="adam", random_state=1, batch_size=1000, max_iter=1200,verbose=False, alpha=0.1,tol=0.001).fit(train_x, train_y,)
    # train_pred = regr.predict(train_x)
    # nn_train_loss = criterion(torch.from_numpy(train_pred).to(torch.float),train_y)
    # test_pred = regr.predict(test_x)
    # nn_loss = criterion(torch.from_numpy(test_pred).to(torch.float),test_y)
    # print(regr.score(test_x, test_y))
    # print ("The MSE train loss for the neural network.", nn_train_loss)
    # print ("The MSE loss for the neural network.", nn_loss)


    total_loss.append(losses)

if __name__ == "__main__":
    main()
