# Supplementary material for: Challenges for Predictive Modeling With Neural Network Techniques Using Error‐Prone Dietary Intake Data
Source: Stat Med. 2025 Feb 8;44(5):e70013. doi: 10.1002/sim.70013 (PMC11806516; doi:10.1002/sim.70013)
Supplement: Supplementary file 1 — Data S1 [file SIM-44-0-s001.zip › NHANES-Analysis/split_data.R]

library(dplyr)
library(tidyr)
library(magrittr)

# Load in data file
full_df_unmod <- read.csv("src/NHANES_covariates_210810.csv")

new_names <- c("ID","wt_1","status","salt_add","sodium_mg","potassium_mg","day","gender","age","ethnicity","educ_level","pregnancy_status","wt_2","wt_3","sys1","dia1","sys2","dia2","sys3","dia3","sys4","dia4","told_hbp","bmi","smoker","current_smoker","avg_alcohol","bp_sy_avg","n_bp_sy","bp_dia_avg","n_bp_dia","httn_stat","httn_bin","cvdstat","edubin","race_rec","smk_rec","diabstat","kidstat","heav_alc1","heav_alc")

colnames(full_df_unmod) <- new_names

# Subset columns 
subset_df <- full_df_unmod %>% select("ID", "day", "gender", "age", "sodium_mg", "potassium_mg", "bp_dia_avg", "cvdstat", "edubin", "race_rec", "smk_rec", "diabstat", "kidstat", "heav_alc")

# Make the Data Wide 
wide_df <- subset_df %>% pivot_wider(
    id_cols = c(ID, gender, age, bp_dia_avg, cvdstat, edubin, race_rec, smk_rec, diabstat, kidstat),
    names_from = day,
    values_from = c(sodium_mg, potassium_mg)
    )

## Filter down results
final_df <- wide_df %>% 
                rename(
                    Y = bp_dia_avg, 
                    X11 = sodium_mg_1, 
                    X12 = potassium_mg_1, 
                    X21 = sodium_mg_2, 
                    X22 = potassium_mg_2,
                    Z1 = gender,
                    Z2 = age, 
                    Z3 = cvdstat,
                    Z4 = edubin,
                    Z5 = race_rec,
                    Z6 = smk_rec,
                    Z7 = diabstat,
                    Z8 = kidstat) %>%
            select(ID, Y, X11, X12, X21, X22, Z1, Z2, Z3, Z4, Z5, Z6, Z7, Z8)

## Filter out the records with NA for Z6 and Z8
final_df <- final_df %>% filter(!is.na(Z6) & !is.na(Z8))

## There are 1346 individuals with only 1 measurement of sodium or potassium
## There are 10554 total rows included
## That is 0.1275346 missing second measurements
## Do an 80-20% split; split the two groups separate

complete_cases <- final_df %>% filter(!is.na(X21))
single_measures <- final_df %>% filter(is.na(X21))

# Select 80/20 split 
complete_cases_train <- complete_cases %>% slice_sample(prop = 0.8)
single_measures_train <- single_measures %>% slice_sample(prop = 0.8)

train_df <- rbind(complete_cases_train, single_measures_train) %>% arrange(ID)

complete_cases_test <- complete_cases %>% filter(! ID %in% complete_cases_train$ID)
single_measures_test <- single_measures %>% filter(! ID %in% single_measures_train$ID)

test_df <- rbind(complete_cases_test, single_measures_test) %>% arrange(ID)

test_df_no_response <- test_df %>% select(-Y)


## Write the datafiles for CSV
write.csv(train_df, file = "src/nhanes_training.csv")
write.csv(test_df, file = "src/nhanes_testing.csv")
write.csv(test_df_no_response, file = "src/nhanes_test_no_response.csv")
