# Supplementary material for: Challenges for Predictive Modeling With Neural Network Techniques Using Error‐Prone Dietary Intake Data
Source: Stat Med. 2025 Feb 8;44(5):e70013. doi: 10.1002/sim.70013 (PMC11806516; doi:10.1002/sim.70013)
Supplement: Supplementary file 1 — Data S1 [file SIM-44-0-s001.zip › Nutrition-Data-Simulation/README.md]

# Nutrition Data: Simulator
> This repository provides a Python class which implements simulated nutrition (dietary) data in a highly customizable manner, as would be represented by (e.g.,) 24-hour recalls.

## Simple Error Scenarios
In the `simple_error_scenarios.py` file there are example scenarios which vary the amount of error present in a single day replicate using a standard linear regression model on either 2 dietary components individually or on the ratio of those 2 dietary components. Running `python3 simple_error_scenarios.py` does a single fit on each of these 40 scenarios. There are four sets of 10 scenarios with:
* `uncorrelated_errors_scenarios`: representing the situation where the error terms have no covariance, but the amount of error increases. This uses each factor as a linear term in the model.
* `correlated_errors_scenarios`: the same as the first scenario except there is covariance within the error terms.
* `uncorrelated_errors_scenarios_ratio`: this represents the scenario where there is no covariance in error terms, but where the ratio of the two factors is used instead of the linear terms.
* `correlated_errors_scenarios_ratio`: this represents the scenario where there is covariance and the ratio, rather than the linear terms, are used.

This should produce the following output:
```
Starting uncorrelated_errors_scenarios:
         For scenario 0 of 'uncorrelated_errors_scenarios' the true regression model had a PMSE of 1.0724 and the error-prone model had a PMSE of 12.6204.
         For scenario 1 of 'uncorrelated_errors_scenarios' the true regression model had a PMSE of 1.0724 and the error-prone model had a PMSE of 22.2524.
         For scenario 2 of 'uncorrelated_errors_scenarios' the true regression model had a PMSE of 1.0724 and the error-prone model had a PMSE of 35.8079.
         For scenario 3 of 'uncorrelated_errors_scenarios' the true regression model had a PMSE of 1.0724 and the error-prone model had a PMSE of 57.4581.
         For scenario 4 of 'uncorrelated_errors_scenarios' the true regression model had a PMSE of 1.0724 and the error-prone model had a PMSE of 72.5218.
         For scenario 5 of 'uncorrelated_errors_scenarios' the true regression model had a PMSE of 1.0724 and the error-prone model had a PMSE of 88.3548.
         For scenario 6 of 'uncorrelated_errors_scenarios' the true regression model had a PMSE of 1.0724 and the error-prone model had a PMSE of 99.546.
         For scenario 7 of 'uncorrelated_errors_scenarios' the true regression model had a PMSE of 1.0724 and the error-prone model had a PMSE of 118.2219.
         For scenario 8 of 'uncorrelated_errors_scenarios' the true regression model had a PMSE of 1.0724 and the error-prone model had a PMSE of 125.9041.
         For scenario 9 of 'uncorrelated_errors_scenarios' the true regression model had a PMSE of 1.0724 and the error-prone model had a PMSE of 140.4178.
Starting correlated_errors_scenarios:
         For scenario 0 of 'correlated_errors_scenarios' the true regression model had a PMSE of 1.0724 and the error-prone model had a PMSE of 8.7376.
         For scenario 1 of 'correlated_errors_scenarios' the true regression model had a PMSE of 1.0724 and the error-prone model had a PMSE of 15.4728.
         For scenario 2 of 'correlated_errors_scenarios' the true regression model had a PMSE of 1.0724 and the error-prone model had a PMSE of 23.787.
         For scenario 3 of 'correlated_errors_scenarios' the true regression model had a PMSE of 1.0724 and the error-prone model had a PMSE of 41.5384.
         For scenario 4 of 'correlated_errors_scenarios' the true regression model had a PMSE of 1.0724 and the error-prone model had a PMSE of 55.7068.
         For scenario 5 of 'correlated_errors_scenarios' the true regression model had a PMSE of 1.0724 and the error-prone model had a PMSE of 64.7214.
         For scenario 6 of 'correlated_errors_scenarios' the true regression model had a PMSE of 1.0724 and the error-prone model had a PMSE of 72.5232.
         For scenario 7 of 'correlated_errors_scenarios' the true regression model had a PMSE of 1.0724 and the error-prone model had a PMSE of 93.4555.
         For scenario 8 of 'correlated_errors_scenarios' the true regression model had a PMSE of 1.0724 and the error-prone model had a PMSE of 103.4148.
         For scenario 9 of 'correlated_errors_scenarios' the true regression model had a PMSE of 1.0724 and the error-prone model had a PMSE of 125.7818.
Starting uncorrelated_errors_scenarios_ratio:
         For scenario 0 of 'uncorrelated_errors_scenarios_ratio' the true regression model had a PMSE of 1.0736 and the error-prone model had a PMSE of 1.1446.
         For scenario 1 of 'uncorrelated_errors_scenarios_ratio' the true regression model had a PMSE of 1.0736 and the error-prone model had a PMSE of 1.1976.
         For scenario 2 of 'uncorrelated_errors_scenarios_ratio' the true regression model had a PMSE of 1.0736 and the error-prone model had a PMSE of 1.2523.
         For scenario 3 of 'uncorrelated_errors_scenarios_ratio' the true regression model had a PMSE of 1.0736 and the error-prone model had a PMSE of 1.3586.
         For scenario 4 of 'uncorrelated_errors_scenarios_ratio' the true regression model had a PMSE of 1.0736 and the error-prone model had a PMSE of 1.4326.
         For scenario 5 of 'uncorrelated_errors_scenarios_ratio' the true regression model had a PMSE of 1.0736 and the error-prone model had a PMSE of 1.5109.
         For scenario 6 of 'uncorrelated_errors_scenarios_ratio' the true regression model had a PMSE of 1.0736 and the error-prone model had a PMSE of 1.5686.
         For scenario 7 of 'uncorrelated_errors_scenarios_ratio' the true regression model had a PMSE of 1.0736 and the error-prone model had a PMSE of 1.6605.
         For scenario 8 of 'uncorrelated_errors_scenarios_ratio' the true regression model had a PMSE of 1.0736 and the error-prone model had a PMSE of 1.7612.
         For scenario 9 of 'uncorrelated_errors_scenarios_ratio' the true regression model had a PMSE of 1.0736 and the error-prone model had a PMSE of 3.042.
Starting correlated_errors_scenarios_ratio:
         For scenario 0 of 'correlated_errors_scenarios_ratio' the true regression model had a PMSE of 1.0736 and the error-prone model had a PMSE of 1.1305.
         For scenario 1 of 'correlated_errors_scenarios_ratio' the true regression model had a PMSE of 1.0736 and the error-prone model had a PMSE of 1.173.
         For scenario 2 of 'correlated_errors_scenarios_ratio' the true regression model had a PMSE of 1.0736 and the error-prone model had a PMSE of 1.1435.
         For scenario 3 of 'correlated_errors_scenarios_ratio' the true regression model had a PMSE of 1.0736 and the error-prone model had a PMSE of 1.2071.
         For scenario 4 of 'correlated_errors_scenarios_ratio' the true regression model had a PMSE of 1.0736 and the error-prone model had a PMSE of 1.2576.
         For scenario 5 of 'correlated_errors_scenarios_ratio' the true regression model had a PMSE of 1.0736 and the error-prone model had a PMSE of 1.2892.
         For scenario 6 of 'correlated_errors_scenarios_ratio' the true regression model had a PMSE of 1.0736 and the error-prone model had a PMSE of 1.3186.
         For scenario 7 of 'correlated_errors_scenarios_ratio' the true regression model had a PMSE of 1.0736 and the error-prone model had a PMSE of 1.3651.
         For scenario 8 of 'correlated_errors_scenarios_ratio' the true regression model had a PMSE of 1.0736 and the error-prone model had a PMSE of 1.4051.
         For scenario 9 of 'correlated_errors_scenarios_ratio' the true regression model had a PMSE of 1.0736 and the error-prone model had a PMSE of 1.5941.
```

## Python Generator Parameters
<table>
<tr>
<td>Parameter</td>
<td>Brief Description</td>
<td>Full Description with Allowable Values</td>
</tr>
<tr>
<td>n 

 default =  1000</td>
<td>Default sample size.</td>
<td>Any positive integer value, at least equal to 0. This value can be overwritten when datasets are actually generated, but it will be used to reserve memory.  

```python
n = 1000 
```
</td>
</tr>
<tr>
<td>days 

 default =  2</td>
<td>Number of days of dietary information to simulate.</td>
<td>A positive integer value that specifies the number of days of dietary data to keep. The data are simulated by generating a (very) large number of days, and this parameter specifies how many to save in the final data file.   

```python 
days = 2 
```
</td>
</tr>
<tr>
<td>dietary_components 

 default =  2</td>
<td>The number of dietary components to simulate.</td>
<td>This can take any positive integer value that corresponds to the number of nutritional components to simulate (the dimension of the dietary factors in the data). The dietary factors will be specified based on a transformation of a multivariate normal distribution, and so these components will be correlated (generally).  

```python 
dietary_components = 5 
```
</td>
</tr>
<tr>
<td>additional_variates 

 default =  0</td>
<td>The number of additional (non-dietary) factors to simulate.</td>
<td>This can take any integer value. These factors will be used both in the model for the dietary components and in the outcome model.  

```python 
additional_variates = 4 
```
</td>
</tr>
<tr>
<td>bc_lambda 

 default =  0</td>
<td>The parameter for the Box-Cox transformation.</td>
<td>This can take any non-negative value. It is assumed that the dietary components are the inverse Box-Cox transformation of a linear combination of the additional variates, plus a random intercept term (per individual) plus a random error term (per individual per day).  

```python
bc_lambda = 0.2 
```
</td>
</tr>
<tr>
<td>beta 

 default =  None</td>
<td>The regression coefficients for the dietary components linear combinations.</td>
<td>This should be a 2D array, with dimension (dietary_components, additional_variates + 1). Each of the rows corresponds to the coefficients on the additional variates that form the (non-transformed) mean of the nutritional intake variable. The first value will be the intercept, followed by the additional variates in order.  

```python
# E[Y1|...] = 1 - 2*Z1 + 3*Z2 
# # E[Y2|...] = 4 - 0.5*Z2 
beta = np.array([[1, -2, 3], [4, 0, -0.5]]) 
```
</td>
</tr>
<tr>
<td>alpha 

 default =  None</td>
<td>The regression coefficients for the linear predictor of the outcome.</td>
<td>This should be a 1D array (or list) with size equal to (dietary_components + additional_variates + 1). These parameters form the coefficients for the linear combination of the dietary components with the first value being the intercept, then for the dietary components (in order), then for the additional_variates.  

```python
# eta = 1 + Y1 - Y2 + 3*Z1 
alpha = [1, 1, -1, 3] 
```
</td>
</tr>
<tr>
<td>sigma_U 

 default =  None</td>
<td>The covariance matrix for the random intercept terms (within individuals).</td>
<td>This should be a 2D array with size (dietary_components, dietary_components). It represents the covariance matrix for the random slopes that are computed at the individual level (generated from a multivariate normal distribution).  

```python 
# A Diagonal Matrix specifies independent components 
sigma_U = np.diag([1, 0.5, 1.8]) 
```
</td>
</tr>
<tr>
<td>sigma_Epsilon 

 default =  None</td>
<td>The covariance matrix for the measurement error terms (within individuals, within days).</td>
<td>This should be a 2D array with size (dietary_components, dietary_components). It represents the covariance matrix for the random error terms that occur within individuals, within days (generated from a multivariate normal distribution).  

```python
# If we have 2 components
sigma_Epsilon = np.array([[1,0.8],[0.8,1]]) 
```
</td>
</tr>
<tr>
<td>g_link_function 

 default =  "identity"</td>
<td>The link function connecting the linear predictor to the mean, for the outcome.</td>
<td>This should be either 'None', a string from {"identity", "logistic", "log"}, or a callable function that takes in and returns a single numeric value. If specifying a string, it only needs to be specified to the point of unique identification. If it is specified as a callable function, the inverse version (see below) needs to be provided as well!  

```python
g_link_function = 'logi' # Logistic link function 
g_link_function = lambda x : np.log(-1*np.log(1-x)) # Implements the c-log-log link function 
```
</td>
</tr>
<tr>
<td>g_link_function_inv 

 default =  None</td>
<td>The inverse of the link function specified for the outcome model.</td>
<td>This should either be 'None' (if 'None' or a string was specified for g_link_function), or else a callable function that provides the inverse of the specified g_link_function. 

```python 
g_link_function_inv = None # For the logistic model above 
g_link_function_inv = lambda x : 1-np.exp(-1*np.exp(x)) # Inverts the c-log-log link 
```
</td>
</tr>
<tr>
<td>h_function 

 default =  None</td>
<td>A function which transforms the set of dietary factors into the variables that we want included in the linear model.</td>
<td>This should either be 'None' (in which case no transformation takes place), or else a callable function that takes in the 2D array of generated dietary factors and outputs the relevant function forms for the outcome model.  

```python 
h_function = lambda x : x[:, 0] / x[:, 1] # If the ratio between Y1 and Y2 is of interest 
h_function = lambda x : np.hstack((x[:, 0]**2, x[:,0]*x[:,1])) # If Y1^2 and Y1*Y2 are of interest 
```
</td>
</tr>
<tr>
<td>Z_Distribution 

 default =  None</td>
<td>The (joint) distribution of the additional variates.</td>
<td>This should be either 'None', a string ('gaussian' or 'normal'), or else a callable function. If it is a callable function it should take two positional arguments: the random number generator (class of numpy.random.default_rng()) and the sample size to generate; it should return an array of size (n, additional_variates). If either string or None is provided, a multivariate normal is used.  

```python
# This will generate a Poisson(2) and N(0,1) random variate 
# independently 
Z_distribution = lambda rng, n : np.hstack((np.expand_dims(rng.poisson(2, n),axis=1), np.expand_dims(rng.normal(0, 1, n),axis=1))) 
```
</td>
</tr>
<tr>
<td>D_Distribution 

 default =  None</td>
<td>The distribution for the outcome.</td>
<td>This should be either 'None', a string from {'gaussian', 'normal', 'binomial', 'poisson'}, or a callable function. If it is None, it is treated as 'gaussian'. If the string is provided, only enough digits are required to uniquely specify the string. If it is callable, it should be just as Z_distribution, except this time it takes in the random number generator and a vector of 'means' (linear predictors transformed via the link function).  

```python
D_distribution = 'b' # Will be 'binomial' 
D_distribution = lambda : rng, means : rng.normal(means, 0.5) # Normal with var = 0.5 
```
</td>
</tr>
</table>

## Examples
```python
from data_gen import Generator

# Default Call, save to CSV
generator = Generator()
generator.generate_csv(filename="training_data.csv")

# The generator can be seeded, which is generally advisable
generator.generate_csv(filename="training_data.csv", seed = 3141592)

# Using the same generator, we can generate arbitrary size by specifying 'n'
generator.generate_csv(filename="large_sample.csv", n = 100000, seed = 3141592)

# We can also specify the data to be split into a training/testing set
# here we need to specify 'n' and 'n_val', and the saved files will be
# test_{filename} and train_{filename}
generator.generate_csv(filename="split_example.csv", n = 1000, n_val= 500, split = True, seed = 3141592)

# We can also generate the data directly to a pandas dataframe by calling
# generate_pd() instead
train_df = generator.generate_pd(n = 1000, seed = 3141592)

# If we split with generate_pd, then we need to unpack both train and test
train_df, test_df = generator.generate_pd(n = 1000, n_val = 500, split = True, seed = 3141592)

# We can also generate numpy arrays directly for the various columns
D_train, Truth_train, Y_train, Z_train = generator.generate_np(n=100, seed = 3141592)

# If we split within the numpy generator, then we unpack in order {train, test}
D_train, Truth_train, Y_train, Z_train, D_test, Truth_test, Y_test, Z_test = generator.generate_np(n=100, n_val = 50, split = True, seed = 3141592)

# All of the relevant parameters are changed when we initialize the generator
# These are fully documented on the README page, along with acceptable parameterizations
# For instance, the following will:
### Generate 5 days of food measurements
### Include 3 dietary components
### Include 4 additional variates
### Change the measurement error variances
### Specify explicit values for the coefficients on the outcome
### Change the outcome distribution to be binomial
### Explicitly set the box-cox parameter to be given by lambda = 1
# Then save off a training datafile with all of these variates generated, for n = 10000
import numpy as np

custom_generator = Generator(days = 5,
                             dietary_components = 3, 
                             additional_variates = 4,
                             sigma_Epsilon = np.diag([2,0.8,1.3]) + np.ones((3,3)),
                             alpha = [0.15, -1.5, 1, -0.5, 0.5, -1, 1, -0.8],
                             bc_lambda = 1,
                             D_distribution='binomial',
                             g_link_function='logit')

custom_generator.generate_csv(filename="custom_generator.csv", n = 10000, seed = 3141592)
```
