# Supplementary material for: Challenges for Predictive Modeling With Neural Network Techniques Using Error‐Prone Dietary Intake Data
Source: Stat Med. 2025 Feb 8;44(5):e70013. doi: 10.1002/sim.70013 (PMC11806516; doi:10.1002/sim.70013)
Supplement: Supplementary file 1 — Data S1 [file SIM-44-0-s001.zip › README.txt]

This repository contains all of the code used for the simulations as well as 
the data analysis, separated out by folders.

/NHANES-Analysis: This contains the code to separate the NHANES data (provided
in the folder) into a testing/training set, as well as the analysis conducted 
both by the neural network, and the linear regression. Additionally, the file
that compares the performance of these two techniques is provided.

/Nutrition-Data-Simulation: Provides a local version of a repository, also 
available on GitHub, which generates data that mimic those observed in an
analysis conducted within the nutrition literature. This utility inspired the
simulations conducted in the paper, even when a modified version was used.

/Simulations: Provides the code which generates the simulation results. These
are all fit in Python. The file data_gen.py is the modified version of the data
generation script used to produce the data for the simulations. The file 
nn_simulation_training.py defines the classes required for fitting the neural network
and four "main" function loops, one for each simulation. These require only modification
for the file paths / filenames in order to run.
