# Supplementary material for: Challenges for Predictive Modeling With Neural Network Techniques Using Error‐Prone Dietary Intake Data
Source: Stat Med. 2025 Feb 8;44(5):e70013. doi: 10.1002/sim.70013 (PMC11806516; doi:10.1002/sim.70013)
Supplement: Supplementary file 1 — Data S1 [file SIM-44-0-s001.zip › Simulations/nn_simulation_training.py]

from ctypes import sizeof
import sklearn
import torch
import torch.nn as nn
from torch import Tensor as T
from torch import optim
import matplotlib.pyplot as plt
import random
import numpy as np
from scipy.special import expit
import pathlib as pl
from scipy.stats import norm
from data_gen import Generator
import pandas as pd

from sklearn.preprocessing import PolynomialFeatures
from sklearn.pipeline import make_pipeline

from sklearn.linear_model import LinearRegression
from sklearn.linear_model import LogisticRegression
from sklearn.linear_model import Lasso 
from sklearn.neural_network import MLPRegressor

from sklearn.model_selection import train_test_split
from torch.nn.modules.loss import MSELoss
from scipy import stats
import matplotlib.pyplot as plt

device = torch.device("cuda" if torch.cuda.is_available() else "cpu")

SEED_VAL = 1000
random.seed(SEED_VAL)
torch.manual_seed(SEED_VAL)


# Definition of a Neural Network (NN) class using PyTorch's nn.Module
class NN(nn.Module):
    def __init__(self, num_layers, input_size, hidden_size, output_size):
        super(NN, self).__init__()

        self.num_layers = num_layers
        self.input_size = input_size

        self.hidden_size = hidden_size
        self.output_size = output_size
        print ("Initializing a NN", "No. of units", self.hidden_size, "No. of layers", self.num_layers)

        self._build_model()

    def _build_model(self):
        # Building the layers of the neural network based on the specified number of layers
        self.layers = nn.ModuleList()

        if self.num_layers == 1:
            l = self._build_output(self.input_size, self.output_size)
            self.layers.append(l)

        elif self.num_layers > 1:
            l = self._build_layer(self.input_size, self.hidden_size)
            self.layers.append(l)
            for _ in range(self.num_layers-2):
                l = self._build_layer(self.hidden_size, self.hidden_size)
                self.layers.append(l)
            l = self._build_output(self.hidden_size, self.output_size)
            self.layers.append(l)

    def _build_layer(self, inplanes, outplanes):
        # Definition of a hidden layer with linear transformation, dropout, batch normalization, and ReLU activation
        return nn.Sequential(
            nn.Linear(inplanes, outplanes, bias=True),
            nn.Dropout(p=0.001, inplace=True),
            nn.BatchNorm1d(outplanes),
            nn.ReLU(inplace=True),
        )

    def _build_output(self, inplanes, outplanes):
        # Definition of an output layer with a linear transformation (no activation for regression)
        return nn.Sequential(
            nn.Linear(inplanes, outplanes, bias=True),
        )

    def forward(self, x: T) -> T:
        # Forward pass through the layers of the neural network
        for l in self.layers:
            x = l(x)
        return x


# Mean Squared Error (MSE) loss function
def MSE(pred,y):
    return torch.mean(((pred-y)).pow(2))

# Function to train a neural network on given data and report MSE loss on the test set
def network(train_x, test_x, train_y, test_y,hidden_size_param = 50,num_layers_param = 10):
    """
    Training one or more networks on the given data,
    and report the MSE loss on the test set.
    """
    # the total number of training epochs for each run. 
    epoch = int(4500/num_layers_param)

    # number of units in each hidden layer.
    hidden_size = hidden_size_param


    criterion = torch.nn.MSELoss().to(device)


    train_y = train_y.unsqueeze(1)
    test_y = test_y.unsqueeze(1)

    # Validation set
    Val_len = int(np.floor(0.15* train_y.shape[0]))
    val_y = train_y[0:Val_len,:]
    train_y = train_y[Val_len:,:]

    val_x = train_x[0:Val_len,:]
    train_x = train_x[Val_len:,:]


    # batch size
    bz = 1000

    num_layers = num_layers_param  # can add more seetings


    rep_loss = []

    input_size = train_x.shape[-1]
    output_size = train_y.shape[-1]    


    model = NN(num_layers=num_layers, input_size=input_size, hidden_size=hidden_size, output_size=output_size).to(device)

    # setup the training hyper parameters5
    optimizer = optim.Adam(model.parameters(), lr=0.1, weight_decay=1e-4)
    # step learning rate decay, decays at 2000, and 2300th epoch.
    scheduler = optim.lr_scheduler.MultiStepLR(optimizer, milestones=[int(epoch/3),int((epoch/3)*2)], gamma=0.1)

    flag = 0
    temploss = 0

    # training for n epochs
    for i in range(epoch):
        model.train()
        # batch counter
        j = 0
        while j < len(train_x):

            batch_x = train_x[j:j+bz]
            batch_x = batch_x.to(device)

            batch_y = train_y[j:j+bz]
            batch_y = batch_y.to(device)

            j += bz

            optimizer.zero_grad()
            pred = model(batch_x)

            loss = criterion(pred, batch_y)

            loss.backward()
            # torch.nn.utils.clip_grad_norm_(model.parameters(), 1)

            optimizer.step()
            scheduler.step()
        
        # Train loss
        model.eval()

        val_x_dev = val_x.to(device)
        val_y_dev = val_y.to(device)
        val_pred = model(val_x_dev)
        val_train_loss = MSE(val_pred, val_y_dev)

        

        if i%50 == 1:
            # print([i,val_train_loss])

            if (temploss - val_train_loss)< -1e-4:
                flag = flag+1
            else:
                flag = 0

            if flag > 2:
                break

            temploss = val_train_loss

    # evaluation
    model.eval()
    test_x_dev = test_x.to(device)
    test_y_dev = test_y.to(device)

    train_x_dev = train_x.to(device)
    train_y_dev = train_y.to(device)

    val_pred = model(test_x_dev)
    val_pred_train = model(train_x_dev)

    val_loss = MSE(val_pred, test_y_dev)


    val_train_loss = MSE(val_pred_train, train_y_dev)


    return val_loss.item(),val_train_loss.item()

# Function to train a regression model (Linear Regression) on given data and report MSE loss on the test set
def regression(train_x, test_x, train_y, test_y, param=False):
    # criterion = torch.nn.MSELoss()

    reg_loss = []
    train_reg_loss = []

    train_x = train_x.numpy()
    test_x = test_x.numpy()

    repeat = 1
    for i in range(repeat):

        lin = LinearRegression()
        polyreg = lin
        polyreg.fit(train_x, train_y.numpy())
        
        pred_np = polyreg.predict(test_x)
        val_pred = torch.from_numpy(pred_np)
        # val_loss = criterion(val_pred, test_y)
        val_loss = MSE(val_pred, test_y)

        reg_loss.append(val_loss.item())

        train_pred_np = polyreg.predict(train_x)
        train_val_pred = torch.from_numpy(train_pred_np)
        # train_val_loss = criterion(train_val_pred, train_y)
        train_val_loss = MSE(train_val_pred, train_y)

        train_reg_loss.append(train_val_loss.item())

    return np.mean(reg_loss),np.mean(train_reg_loss)

# Function to create a constant prediction (mean value) and compute MSE loss
def constant(train_y, test_y):
    """
    Taking the mean value as predictions and then compute the MSE loss.
    """

    # criterion = torch.nn.MSELoss()

    mu = torch.mean(train_y)
    pred = torch.ones(test_y.shape) * mu

    pred_train = torch.ones(train_y.shape) * mu

    # loss = criterion(pred,  test_y)
    loss = MSE(pred,  test_y)    
    train_loss = MSE(pred_train,train_y)
    # train_loss = criterion(pred_train,train_y)    
    return loss.item(),train_loss

# Main function to run the entire simulation BC Lambda 0.25
def main():
    # ... (simulation setup and execution, including loops for various parameters)
    # ...
    sPath = '...' # File path to save
    pref_name = '...' # File name prefix
    repeat = 100
    const_num_samples = 12000
    # BC_Lambda = [0.9,0.35,0,None,-0.35,-0.9]
    BC_Lambda = [0.25]#[0.35,0.9,0.1,0.5,0.7]#,-0.35,-0.9]


    for k in range (len(BC_Lambda)):
        print ("BC_Lambda:")
        print(k)
        repeatedResults = {}

        for r in range(repeat):
            print ("Repeat:")
            print(r)


            ###
            Results = [[],[],[],[],[],[],[],[],[],[],[],[],[],[],[],[],[],[],[],[],[],[],[],[],[],[],[]]

            # Number of days
            M = [2,4,6,8,10]


            # These hyper-parameters are explained in the paper and are estimated using MCMC method.
            for i in range(len(M)):

                sigma_u2 = 25.5
                sigma_u1 = 20
                correlation_u = 15.5

                sigma_ep2 = 34.5
                sigma_ep1 = 38
                correlation_ep = 20.5

                h_f = lambda a : a[:,0]/a[:,1] # The dietary problem definition

                num_samples = int(const_num_samples/M[i])

                generator_cond = Generator(days = M[i],
                                            dietary_components = 2,
                                            additional_variates = 0,
                                            bc_lambda = BC_Lambda[k],
                                            beta = [[60], [50]],#[[36], [27.5]],
                                            alpha = [98.5, 4],
                                            sigma_U =[[sigma_u1, correlation_u], [correlation_u,sigma_u2]],
                                            sigma_Epsilon = [[sigma_ep1, correlation_ep], [correlation_ep, sigma_ep2]],
                                            g_link_function = "identity",
                                            g_link_function_inv = None,
                                            h_function = h_f,
                                            Z_distribution = None,
                                            D_distribution = 'g')


                train_y1,train_x1_truth,train_x1,_= generator_cond.generate_np(n = num_samples)#, seed = 3141592)
                
                ## Find Lambda 

                tr,estimated_bc_lambda = stats.boxcox(np.concatenate(np.concatenate(train_x1)))
                ## Do box-cox transform

                train_x1_transformed = []
                for jj in range(len(train_x1)):
                    temp=np.zeros(train_x1[0].shape)
                    temp[:,0] = stats.boxcox(train_x1[jj][:,0],lmbda = estimated_bc_lambda)
                    temp[:,1] = stats.boxcox(train_x1[jj][:,1],lmbda = estimated_bc_lambda)
                    train_x1_transformed.append(temp)


                train_x1_cat = np.concatenate(train_x1,1)
                train_x1 = np.mean(train_x1,0)#np.concatenate(train_x1,1)#np.mean(train_x1,0)#train_x1[0]
                train_x1_transformed = np.mean(train_x1_transformed,0)
                # train_x1 = train_x1[:,0]/train_x1[:,1]
            

                test_y1,test_x1_truth,test_x1,_= generator_cond.generate_np(n = num_samples)#, seed = 141)


                test_x1_transformed = []
                for jj in range(len(test_x1)):
                    tempt=np.zeros(test_x1[0].shape)
                    tempt[:,0] = stats.boxcox(test_x1[jj][:,0],lmbda = estimated_bc_lambda)
                    tempt[:,1] = stats.boxcox(test_x1[jj][:,1],lmbda = estimated_bc_lambda)
                    test_x1_transformed.append(tempt)


                test_x1_cat = np.concatenate(test_x1,1)
                test_x1 = np.mean(test_x1,0)#np.concatenate(test_x1,1)#np.mean(test_x1,0)#test_x1[0]
                test_x1_transformed = np.mean(test_x1_transformed,0)
                # test_x1 = test_x1[:,0]/test_x1[:,1]

                train_x_cat = torch.from_numpy(np.array(train_x1_cat)).to(torch.float)
                train_x_truth = torch.from_numpy(np.array(train_x1_truth)).to(torch.float)
                train_x = torch.from_numpy(np.array(train_x1)).to(torch.float)
                train_x_transformed =  torch.from_numpy(np.array(train_x1_transformed)).to(torch.float)
                train_y = torch.from_numpy(np.array(train_y1)).to(torch.float)

                test_x_cat = torch.from_numpy(np.array(test_x1_cat)).to(torch.float)
                test_x_truth = torch.from_numpy(np.array(test_x1_truth)).to(torch.float)
                test_x = torch.from_numpy(np.array(test_x1)).to(torch.float)
                test_x_transformed =  torch.from_numpy(np.array(test_x1_transformed)).to(torch.float)            
                test_y = torch.from_numpy(np.array(test_y1)).to(torch.float)
                
                

                print([min(train_y),max(train_y)])
                print(["step:",str(i)])

                nn_loss,nn_train_loss = network(train_x, test_x, train_y, test_y,hidden_size_param=50,num_layers_param=5)
     

                nn_cat_loss,nn_cat_train_loss = network(train_x_cat, test_x_cat, train_y, test_y,hidden_size_param=50,num_layers_param=5)


                nn_loss_T,nn_train_loss_T = network(train_x_truth, test_x_truth, train_y, test_y,hidden_size_param=50,num_layers_param=5)


                nn_loss_Transformed,nn_train_loss_Transformed = network(train_x_transformed, test_x_transformed, train_y, test_y,hidden_size_param=50,num_layers_param=5)

            

                reg_loss,train_reg_loss = regression(train_x, test_x, train_y, test_y)
        

                reg_cat_loss,train_cat_reg_loss = regression(train_x_cat, test_x_cat, train_y, test_y)
      

                reg_loss_T,train_reg_loss_T = regression(train_x_truth, test_x_truth, train_y, test_y)
   

                reg_loss_Transformed,train_reg_loss_Transformed = regression(train_x_transformed, test_x_transformed, train_y, test_y)
 

                reg_loss_ratio,train_reg_loss_ratio = regression((train_x[:,0]/train_x[:,1]).reshape(-1, 1), (test_x[:,0]/test_x[:,1]).reshape(-1, 1), train_y, test_y)


                reg_cat_loss_ratio,train_cat_reg_loss_ratio = regression((train_x_cat[:,0]/train_x_cat[:,1]).reshape(-1, 1), (test_x_cat[:,0]/test_x_cat[:,1]).reshape(-1, 1), train_y, test_y)
   

                reg_loss_T_ratio,train_reg_loss_T_ratio = regression((train_x_truth[:,0]/train_x_truth[:,1]).reshape(-1, 1), (test_x_truth[:,0]/test_x_truth[:,1]).reshape(-1, 1), train_y, test_y)
 

                reg_loss_Transformed_ratio,train_reg_loss_Transformed_ratio = regression((train_x_transformed[:,0]/train_x_transformed[:,1]).reshape(-1, 1), (test_x_transformed[:,0]/test_x_transformed[:,1]).reshape(-1, 1), train_y, test_y)


                con_loss,con_train_loss = constant(train_y, test_y)
 
                # losses.extend(nn_loss)
                
                Results[0].append(M[i])#(sigma_u2)#10*pow(2,i))#(X1Right-X1left)
                
                Results[1].append(nn_train_loss)
                Results[2].append(nn_cat_train_loss)
                Results[3].append(nn_train_loss_T)
                Results[4].append(nn_train_loss_Transformed)

                Results[5].append(train_reg_loss)
                Results[6].append(train_cat_reg_loss)
                Results[7].append(train_reg_loss_T)
                Results[8].append(train_reg_loss_Transformed)    

                Results[9].append(train_reg_loss_ratio)
                Results[10].append(train_cat_reg_loss_ratio)
                Results[11].append(train_reg_loss_T_ratio)
                Results[12].append(train_reg_loss_Transformed_ratio)    


                Results[13].append(con_train_loss.item())


                Results[14].append(nn_loss)
                Results[15].append(nn_cat_loss)
                Results[16].append(nn_loss_T)
                Results[17].append(nn_loss_Transformed)            

                Results[18].append(reg_loss)
                Results[19].append(reg_cat_loss)
                Results[20].append(reg_loss_T)
                Results[21].append(reg_loss_Transformed)

                Results[22].append(reg_loss_ratio)
                Results[23].append(reg_cat_loss_ratio)
                Results[24].append(reg_loss_T_ratio)
                Results[25].append(reg_loss_Transformed_ratio)


                Results[26].append(con_loss)


                repeatedResults[r] = Results


        meanResults = np.array(repeatedResults[0])
        for jj in range(1,r+1):
            meanResults = meanResults + np.array(repeatedResults[jj])
        meanResults = meanResults / (r+1)
        meanstd = np.float_power(meanResults - np.array(repeatedResults[0]),2)
        for jj in range(1,r+1):
            meanstd = meanstd + np.float_power(meanResults - np.array(repeatedResults[jj]),2)
        meanstd = meanstd / (r+1)
        meanstd = np.sqrt(meanstd)


        stackedrepeatedResults = []
        for day_index in range(len(M)):
 
            tempResults = np.array(repeatedResults[0])[:,day_index]
            for jj in range(1,r+1):                    
                tempResults = np.vstack((tempResults,np.array(repeatedResults[jj])[:,day_index]))
            stackedrepeatedResults.append(tempResults)

        ticks = []
        for j in range(len(Results[0])):
            ticks.append(str(Results[0][j]))

        plt.figure(1)
        plt.errorbar(Results[0], meanResults[1],meanstd[1],label="NNA")    
        plt.errorbar(Results[0], meanResults[2],meanstd[2],label="NNC")  
        plt.errorbar(Results[0], meanResults[3],meanstd[3],label="NNT")  
        plt.errorbar(Results[0], meanResults[4],meanstd[4],label="NNTA")  


        plt.errorbar(Results[0], meanResults[5],meanstd[5],label="LRA")    
        plt.errorbar(Results[0], meanResults[6],meanstd[6],label="LRC")    
        plt.errorbar(Results[0], meanResults[7],meanstd[7],label="LRT")
        plt.errorbar(Results[0], meanResults[8],meanstd[8],label="LRTA")    

        plt.errorbar(Results[0], meanResults[9],meanstd[9],label="LRAR")    
        plt.errorbar(Results[0], meanResults[10],meanstd[10],label="LRCR")    
        plt.errorbar(Results[0], meanResults[11],meanstd[11],label="LRTR")
        plt.errorbar(Results[0], meanResults[12],meanstd[12],label="LRTAR")   
    

        plt.errorbar(Results[0], meanResults[13],meanstd[13],label="C") 

        plt.yscale('log')
        plt.xscale('log')


        plt.ylabel('MSE train')
        plt.xlabel('Days')
        plt.legend(bbox_to_anchor=(0,1.02,1,0.2), loc="lower left",mode="expand", borderaxespad=0, ncol=3)
        plt.grid(True)
        plt.xticks(Results[0],ticks)
        # plt.ylim(1e-8, 2)     

        plt.savefig(sPath+pref_name+'Nhance_sim_train_'+str(BC_Lambda[k])+'-'+str(estimated_bc_lambda)+'.png', bbox_inches='tight')
        df_train = pd.DataFrame(np.concatenate((meanResults[1:14], meanstd[1:14]), axis=0), columns = [str(Results[0][l])+" "+"days" for l in range(len(Results[0]))],index= ["NNA","NNC","NNT","NNTA","LRA","LRC","LRT","LRTA","LRAR","LRCR","LRTR","LRTAR","C","NNA-std","NNC-std","NNT-std","NNTA-std","LRA-std","LRC-std","LRT-std","LRTA-std","LRAR-std","LRCR-std","LRTR-std","LRTAR-std","C-std"])
        df_train.to_csv(sPath+pref_name+'Nhance_sim_train_'+str(BC_Lambda[k])+'-'+str(estimated_bc_lambda)+'.csv') 
 
        for day_index in range(len(M)):
            df_train_repeat = pd.DataFrame((stackedrepeatedResults[day_index][:,1:14]),columns = ["NNA","NNC","NNT","NNTA","LRA","LRC","LRT","LRTA","LRAR","LRCR","LRTR","LRTAR","C"], index = [str(l) for l in range(repeat)])
            df_train_repeat.to_csv(sPath+pref_name+'repeat_Nhance_sim_train_'+str(Results[0][day_index])+'days_'+str(BC_Lambda[k])+'-'+str(estimated_bc_lambda)+'.csv') 

        plt.close(1)

        plt.figure(2)
        plt.errorbar(Results[0], meanResults[14],meanstd[14],label="NNA")    
        plt.errorbar(Results[0], meanResults[15],meanstd[15],label="NNC")  
        plt.errorbar(Results[0], meanResults[16],meanstd[16],label="NNT")  
        plt.errorbar(Results[0], meanResults[17],meanstd[17],label="NNTA") 
        
        plt.errorbar(Results[0], meanResults[18],meanstd[18],label="LRA")    
        plt.errorbar(Results[0], meanResults[19],meanstd[19],label="LRC")    
        plt.errorbar(Results[0], meanResults[20],meanstd[20],label="LRT")    
        plt.errorbar(Results[0], meanResults[21],meanstd[21],label="LRTA")

        plt.errorbar(Results[0], meanResults[22],meanstd[22],label="LRAR")    
        plt.errorbar(Results[0], meanResults[23],meanstd[23],label="LRCR")    
        plt.errorbar(Results[0], meanResults[24],meanstd[24],label="LRTR")    
        plt.errorbar(Results[0], meanResults[25],meanstd[25],label="LRTAR")

        plt.errorbar(Results[0], meanResults[26],meanstd[26],label="C") 
 
    
        plt.yscale('log')
        plt.xscale('log')

        plt.ylabel('MSE test')
        plt.xlabel('Days')
        plt.legend(bbox_to_anchor=(0,1.02,1,0.2), loc="lower left",mode="expand", borderaxespad=0, ncol=3)
        plt.grid(True)
        plt.xticks(Results[0],ticks)
        # plt.ylim(1e-8, 2)

        plt.savefig(sPath+pref_name+'Nhance_sim_test_'+str(BC_Lambda[k])+'-'+str(estimated_bc_lambda)+'.png', bbox_inches='tight')
        df_test = pd.DataFrame(np.concatenate((meanResults[14:27], meanstd[14:27]), axis=0), columns = [str(Results[0][l])+" "+"days" for l in range(len(Results[0]))],index= ["NNA","NNC","NNT","NNTA","LRA","LRC","LRT","LRTA","LRAR","LRCR","LRTR","LRTAR","C","NNA-std","NNC-std","NNT-std","NNTA-std","LRA-std","LRC-std","LRT-std","LRTA-std","LRAR-std","LRCR-std","LRTR-std","LRTAR-std","C-std"])
        df_test.to_csv(sPath+pref_name+'Nhance_sim_test_'+str(BC_Lambda[k])+'-'+str(estimated_bc_lambda)+'.csv')
        for day_index in range(len(M)):
            df_test_repeat = pd.DataFrame((stackedrepeatedResults[day_index][:,14:27]), index = [str(l) for l in range(repeat)],columns= ["NNA","NNC","NNT","NNTA","LRA","LRC","LRT","LRTA","LRAR","LRCR","LRTR","LRTAR","C"])
            df_test_repeat.to_csv(sPath+pref_name+'repeat_Nhance_sim_test_'+str(Results[0][day_index])+'days_'+str(BC_Lambda[k])+'-'+str(estimated_bc_lambda)+'.csv')
        
        plt.close(2)

# Main function to run the entire simulation BC Lambda 0.5 different samples 1 day
def main_1day():
    sPath = '...' # File path to save
    pref_name = '...' # Prefix for filename
    repeat = 100
    const_num_samples = 120000
    BC_Lambda = [0.5]#


    for k in range (len(BC_Lambda)):
        print ("BC_Lambda:")
        print(k)
        repeatedResults = {}

        for r in range(repeat):
            print ("Repeat:")
            print(r)

            ###
            Results = [[],[],[],[],[],[],[],[],[],[],[],[],[],[],[],[],[],[],[],[],[],[],[],[],[],[],[]]

            opt = False

            # M = [2,4,8,16,64,256,2048]    
            M = [2,4,6,8,10]#,12,14]


            for i in range(len(M)):

                sigma_u2 = 25.5
                sigma_u1 = 20
                correlation_u = 15.5

                sigma_ep2 = 34.5
                sigma_ep1 = 38
                correlation_ep = 20.5

                h_f = lambda a : a[:,0]/a[:,1]

                num_samples = int(const_num_samples/M[i])

                generator_cond = Generator(days =1,
                                            dietary_components = 2,
                                            additional_variates = 0,
                                            bc_lambda = BC_Lambda[k],
                                            beta = [[60], [50]],#[[36], [27.5]],
                                            alpha = [98.5, 4],
                                            sigma_U =[[sigma_u1, correlation_u], [correlation_u,sigma_u2]],
                                            sigma_Epsilon = [[sigma_ep1, correlation_ep], [correlation_ep, sigma_ep2]],
                                            g_link_function = "identity",
                                            g_link_function_inv = None,
                                            h_function = h_f,
                                            Z_distribution = None,
                                            D_distribution = 'g')


                train_y1,train_x1_truth,train_x1,_= generator_cond.generate_np(n = num_samples)#, seed = 3141592)
                
                ## Find Lambda 

                tr,estimated_bc_lambda = stats.boxcox(np.concatenate(np.concatenate(train_x1)))
                ## Do box-cox transform

                train_x1_transformed = []
                for jj in range(len(train_x1)):
                    temp=np.zeros(train_x1[0].shape)
                    temp[:,0] = stats.boxcox(train_x1[jj][:,0],lmbda = estimated_bc_lambda)
                    temp[:,1] = stats.boxcox(train_x1[jj][:,1],lmbda = estimated_bc_lambda)
                    train_x1_transformed.append(temp)


                train_x1_cat = np.concatenate(train_x1,1)
                train_x1 = np.mean(train_x1,0)#np.concatenate(train_x1,1)#np.mean(train_x1,0)#train_x1[0]
                train_x1_transformed = np.mean(train_x1_transformed,0)
            

                test_y1,test_x1_truth,test_x1,_= generator_cond.generate_np(n = num_samples)#, seed = 141)

                test_x1_transformed = []
                for jj in range(len(test_x1)):
                    tempt=np.zeros(test_x1[0].shape)
                    tempt[:,0] = stats.boxcox(test_x1[jj][:,0],lmbda = estimated_bc_lambda)
                    tempt[:,1] = stats.boxcox(test_x1[jj][:,1],lmbda = estimated_bc_lambda)
                    test_x1_transformed.append(tempt)


                test_x1_cat = np.concatenate(test_x1,1)
                test_x1 = np.mean(test_x1,0)#np.concatenate(test_x1,1)#np.mean(test_x1,0)#test_x1[0]
                test_x1_transformed = np.mean(test_x1_transformed,0)
                # test_x1 = test_x1[:,0]/test_x1[:,1]

                train_x_cat = torch.from_numpy(np.array(train_x1_cat)).to(torch.float)
                train_x_truth = torch.from_numpy(np.array(train_x1_truth)).to(torch.float)
                train_x = torch.from_numpy(np.array(train_x1)).to(torch.float)
                train_x_transformed =  torch.from_numpy(np.array(train_x1_transformed)).to(torch.float)
                train_y = torch.from_numpy(np.array(train_y1)).to(torch.float)

                test_x_cat = torch.from_numpy(np.array(test_x1_cat)).to(torch.float)
                test_x_truth = torch.from_numpy(np.array(test_x1_truth)).to(torch.float)
                test_x = torch.from_numpy(np.array(test_x1)).to(torch.float)
                test_x_transformed =  torch.from_numpy(np.array(test_x1_transformed)).to(torch.float)            
                test_y = torch.from_numpy(np.array(test_y1)).to(torch.float)
                
                

                print([min(train_y),max(train_y)])
                print(["step:",str(i)])

                nn_loss,nn_train_loss = network(train_x, test_x, train_y, test_y,hidden_size_param=50,num_layers_param=5)
                # print ("The MSE Train loss for the neural network Average.", nn_train_loss)
                # print ("The MSE Test loss for the neural network Average.", nn_loss)

                nn_cat_loss,nn_cat_train_loss = network(train_x_cat, test_x_cat, train_y, test_y,hidden_size_param=50,num_layers_param=5)
                # print ("The MSE Train loss for the neural network Concat.", nn_cat_train_loss)
                # print ("The MSE Test loss for the neural network Concat.", nn_cat_loss)

                nn_loss_T,nn_train_loss_T = network(train_x_truth, test_x_truth, train_y, test_y,hidden_size_param=50,num_layers_param=5)
                # print ("The MSE Train loss for the neural network Truth.", nn_train_loss_T)
                # print ("The MSE Test loss for the neural network Truth.", nn_loss_T)

                nn_loss_Transformed,nn_train_loss_Transformed = network(train_x_transformed, test_x_transformed, train_y, test_y,hidden_size_param=50,num_layers_param=5)
                # print ("The MSE Train loss for the neural network Transformed.", nn_train_loss_Transformed)
                # print ("The MSE Test loss for the neural network Transformed.", nn_loss_Transformed)
            

                reg_loss,train_reg_loss = regression(train_x, test_x, train_y, test_y)
                # print ("The MSE Train loss for the regression model Average.", train_reg_loss)
                # print ("The MSE Test loss for the regression model Average.", reg_loss)

                reg_cat_loss,train_cat_reg_loss = regression(train_x_cat, test_x_cat, train_y, test_y)
                # print ("The MSE Train loss for the regression model Concat.", train_cat_reg_loss)
                # print ("The MSE Test loss for the regression model Concat.", reg_cat_loss)      

                reg_loss_T,train_reg_loss_T = regression(train_x_truth, test_x_truth, train_y, test_y)
                # print ("The MSE Train loss for the regression model Truth.", train_reg_loss_T)
                # print ("The MSE Test loss for the regression model Truth.", reg_loss_T)

                reg_loss_Transformed,train_reg_loss_Transformed = regression(train_x_transformed, test_x_transformed, train_y, test_y)
                # print ("The MSE Train loss for the regression model Truth.", train_reg_loss_Transformed)
                # print ("The MSE Test loss for the regression model Truth.", reg_loss_Transformed)

                ### Asked By Dylan 

                reg_loss_ratio,train_reg_loss_ratio = regression((train_x[:,0]/train_x[:,1]).reshape(-1, 1), (test_x[:,0]/test_x[:,1]).reshape(-1, 1), train_y, test_y)
                # print ("The MSE Train loss for the regression model Average.", train_reg_loss)
                # print ("The MSE Test loss for the regression model Average.", reg_loss)

                reg_cat_loss_ratio,train_cat_reg_loss_ratio = regression((train_x_cat[:,0]/train_x_cat[:,1]).reshape(-1, 1), (test_x_cat[:,0]/test_x_cat[:,1]).reshape(-1, 1), train_y, test_y)
                # print ("The MSE Train loss for the regression model Concat.", train_cat_reg_loss)
                # print ("The MSE Test loss for the regression model Concat.", reg_cat_loss)      

                reg_loss_T_ratio,train_reg_loss_T_ratio = regression((train_x_truth[:,0]/train_x_truth[:,1]).reshape(-1, 1), (test_x_truth[:,0]/test_x_truth[:,1]).reshape(-1, 1), train_y, test_y)
                # print ("The MSE Train loss for the regression model Truth.", train_reg_loss_T)
                # print ("The MSE Test loss for the regression model Truth.", reg_loss_T)

                reg_loss_Transformed_ratio,train_reg_loss_Transformed_ratio = regression((train_x_transformed[:,0]/train_x_transformed[:,1]).reshape(-1, 1), (test_x_transformed[:,0]/test_x_transformed[:,1]).reshape(-1, 1), train_y, test_y)
                # print ("The MSE Train loss for the regression model Truth.", train_reg_loss_Transformed)
                # print ("The MSE Test loss for the regression model Truth.", reg_loss_Transformed)


                con_loss,con_train_loss = constant(train_y, test_y)
                
                Results[0].append(num_samples)
                
                Results[1].append(nn_train_loss)
                Results[2].append(nn_cat_train_loss)
                Results[3].append(nn_train_loss_T)
                Results[4].append(nn_train_loss_Transformed)

                Results[5].append(train_reg_loss)
                Results[6].append(train_cat_reg_loss)
                Results[7].append(train_reg_loss_T)
                Results[8].append(train_reg_loss_Transformed)    

                Results[9].append(train_reg_loss_ratio)
                Results[10].append(train_cat_reg_loss_ratio)
                Results[11].append(train_reg_loss_T_ratio)
                Results[12].append(train_reg_loss_Transformed_ratio)    


                Results[13].append(con_train_loss.item())


                Results[14].append(nn_loss)
                Results[15].append(nn_cat_loss)
                Results[16].append(nn_loss_T)
                Results[17].append(nn_loss_Transformed)            

                Results[18].append(reg_loss)
                Results[19].append(reg_cat_loss)
                Results[20].append(reg_loss_T)
                Results[21].append(reg_loss_Transformed)

                Results[22].append(reg_loss_ratio)
                Results[23].append(reg_cat_loss_ratio)
                Results[24].append(reg_loss_T_ratio)
                Results[25].append(reg_loss_Transformed_ratio)


                Results[26].append(con_loss)


                repeatedResults[r] = Results


        meanResults = np.array(repeatedResults[0])
        for jj in range(1,r+1):
            meanResults = meanResults + np.array(repeatedResults[jj])
        meanResults = meanResults / (r+1)
        meanstd = np.float_power(meanResults - np.array(repeatedResults[0]),2)
        for jj in range(1,r+1):
            meanstd = meanstd + np.float_power(meanResults - np.array(repeatedResults[jj]),2)
        meanstd = meanstd / (r+1)
        meanstd = np.sqrt(meanstd)


        stackedrepeatedResults = []
        for day_index in range(len(M)):
 
            tempResults = np.array(repeatedResults[0])[:,day_index]
            for jj in range(1,r+1):                    
                tempResults = np.vstack((tempResults,np.array(repeatedResults[jj])[:,day_index]))
            stackedrepeatedResults.append(tempResults)

        ticks = []
        for j in range(len(Results[0])):
            ticks.append(str(Results[0][j]))

        plt.figure(1)
        plt.errorbar(Results[0], meanResults[1],meanstd[1],label="NNA")    
        plt.errorbar(Results[0], meanResults[2],meanstd[2],label="NNC")  
        plt.errorbar(Results[0], meanResults[3],meanstd[3],label="NNT")  
        plt.errorbar(Results[0], meanResults[4],meanstd[4],label="NNTA")  


        plt.errorbar(Results[0], meanResults[5],meanstd[5],label="LRA")    
        plt.errorbar(Results[0], meanResults[6],meanstd[6],label="LRC")    
        plt.errorbar(Results[0], meanResults[7],meanstd[7],label="LRT")
        plt.errorbar(Results[0], meanResults[8],meanstd[8],label="LRTA")    

        plt.errorbar(Results[0], meanResults[9],meanstd[9],label="LRAR")    
        plt.errorbar(Results[0], meanResults[10],meanstd[10],label="LRCR")    
        plt.errorbar(Results[0], meanResults[11],meanstd[11],label="LRTR")
        plt.errorbar(Results[0], meanResults[12],meanstd[12],label="LRTAR")   
    

        plt.errorbar(Results[0], meanResults[13],meanstd[13],label="C") 

        plt.yscale('log')
        plt.xscale('log')


        plt.ylabel('NMSE train')
        plt.xlabel('Samples')
        plt.legend(bbox_to_anchor=(0,1.02,1,0.2), loc="lower left",mode="expand", borderaxespad=0, ncol=3)
        plt.grid(True)
        plt.xticks(Results[0],ticks)
        # plt.ylim(1e-8, 2)     

        plt.savefig(sPath+pref_name+'Nhance_sim_train_'+str(BC_Lambda[k])+'-'+str(estimated_bc_lambda)+'.png', bbox_inches='tight')
        df_train = pd.DataFrame(np.concatenate((meanResults[1:14], meanstd[1:14]), axis=0), columns = [str(Results[0][l])+" "+"samples" for l in range(len(Results[0]))],index= ["NNA","NNC","NNT","NNTA","LRA","LRC","LRT","LRTA","LRAR","LRCR","LRTR","LRTAR","C","NNA-std","NNC-std","NNT-std","NNTA-std","LRA-std","LRC-std","LRT-std","LRTA-std","LRAR-std","LRCR-std","LRTR-std","LRTAR-std","C-std"])
        df_train.to_csv(sPath+pref_name+'Nhance_sim_train_'+str(BC_Lambda[k])+'-'+str(estimated_bc_lambda)+'.csv') 
 
        for day_index in range(len(M)):
            df_train_repeat = pd.DataFrame((stackedrepeatedResults[day_index][:,1:14]),columns = ["NNA","NNC","NNT","NNTA","LRA","LRC","LRT","LRTA","LRAR","LRCR","LRTR","LRTAR","C"], index = [str(l) for l in range(repeat)])
            df_train_repeat.to_csv(sPath+pref_name+'repeat_Nhance_sim_train_'+str(Results[0][day_index])+'samples_'+str(BC_Lambda[k])+'-'+str(estimated_bc_lambda)+'.csv') 

        plt.close(1)

        plt.figure(2)
        plt.errorbar(Results[0], meanResults[14],meanstd[14],label="NNA")    
        plt.errorbar(Results[0], meanResults[15],meanstd[15],label="NNC")  
        plt.errorbar(Results[0], meanResults[16],meanstd[16],label="NNT")  
        plt.errorbar(Results[0], meanResults[17],meanstd[17],label="NNTA") 
        
        plt.errorbar(Results[0], meanResults[18],meanstd[18],label="LRA")    
        plt.errorbar(Results[0], meanResults[19],meanstd[19],label="LRC")    
        plt.errorbar(Results[0], meanResults[20],meanstd[20],label="LRT")    
        plt.errorbar(Results[0], meanResults[21],meanstd[21],label="LRTA")

        plt.errorbar(Results[0], meanResults[22],meanstd[22],label="LRAR")    
        plt.errorbar(Results[0], meanResults[23],meanstd[23],label="LRCR")    
        plt.errorbar(Results[0], meanResults[24],meanstd[24],label="LRTR")    
        plt.errorbar(Results[0], meanResults[25],meanstd[25],label="LRTAR")

        plt.errorbar(Results[0], meanResults[26],meanstd[26],label="C") 
 
    
        plt.yscale('log')
        plt.xscale('log')

        plt.ylabel('NMSE test')
        plt.xlabel('Samples')
        plt.legend(bbox_to_anchor=(0,1.02,1,0.2), loc="lower left",mode="expand", borderaxespad=0, ncol=3)
        plt.grid(True)
        plt.xticks(Results[0],ticks)
        # plt.ylim(1e-8, 2)

        plt.savefig(sPath+pref_name+'Nhance_sim_test_'+str(BC_Lambda[k])+'-'+str(estimated_bc_lambda)+'.png', bbox_inches='tight')
        df_test = pd.DataFrame(np.concatenate((meanResults[14:27], meanstd[14:27]), axis=0), columns = [str(Results[0][l])+" "+"samples" for l in range(len(Results[0]))],index= ["NNA","NNC","NNT","NNTA","LRA","LRC","LRT","LRTA","LRAR","LRCR","LRTR","LRTAR","C","NNA-std","NNC-std","NNT-std","NNTA-std","LRA-std","LRC-std","LRT-std","LRTA-std","LRAR-std","LRCR-std","LRTR-std","LRTAR-std","C-std"])
        df_test.to_csv(sPath+pref_name+'Nhance_sim_test_'+str(BC_Lambda[k])+'-'+str(estimated_bc_lambda)+'.csv')
        for day_index in range(len(M)):
            df_test_repeat = pd.DataFrame((stackedrepeatedResults[day_index][:,14:27]), columns= ["NNA","NNC","NNT","NNTA","LRA","LRC","LRT","LRTA","LRAR","LRCR","LRTR","LRTAR","C"], index = [str(l) for l in range(repeat)])
            df_test_repeat.to_csv(sPath+pref_name+'repeat_Nhance_sim_test_'+str(Results[0][day_index])+'samples_'+str(BC_Lambda[k])+'-'+str(estimated_bc_lambda)+'.csv')
        
        plt.close(2)

# Main function to run the entire simulation BC Lambda 0.5 differrent days, fixed number of samples per day
def main_fixednum():
    sPath = '...' # File path to save
    pref_name = '...' # File name prefix
    repeat = 100
    const_num_samples = 12000
    BC_Lambda = [0.5]#[0.35,0.9,0.1,0.5,0.7]#,-0.35,-0.9]


    for k in range (len(BC_Lambda)):
        print ("BC_Lambda:")
        print(k)
        repeatedResults = {}

        for r in range(repeat):
            print ("Repeat:")
            print(r)


            ###
            Results = [[],[],[],[],[],[],[],[],[],[],[],[],[],[],[],[],[],[],[],[],[],[],[],[],[],[],[]]

            opt = False

            MC  = [0.01,0.1,0.5,1,2]#,5,10]
            M = [2,4,6,8,10]#,12,14]


            for i in range(len(M)):

                sigma_u2 = 25.5
                sigma_u1 = 20
                correlation_u = 15.5

                sigma_ep2 = 34.5
                sigma_ep1 = 38
                correlation_ep = 20.5

                h_f = lambda a : a[:,0]/a[:,1]

                num_samples = int(const_num_samples)


                generator_cond = Generator(days = M[i],
                                            dietary_components = 2,
                                            additional_variates = 0,
                                            bc_lambda = BC_Lambda[k],
                                            beta = [[60], [50]],#[[36], [27.5]],
                                            alpha = [98.5, 4],
                                            sigma_U =[[sigma_u1, correlation_u], [correlation_u,sigma_u2]],
                                            sigma_Epsilon = [[sigma_ep1, correlation_ep], [correlation_ep, sigma_ep2]],
                                            g_link_function = "identity",
                                            g_link_function_inv = None,
                                            h_function = h_f,
                                            Z_distribution = None,
                                            D_distribution = 'g')


                train_y1,train_x1_truth,train_x1,_= generator_cond.generate_np(n = num_samples)#, seed = 3141592)
                
                ## Find Lambda 

                tr,estimated_bc_lambda = stats.boxcox(np.concatenate(np.concatenate(train_x1)))
                ## Do box-cox transform

                train_x1_transformed = []
                for jj in range(len(train_x1)):
                    temp=np.zeros(train_x1[0].shape)
                    temp[:,0] = stats.boxcox(train_x1[jj][:,0],lmbda = estimated_bc_lambda)
                    temp[:,1] = stats.boxcox(train_x1[jj][:,1],lmbda = estimated_bc_lambda)
                    train_x1_transformed.append(temp)


                train_x1_cat = np.concatenate(train_x1,1)
                train_x1 = np.mean(train_x1,0)#np.concatenate(train_x1,1)#np.mean(train_x1,0)#train_x1[0]
                train_x1_transformed = np.mean(train_x1_transformed,0)
                # train_x1 = train_x1[:,0]/train_x1[:,1]
            

                test_y1,test_x1_truth,test_x1,_= generator_cond.generate_np(n = num_samples)#, seed = 141)

                test_x1_transformed = []
                for jj in range(len(test_x1)):
                    tempt=np.zeros(test_x1[0].shape)
                    tempt[:,0] = stats.boxcox(test_x1[jj][:,0],lmbda = estimated_bc_lambda)
                    tempt[:,1] = stats.boxcox(test_x1[jj][:,1],lmbda = estimated_bc_lambda)
                    test_x1_transformed.append(tempt)


                test_x1_cat = np.concatenate(test_x1,1)
                test_x1 = np.mean(test_x1,0)#np.concatenate(test_x1,1)#np.mean(test_x1,0)#test_x1[0]
                test_x1_transformed = np.mean(test_x1_transformed,0)
                # test_x1 = test_x1[:,0]/test_x1[:,1]

                train_x_cat = torch.from_numpy(np.array(train_x1_cat)).to(torch.float)
                train_x_truth = torch.from_numpy(np.array(train_x1_truth)).to(torch.float)
                train_x = torch.from_numpy(np.array(train_x1)).to(torch.float)
                train_x_transformed =  torch.from_numpy(np.array(train_x1_transformed)).to(torch.float)
                train_y = torch.from_numpy(np.array(train_y1)).to(torch.float)

                test_x_cat = torch.from_numpy(np.array(test_x1_cat)).to(torch.float)
                test_x_truth = torch.from_numpy(np.array(test_x1_truth)).to(torch.float)
                test_x = torch.from_numpy(np.array(test_x1)).to(torch.float)
                test_x_transformed =  torch.from_numpy(np.array(test_x1_transformed)).to(torch.float)            
                test_y = torch.from_numpy(np.array(test_y1)).to(torch.float)
                
                

                print([min(train_y),max(train_y)])
                print(["step:",str(i)])

                nn_loss,nn_train_loss = network(train_x, test_x, train_y, test_y,hidden_size_param=50,num_layers_param=5)
                # print ("The MSE Train loss for the neural network Average.", nn_train_loss)
                # print ("The MSE Test loss for the neural network Average.", nn_loss)

                nn_cat_loss,nn_cat_train_loss = network(train_x_cat, test_x_cat, train_y, test_y,hidden_size_param=50,num_layers_param=5)
                # print ("The MSE Train loss for the neural network Concat.", nn_cat_train_loss)
                # print ("The MSE Test loss for the neural network Concat.", nn_cat_loss)

                nn_loss_T,nn_train_loss_T = network(train_x_truth, test_x_truth, train_y, test_y,hidden_size_param=50,num_layers_param=5)
                # print ("The MSE Train loss for the neural network Truth.", nn_train_loss_T)
                # print ("The MSE Test loss for the neural network Truth.", nn_loss_T)

                nn_loss_Transformed,nn_train_loss_Transformed = network(train_x_transformed, test_x_transformed, train_y, test_y,hidden_size_param=50,num_layers_param=5)
                # print ("The MSE Train loss for the neural network Transformed.", nn_train_loss_Transformed)
                # print ("The MSE Test loss for the neural network Transformed.", nn_loss_Transformed)
            

                reg_loss,train_reg_loss = regression(train_x, test_x, train_y, test_y)
                # print ("The MSE Train loss for the regression model Average.", train_reg_loss)
                # print ("The MSE Test loss for the regression model Average.", reg_loss)

                reg_cat_loss,train_cat_reg_loss = regression(train_x_cat, test_x_cat, train_y, test_y)
                # print ("The MSE Train loss for the regression model Concat.", train_cat_reg_loss)
                # print ("The MSE Test loss for the regression model Concat.", reg_cat_loss)      

                reg_loss_T,train_reg_loss_T = regression(train_x_truth, test_x_truth, train_y, test_y)
                # print ("The MSE Train loss for the regression model Truth.", train_reg_loss_T)
                # print ("The MSE Test loss for the regression model Truth.", reg_loss_T)

                reg_loss_Transformed,train_reg_loss_Transformed = regression(train_x_transformed, test_x_transformed, train_y, test_y)
                # print ("The MSE Train loss for the regression model Truth.", train_reg_loss_Transformed)
                # print ("The MSE Test loss for the regression model Truth.", reg_loss_Transformed)

                ### Asked By Dylan 

                reg_loss_ratio,train_reg_loss_ratio = regression((train_x[:,0]/train_x[:,1]).reshape(-1, 1), (test_x[:,0]/test_x[:,1]).reshape(-1, 1), train_y, test_y)
                # print ("The MSE Train loss for the regression model Average.", train_reg_loss)
                # print ("The MSE Test loss for the regression model Average.", reg_loss)

                reg_cat_loss_ratio,train_cat_reg_loss_ratio = regression((train_x_cat[:,0]/train_x_cat[:,1]).reshape(-1, 1), (test_x_cat[:,0]/test_x_cat[:,1]).reshape(-1, 1), train_y, test_y)
                # print ("The MSE Train loss for the regression model Concat.", train_cat_reg_loss)
                # print ("The MSE Test loss for the regression model Concat.", reg_cat_loss)      

                reg_loss_T_ratio,train_reg_loss_T_ratio = regression((train_x_truth[:,0]/train_x_truth[:,1]).reshape(-1, 1), (test_x_truth[:,0]/test_x_truth[:,1]).reshape(-1, 1), train_y, test_y)
                # print ("The MSE Train loss for the regression model Truth.", train_reg_loss_T)
                # print ("The MSE Test loss for the regression model Truth.", reg_loss_T)

                reg_loss_Transformed_ratio,train_reg_loss_Transformed_ratio = regression((train_x_transformed[:,0]/train_x_transformed[:,1]).reshape(-1, 1), (test_x_transformed[:,0]/test_x_transformed[:,1]).reshape(-1, 1), train_y, test_y)
                # print ("The MSE Train loss for the regression model Truth.", train_reg_loss_Transformed)
                # print ("The MSE Test loss for the regression model Truth.", reg_loss_Transformed)


                con_loss,con_train_loss = constant(train_y, test_y)
                # print ("The MSE Train loss for the constant average value.", con_train_loss)
                # print ("The MSE Test loss for the constant average value.", con_loss)
                # losses.extend(con_loss)

                # losses.extend(nn_loss)
                
                Results[0].append(M[i])#(sigma_u2)#10*pow(2,i))#(X1Right-X1left)
                
                Results[1].append(nn_train_loss)
                Results[2].append(nn_cat_train_loss)
                Results[3].append(nn_train_loss_T)
                Results[4].append(nn_train_loss_Transformed)

                Results[5].append(train_reg_loss)
                Results[6].append(train_cat_reg_loss)
                Results[7].append(train_reg_loss_T)
                Results[8].append(train_reg_loss_Transformed)    

                Results[9].append(train_reg_loss_ratio)
                Results[10].append(train_cat_reg_loss_ratio)
                Results[11].append(train_reg_loss_T_ratio)
                Results[12].append(train_reg_loss_Transformed_ratio)    


                Results[13].append(con_train_loss.item())


                Results[14].append(nn_loss)
                Results[15].append(nn_cat_loss)
                Results[16].append(nn_loss_T)
                Results[17].append(nn_loss_Transformed)            

                Results[18].append(reg_loss)
                Results[19].append(reg_cat_loss)
                Results[20].append(reg_loss_T)
                Results[21].append(reg_loss_Transformed)

                Results[22].append(reg_loss_ratio)
                Results[23].append(reg_cat_loss_ratio)
                Results[24].append(reg_loss_T_ratio)
                Results[25].append(reg_loss_Transformed_ratio)


                Results[26].append(con_loss)


                repeatedResults[r] = Results


        meanResults = np.array(repeatedResults[0])
        for jj in range(1,r+1):
            meanResults = meanResults + np.array(repeatedResults[jj])
        meanResults = meanResults / (r+1)
        meanstd = np.float_power(meanResults - np.array(repeatedResults[0]),2)
        for jj in range(1,r+1):
            meanstd = meanstd + np.float_power(meanResults - np.array(repeatedResults[jj]),2)
        meanstd = meanstd / (r+1)
        meanstd = np.sqrt(meanstd)


        stackedrepeatedResults = []
        for day_index in range(len(M)):
 
            tempResults = np.array(repeatedResults[0])[:,day_index]
            for jj in range(1,r+1):                    
                tempResults = np.vstack((tempResults,np.array(repeatedResults[jj])[:,day_index]))
            stackedrepeatedResults.append(tempResults)

        ticks = []
        for j in range(len(Results[0])):
            ticks.append(str(Results[0][j]))

        plt.figure(1)
        plt.errorbar(Results[0], meanResults[1],meanstd[1],label="NNA")    
        plt.errorbar(Results[0], meanResults[2],meanstd[2],label="NNC")  
        plt.errorbar(Results[0], meanResults[3],meanstd[3],label="NNT")  
        plt.errorbar(Results[0], meanResults[4],meanstd[4],label="NNTA")  


        plt.errorbar(Results[0], meanResults[5],meanstd[5],label="LRA")    
        plt.errorbar(Results[0], meanResults[6],meanstd[6],label="LRC")    
        plt.errorbar(Results[0], meanResults[7],meanstd[7],label="LRT")
        plt.errorbar(Results[0], meanResults[8],meanstd[8],label="LRTA")    

        plt.errorbar(Results[0], meanResults[9],meanstd[9],label="LRAR")    
        plt.errorbar(Results[0], meanResults[10],meanstd[10],label="LRCR")    
        plt.errorbar(Results[0], meanResults[11],meanstd[11],label="LRTR")
        plt.errorbar(Results[0], meanResults[12],meanstd[12],label="LRTAR")   
    

        plt.errorbar(Results[0], meanResults[13],meanstd[13],label="C") 

        plt.yscale('log')
        plt.xscale('log')


        plt.ylabel('NMSE train')
        plt.xlabel('Days')
        plt.legend(bbox_to_anchor=(0,1.02,1,0.2), loc="lower left",mode="expand", borderaxespad=0, ncol=3)
        plt.grid(True)
        plt.xticks(Results[0],ticks)
        # plt.ylim(1e-8, 2)     

        plt.savefig(sPath+pref_name+'Nhance_sim_train_'+str(BC_Lambda[k])+'-'+str(estimated_bc_lambda)+'.png', bbox_inches='tight')
        df_train = pd.DataFrame(np.concatenate((meanResults[1:14], meanstd[1:14]), axis=0), columns = [str(Results[0][l])+" "+"days" for l in range(len(Results[0]))],index= ["NNA","NNC","NNT","NNTA","LRA","LRC","LRT","LRTA","LRAR","LRCR","LRTR","LRTAR","C","NNA-std","NNC-std","NNT-std","NNTA-std","LRA-std","LRC-std","LRT-std","LRTA-std","LRAR-std","LRCR-std","LRTR-std","LRTAR-std","C-std"])
        df_train.to_csv(sPath+pref_name+'Nhance_sim_train_'+str(BC_Lambda[k])+'-'+str(estimated_bc_lambda)+'.csv') 
 
        for day_index in range(len(M)):
            df_train_repeat = pd.DataFrame((stackedrepeatedResults[day_index][:,1:14]),columns = ["NNA","NNC","NNT","NNTA","LRA","LRC","LRT","LRTA","LRAR","LRCR","LRTR","LRTAR","C"], index = [str(l) for l in range(repeat)])
            df_train_repeat.to_csv(sPath+pref_name+'repeat_Nhance_sim_train_'+str(Results[0][day_index])+'days_'+str(BC_Lambda[k])+'-'+str(estimated_bc_lambda)+'.csv') 

        plt.close(1)

        plt.figure(2)
        plt.errorbar(Results[0], meanResults[14],meanstd[14],label="NNA")    
        plt.errorbar(Results[0], meanResults[15],meanstd[15],label="NNC")  
        plt.errorbar(Results[0], meanResults[16],meanstd[16],label="NNT")  
        plt.errorbar(Results[0], meanResults[17],meanstd[17],label="NNTA") 
        
        plt.errorbar(Results[0], meanResults[18],meanstd[18],label="LRA")    
        plt.errorbar(Results[0], meanResults[19],meanstd[19],label="LRC")    
        plt.errorbar(Results[0], meanResults[20],meanstd[20],label="LRT")    
        plt.errorbar(Results[0], meanResults[21],meanstd[21],label="LRTA")

        plt.errorbar(Results[0], meanResults[22],meanstd[22],label="LRAR")    
        plt.errorbar(Results[0], meanResults[23],meanstd[23],label="LRCR")    
        plt.errorbar(Results[0], meanResults[24],meanstd[24],label="LRTR")    
        plt.errorbar(Results[0], meanResults[25],meanstd[25],label="LRTAR")

        plt.errorbar(Results[0], meanResults[26],meanstd[26],label="C") 
 
    
        plt.yscale('log')
        plt.xscale('log')

        plt.ylabel('NMSE test')
        plt.xlabel('Days')
        plt.legend(bbox_to_anchor=(0,1.02,1,0.2), loc="lower left",mode="expand", borderaxespad=0, ncol=3)
        plt.grid(True)
        plt.xticks(Results[0],ticks)
        # plt.ylim(1e-8, 2)

        plt.savefig(sPath+pref_name+'Nhance_sim_test_'+str(BC_Lambda[k])+'-'+str(estimated_bc_lambda)+'.png', bbox_inches='tight')
        df_test = pd.DataFrame(np.concatenate((meanResults[14:27], meanstd[14:27]), axis=0), columns = [str(Results[0][l])+" "+"days" for l in range(len(Results[0]))],index= ["NNA","NNC","NNT","NNTA","LRA","LRC","LRT","LRTA","LRAR","LRCR","LRTR","LRTAR","C","NNA-std","NNC-std","NNT-std","NNTA-std","LRA-std","LRC-std","LRT-std","LRTA-std","LRAR-std","LRCR-std","LRTR-std","LRTAR-std","C-std"])
        df_test.to_csv(sPath+pref_name+'Nhance_sim_test_'+str(BC_Lambda[k])+'-'+str(estimated_bc_lambda)+'.csv')
        for day_index in range(len(M)):
            df_test_repeat = pd.DataFrame((stackedrepeatedResults[day_index][:,14:27]), index = [str(l) for l in range(repeat)],columns= ["NNA","NNC","NNT","NNTA","LRA","LRC","LRT","LRTA","LRAR","LRCR","LRTR","LRTAR","C"])
            df_test_repeat.to_csv(sPath+pref_name+'repeat_Nhance_sim_test_'+str(Results[0][day_index])+'days_'+str(BC_Lambda[k])+'-'+str(estimated_bc_lambda)+'.csv')
        
        plt.close(2)

# Main function to run the entire simulation BC Lambda 0.5 differrent days, fixed number of samples in total and 120,000 total samples per experiment.
def main_120000samples():
    sPath = '...' # File path to save
    pref_name = '...' # File name prefix
    repeat = 100
    const_num_samples = 120000
    BC_Lambda = [0.5]


    for k in range (len(BC_Lambda)):
        print ("BC_Lambda:")
        print(k)
        repeatedResults = {}

        for r in range(repeat):
            print ("Repeat:")
            print(r)


            ###
            Results = [[],[],[],[],[],[],[],[],[],[],[],[],[],[],[],[],[],[],[],[],[],[],[],[],[],[],[]]

            opt = False

            M = [2,4,6,8,10]#,12,14]


            for i in range(len(M)):

                sigma_u2 = 25.5
                sigma_u1 = 20
                correlation_u = 15.5

                sigma_ep2 = 34.5
                sigma_ep1 = 38
                correlation_ep = 20.5

                h_f = lambda a : a[:,0]/a[:,1]

                num_samples = int(const_num_samples/M[i])

                generator_cond = Generator(days = M[i],
                                            dietary_components = 2,
                                            additional_variates = 0,
                                            bc_lambda = BC_Lambda[k],
                                            beta = [[60], [50]],#[[36], [27.5]],
                                            alpha = [98.5, 4],
                                            sigma_U =[[sigma_u1, correlation_u], [correlation_u,sigma_u2]],
                                            sigma_Epsilon = [[sigma_ep1, correlation_ep], [correlation_ep, sigma_ep2]],
                                            g_link_function = "identity",
                                            g_link_function_inv = None,
                                            h_function = h_f,
                                            Z_distribution = None,
                                            D_distribution = 'g')


                train_y1,train_x1_truth,train_x1,_= generator_cond.generate_np(n = num_samples)#, seed = 3141592)
                
                ## Find Lambda 

                tr,estimated_bc_lambda = stats.boxcox(np.concatenate(np.concatenate(train_x1)))
                ## Do box-cox transform

                train_x1_transformed = []
                for jj in range(len(train_x1)):
                    temp=np.zeros(train_x1[0].shape)
                    temp[:,0] = stats.boxcox(train_x1[jj][:,0],lmbda = estimated_bc_lambda)
                    temp[:,1] = stats.boxcox(train_x1[jj][:,1],lmbda = estimated_bc_lambda)
                    train_x1_transformed.append(temp)


                train_x1_cat = np.concatenate(train_x1,1)
                train_x1 = np.mean(train_x1,0)#np.concatenate(train_x1,1)#np.mean(train_x1,0)#train_x1[0]
                train_x1_transformed = np.mean(train_x1_transformed,0)
                # train_x1 = train_x1[:,0]/train_x1[:,1]
            

                test_y1,test_x1_truth,test_x1,_= generator_cond.generate_np(n = num_samples)#, seed = 141)


                ## Do box-cox transform

                test_x1_transformed = []
                for jj in range(len(test_x1)):
                    tempt=np.zeros(test_x1[0].shape)
                    tempt[:,0] = stats.boxcox(test_x1[jj][:,0],lmbda = estimated_bc_lambda)
                    tempt[:,1] = stats.boxcox(test_x1[jj][:,1],lmbda = estimated_bc_lambda)
                    test_x1_transformed.append(tempt)


                test_x1_cat = np.concatenate(test_x1,1)
                test_x1 = np.mean(test_x1,0)#np.concatenate(test_x1,1)#np.mean(test_x1,0)#test_x1[0]
                test_x1_transformed = np.mean(test_x1_transformed,0)
                # test_x1 = test_x1[:,0]/test_x1[:,1]

                train_x_cat = torch.from_numpy(np.array(train_x1_cat)).to(torch.float)
                train_x_truth = torch.from_numpy(np.array(train_x1_truth)).to(torch.float)
                train_x = torch.from_numpy(np.array(train_x1)).to(torch.float)
                train_x_transformed =  torch.from_numpy(np.array(train_x1_transformed)).to(torch.float)
                train_y = torch.from_numpy(np.array(train_y1)).to(torch.float)

                test_x_cat = torch.from_numpy(np.array(test_x1_cat)).to(torch.float)
                test_x_truth = torch.from_numpy(np.array(test_x1_truth)).to(torch.float)
                test_x = torch.from_numpy(np.array(test_x1)).to(torch.float)
                test_x_transformed =  torch.from_numpy(np.array(test_x1_transformed)).to(torch.float)            
                test_y = torch.from_numpy(np.array(test_y1)).to(torch.float)
                
                

                print([min(train_y),max(train_y)])
                print(["step:",str(i)])

                nn_loss,nn_train_loss = network(train_x, test_x, train_y, test_y,hidden_size_param=50,num_layers_param=5)
                # print ("The MSE Train loss for the neural network Average.", nn_train_loss)
                # print ("The MSE Test loss for the neural network Average.", nn_loss)

                nn_cat_loss,nn_cat_train_loss = network(train_x_cat, test_x_cat, train_y, test_y,hidden_size_param=50,num_layers_param=5)
                # print ("The MSE Train loss for the neural network Concat.", nn_cat_train_loss)
                # print ("The MSE Test loss for the neural network Concat.", nn_cat_loss)

                nn_loss_T,nn_train_loss_T = network(train_x_truth, test_x_truth, train_y, test_y,hidden_size_param=50,num_layers_param=5)
                # print ("The MSE Train loss for the neural network Truth.", nn_train_loss_T)
                # print ("The MSE Test loss for the neural network Truth.", nn_loss_T)

                nn_loss_Transformed,nn_train_loss_Transformed = network(train_x_transformed, test_x_transformed, train_y, test_y,hidden_size_param=50,num_layers_param=5)
                # print ("The MSE Train loss for the neural network Transformed.", nn_train_loss_Transformed)
                # print ("The MSE Test loss for the neural network Transformed.", nn_loss_Transformed)
            

                reg_loss,train_reg_loss = regression(train_x, test_x, train_y, test_y)
                # print ("The MSE Train loss for the regression model Average.", train_reg_loss)
                # print ("The MSE Test loss for the regression model Average.", reg_loss)

                reg_cat_loss,train_cat_reg_loss = regression(train_x_cat, test_x_cat, train_y, test_y)
                # print ("The MSE Train loss for the regression model Concat.", train_cat_reg_loss)
                # print ("The MSE Test loss for the regression model Concat.", reg_cat_loss)      

                reg_loss_T,train_reg_loss_T = regression(train_x_truth, test_x_truth, train_y, test_y)
                # print ("The MSE Train loss for the regression model Truth.", train_reg_loss_T)
                # print ("The MSE Test loss for the regression model Truth.", reg_loss_T)

                reg_loss_Transformed,train_reg_loss_Transformed = regression(train_x_transformed, test_x_transformed, train_y, test_y)
                # print ("The MSE Train loss for the regression model Truth.", train_reg_loss_Transformed)
                # print ("The MSE Test loss for the regression model Truth.", reg_loss_Transformed)

                ### Asked By Dylan 

                reg_loss_ratio,train_reg_loss_ratio = regression((train_x[:,0]/train_x[:,1]).reshape(-1, 1), (test_x[:,0]/test_x[:,1]).reshape(-1, 1), train_y, test_y)
                # print ("The MSE Train loss for the regression model Average.", train_reg_loss)
                # print ("The MSE Test loss for the regression model Average.", reg_loss)

                reg_cat_loss_ratio,train_cat_reg_loss_ratio = regression((train_x_cat[:,0]/train_x_cat[:,1]).reshape(-1, 1), (test_x_cat[:,0]/test_x_cat[:,1]).reshape(-1, 1), train_y, test_y)
                # print ("The MSE Train loss for the regression model Concat.", train_cat_reg_loss)
                # print ("The MSE Test loss for the regression model Concat.", reg_cat_loss)      

                reg_loss_T_ratio,train_reg_loss_T_ratio = regression((train_x_truth[:,0]/train_x_truth[:,1]).reshape(-1, 1), (test_x_truth[:,0]/test_x_truth[:,1]).reshape(-1, 1), train_y, test_y)
                # print ("The MSE Train loss for the regression model Truth.", train_reg_loss_T)
                # print ("The MSE Test loss for the regression model Truth.", reg_loss_T)

                reg_loss_Transformed_ratio,train_reg_loss_Transformed_ratio = regression((train_x_transformed[:,0]/train_x_transformed[:,1]).reshape(-1, 1), (test_x_transformed[:,0]/test_x_transformed[:,1]).reshape(-1, 1), train_y, test_y)
                # print ("The MSE Train loss for the regression model Truth.", train_reg_loss_Transformed)
                # print ("The MSE Test loss for the regression model Truth.", reg_loss_Transformed)


                con_loss,con_train_loss = constant(train_y, test_y)
                # print ("The MSE Train loss for the constant average value.", con_train_loss)
                # print ("The MSE Test loss for the constant average value.", con_loss)
                # losses.extend(con_loss)

                # losses.extend(nn_loss)
                
                Results[0].append(num_samples)#(sigma_u2)#10*pow(2,i))#(X1Right-X1left)
                
                Results[1].append(nn_train_loss)
                Results[2].append(nn_cat_train_loss)
                Results[3].append(nn_train_loss_T)
                Results[4].append(nn_train_loss_Transformed)

                Results[5].append(train_reg_loss)
                Results[6].append(train_cat_reg_loss)
                Results[7].append(train_reg_loss_T)
                Results[8].append(train_reg_loss_Transformed)    

                Results[9].append(train_reg_loss_ratio)
                Results[10].append(train_cat_reg_loss_ratio)
                Results[11].append(train_reg_loss_T_ratio)
                Results[12].append(train_reg_loss_Transformed_ratio)    


                Results[13].append(con_train_loss.item())


                Results[14].append(nn_loss)
                Results[15].append(nn_cat_loss)
                Results[16].append(nn_loss_T)
                Results[17].append(nn_loss_Transformed)            

                Results[18].append(reg_loss)
                Results[19].append(reg_cat_loss)
                Results[20].append(reg_loss_T)
                Results[21].append(reg_loss_Transformed)

                Results[22].append(reg_loss_ratio)
                Results[23].append(reg_cat_loss_ratio)
                Results[24].append(reg_loss_T_ratio)
                Results[25].append(reg_loss_Transformed_ratio)


                Results[26].append(con_loss)


                repeatedResults[r] = Results


        meanResults = np.array(repeatedResults[0])
        for jj in range(1,r+1):
            meanResults = meanResults + np.array(repeatedResults[jj])
        meanResults = meanResults / (r+1)
        meanstd = np.float_power(meanResults - np.array(repeatedResults[0]),2)
        for jj in range(1,r+1):
            meanstd = meanstd + np.float_power(meanResults - np.array(repeatedResults[jj]),2)
        meanstd = meanstd / (r+1)
        meanstd = np.sqrt(meanstd)


        stackedrepeatedResults = []
        for day_index in range(len(M)):
 
            tempResults = np.array(repeatedResults[0])[:,day_index]
            for jj in range(1,r+1):                    
                tempResults = np.vstack((tempResults,np.array(repeatedResults[jj])[:,day_index]))
            stackedrepeatedResults.append(tempResults)

        ticks = []
        for j in range(len(Results[0])):
            ticks.append(str(Results[0][j]))

        plt.figure(1)
        plt.errorbar(Results[0], meanResults[1],meanstd[1],label="NNA")    
        plt.errorbar(Results[0], meanResults[2],meanstd[2],label="NNC")  
        plt.errorbar(Results[0], meanResults[3],meanstd[3],label="NNT")  
        plt.errorbar(Results[0], meanResults[4],meanstd[4],label="NNTA")  


        plt.errorbar(Results[0], meanResults[5],meanstd[5],label="LRA")    
        plt.errorbar(Results[0], meanResults[6],meanstd[6],label="LRC")    
        plt.errorbar(Results[0], meanResults[7],meanstd[7],label="LRT")
        plt.errorbar(Results[0], meanResults[8],meanstd[8],label="LRTA")    

        plt.errorbar(Results[0], meanResults[9],meanstd[9],label="LRAR")    
        plt.errorbar(Results[0], meanResults[10],meanstd[10],label="LRCR")    
        plt.errorbar(Results[0], meanResults[11],meanstd[11],label="LRTR")
        plt.errorbar(Results[0], meanResults[12],meanstd[12],label="LRTAR")   
    

        plt.errorbar(Results[0], meanResults[13],meanstd[13],label="C") 

        plt.yscale('log')
        plt.xscale('log')


        plt.ylabel('NMSE train')
        plt.xlabel('Days')
        plt.legend(bbox_to_anchor=(0,1.02,1,0.2), loc="lower left",mode="expand", borderaxespad=0, ncol=3)
        plt.grid(True)
        plt.xticks(Results[0],ticks)
        # plt.ylim(1e-8, 2)     

        plt.savefig(sPath+pref_name+'Nhance_sim_train_'+str(BC_Lambda[k])+'-'+str(estimated_bc_lambda)+'.png', bbox_inches='tight')
        df_train = pd.DataFrame(np.concatenate((meanResults[1:14], meanstd[1:14]), axis=0), columns = [str(Results[0][l])+" "+"days" for l in range(len(Results[0]))],index= ["NNA","NNC","NNT","NNTA","LRA","LRC","LRT","LRTA","LRAR","LRCR","LRTR","LRTAR","C","NNA-std","NNC-std","NNT-std","NNTA-std","LRA-std","LRC-std","LRT-std","LRTA-std","LRAR-std","LRCR-std","LRTR-std","LRTAR-std","C-std"])
        df_train.to_csv(sPath+pref_name+'Nhance_sim_train_'+str(BC_Lambda[k])+'-'+str(estimated_bc_lambda)+'.csv') 
 
        for day_index in range(len(M)):
            df_train_repeat = pd.DataFrame((stackedrepeatedResults[day_index][:,1:14]),columns = ["NNA","NNC","NNT","NNTA","LRA","LRC","LRT","LRTA","LRAR","LRCR","LRTR","LRTAR","C"], index = [str(l) for l in range(repeat)])
            df_train_repeat.to_csv(sPath+pref_name+'repeat_Nhance_sim_train_'+str(Results[0][day_index])+'days_'+str(BC_Lambda[k])+'-'+str(estimated_bc_lambda)+'.csv') 

        plt.close(1)

        plt.figure(2)
        plt.errorbar(Results[0], meanResults[14],meanstd[14],label="NNA")    
        plt.errorbar(Results[0], meanResults[15],meanstd[15],label="NNC")  
        plt.errorbar(Results[0], meanResults[16],meanstd[16],label="NNT")  
        plt.errorbar(Results[0], meanResults[17],meanstd[17],label="NNTA") 
        
        plt.errorbar(Results[0], meanResults[18],meanstd[18],label="LRA")    
        plt.errorbar(Results[0], meanResults[19],meanstd[19],label="LRC")    
        plt.errorbar(Results[0], meanResults[20],meanstd[20],label="LRT")    
        plt.errorbar(Results[0], meanResults[21],meanstd[21],label="LRTA")

        plt.errorbar(Results[0], meanResults[22],meanstd[22],label="LRAR")    
        plt.errorbar(Results[0], meanResults[23],meanstd[23],label="LRCR")    
        plt.errorbar(Results[0], meanResults[24],meanstd[24],label="LRTR")    
        plt.errorbar(Results[0], meanResults[25],meanstd[25],label="LRTAR")

        plt.errorbar(Results[0], meanResults[26],meanstd[26],label="C") 
 
    
        plt.yscale('log')
        plt.xscale('log')

        plt.ylabel('NMSE test')
        plt.xlabel('Days')
        plt.legend(bbox_to_anchor=(0,1.02,1,0.2), loc="lower left",mode="expand", borderaxespad=0, ncol=3)
        plt.grid(True)
        plt.xticks(Results[0],ticks)
        # plt.ylim(1e-8, 2)

        plt.savefig(sPath+pref_name+'Nhance_sim_test_'+str(BC_Lambda[k])+'-'+str(estimated_bc_lambda)+'.png', bbox_inches='tight')
        df_test = pd.DataFrame(np.concatenate((meanResults[14:27], meanstd[14:27]), axis=0), columns = [str(Results[0][l])+" "+"days" for l in range(len(Results[0]))],index= ["NNA","NNC","NNT","NNTA","LRA","LRC","LRT","LRTA","LRAR","LRCR","LRTR","LRTAR","C","NNA-std","NNC-std","NNT-std","NNTA-std","LRA-std","LRC-std","LRT-std","LRTA-std","LRAR-std","LRCR-std","LRTR-std","LRTAR-std","C-std"])
        df_test.to_csv(sPath+pref_name+'Nhance_sim_test_'+str(BC_Lambda[k])+'-'+str(estimated_bc_lambda)+'.csv')
        for day_index in range(len(M)):
            df_test_repeat = pd.DataFrame((stackedrepeatedResults[day_index][:,14:27]), index = [str(l) for l in range(repeat)],columns= ["NNA","NNC","NNT","NNTA","LRA","LRC","LRT","LRTA","LRAR","LRCR","LRTR","LRTAR","C"])
            df_test_repeat.to_csv(sPath+pref_name+'repeat_Nhance_sim_test_'+str(Results[0][day_index])+'days_'+str(BC_Lambda[k])+'-'+str(estimated_bc_lambda)+'.csv')
        
        plt.close(2)


if __name__ == "__main__":
    main()                  # Simulation 1
    # main_1day()           # Simulation 2
    # main_fixednum()       # Simulation 3
    # main_120000samples()  # Simulation 4
